# Supplementary material for: Transgenic expression of fungal accessory hemicellulases in Arabidopsis thaliana triggers transcriptional patterns related to biotic stress and defense response
Source: PLoS One. 2017 Mar 2;12(3):e0173094. doi: 10.1371/journal.pone.0173094 (PMC5333852; doi:10.1371/journal.pone.0173094)
Supplement: S1 Table — (XLSX) [file pone.0173094.s006.xlsx]

## Sheet: Table S1
Table S1. qRT-PCR Primers
Gene Name	Accession	Sequence
PR2	AT3G57260	ATCTTGAACGTCTCGCCTCC
		CTTCAAGCCCTGCTCCAGAA
WRKY38	AT5G22570	ATTGGAGGGACGATTCACCG
		GTGGTTCGGTAAACCGGAGG
WRKY54	AT2G40750	ACATGCACTGCCAATGACCA
		TCCTTAACCATGCCTGCGTC
NIMIN2	AT3G25882	GACACGAACGGTTGCGAAAG
		AACCCAAACCCTGTAACCCG
WRKY53	AT4G23810	TTTGCCGATGGAGGAGGTTC
		TCTAAGCCTCTCTCTGGGCT
NIMIN1	AT1G02450	AAGCACGGAAACGTAGACGA
		GGCTTCAAACCCGTACGACA
NDR1/MAPKKK	AT3G20600	TGAAGACACAGAAGGTGGTCG
		GTCTTTTCCGAGGGCAGGAA
PR5	AT1G75040	CTCGGCGATGGAGGATTTGA
		AATTCAGCCAGAGTGACGGG
