# Supplementary material for: Transgenic expression of fungal accessory hemicellulases in Arabidopsis thaliana triggers transcriptional patterns related to biotic stress and defense response
Source: PLoS One. 2017 Mar 2;12(3):e0173094. doi: 10.1371/journal.pone.0173094 (PMC5333852; doi:10.1371/journal.pone.0173094)
Supplement: S2 Table — (XLSX) [file pone.0173094.s007.xlsx]

## Sheet: Table S2
Table S2. Fold Change of All Genes, All Genotypes, and All Tissues
Accession Number	Top						Mid						Gene Name
	AnAF54		PcGCE-7		PcGCE-13		AnAF54		PcGCE-7		PcGCE-13
	LogFC	FDR	LogFC	FDR	LogFC	FDR	LogFC	FDR	LogFC	FDR	LogFC	FDR
AT1G01020	-0.341122	0.361257	-0.457491	0.226531	-0.389883	0.372022	-0.288268	0.467348	-0.134025	0.788898	-0.0807243	0.905727	ARV1
AT1G01040	-0.0044449	0.990609	-0.231863	0.413654	-0.245765	0.422492	0.0198259	0.954312	-0.181277	0.530307	-0.0754715	0.8618	DCL1
AT1G01050	-0.108968	0.659903	0.0182898	0.959898	-0.0736252	0.828512	-0.0376759	0.895729	0.123926	0.6374	0.0483352	0.902976	PPa1
AT1G01060	-2.51608	0.00048371	-3.43397	2.00551e-06	-3.00053	6.50855e-05	-2.60036	0.000184229	-4.67322	2.77956e-10	-3.19729	5.72638e-06	LHY
AT1G01070	0.129577	0.90511	0.387896	0.716533	0.24801	0.851415	-0.14813	0.875986	-0.556244	0.507686	-0.539426	0.578217	N/A
AT1G01080	-0.479007	0.0392189	0.00515989	0.992194	-0.185216	0.593122	-0.391411	0.136117	0.618321	0.00900552	0.159098	0.690018	N/A
AT1G01090	-0.385552	0.0948082	-0.144378	0.655969	-0.26812	0.370548	-0.230534	0.376177	-0.0234619	0.952228	-0.166511	0.638114	PDH-E1 ALPHA
AT1G01100	-0.247259	0.196702	0.0268883	0.933637	-0.094824	0.74812	0.0939042	0.703603	-0.130647	0.606768	-0.192878	0.457846	N/A
AT1G01110	-0.141968	0.810151	-0.142712	0.838939	-0.230577	0.741247	-1.4229	0.0283785	-0.642556	0.394461	-1.20884	0.0846242	IQD18
AT1G01120	0.195121	0.738739	0.410119	0.477715	0.206392	0.781994	0.064169	0.922977	0.498581	0.341585	0.167509	0.841266	KCS1
AT1G01130	0.66506	0.156656	0.881006	0.0545698	0.525447	0.377879	0.413718	0.546113	1.00867	0.0741021	0.430425	0.609089	N/A
AT1G01140	-0.588865	0.00069329	-0.133803	0.609815	-0.13476	0.637693	-0.515962	0.00637555	0.639366	0.00028954	0.36986	0.0870964	CIPK9
AT1G01160	-0.183372	0.529084	-0.0641552	0.87462	-0.0321738	0.947704	-0.243502	0.367382	-0.121761	0.718575	-0.180312	0.618223	GIF2
AT1G01170	-0.226544	0.347173	-0.228568	0.384553	-0.11493	0.741158	-0.58714	0.00228073	-0.278319	0.235408	-0.187384	0.524647	N/A
AT1G01180	-0.488285	0.377414	-0.00865811	0.99327	0.34871	0.614004	-0.72286	0.101008	0.168159	0.788898	0.138025	0.866561	N/A
AT1G01200	-0.17974	0.874064	0.247409	0.849531	-0.0572013	0.972594	0.214819	0.877137	0.568565	0.662117	-0.0854207	0.968867	RABA3
AT1G01210	-0.456525	0.143833	-0.480652	0.124776	-0.583877	0.0836147	-0.00191181	0.997656	0.031519	0.954762	-0.173175	0.749018	N/A
AT1G01220	-0.433528	0.0302982	-0.0666835	0.841879	-0.126497	0.693022	-0.257999	0.236026	-0.408574	0.0479554	-0.263709	0.299496	FKGP
AT1G01225	-0.125009	0.834078	0.00716132	0.993471	-0.207886	0.76751	0.318724	0.578099	0.469928	0.407604	0.195372	0.817484	N/A
AT1G01230	-0.0139413	0.972108	-0.026568	0.953797	0.0821052	0.856237	0.105443	0.753298	-0.113743	0.7544	-0.0900854	0.851282	N/A
AT1G01240	-0.775297	0.00206333	-0.901042	0.000242698	-0.551853	0.0649882	-0.430848	0.0989745	-0.978151	1.64145e-05	-0.277717	0.417411	N/A
AT1G01250	0.775099	0.665412	1.02877	0.59682	1.00912	0.63406	-0.891912	0.615029	-0.150099	0.950833	-0.51963	0.846443	N/A
AT1G01260	0.338882	0.340349	0.43148	0.23139	0.326052	0.452708	0.0504025	0.91346	0.194161	0.645771	0.225389	0.636435	N/A
AT1G01290	-0.0887694	0.765667	-0.296329	0.239983	-0.254204	0.393179	-0.0511179	0.87564	-0.0635961	0.857805	0.0324839	0.947932	CNX3
AT1G01300	0.596264	0.00293875	0.383725	0.103801	0.339146	0.200358	0.762145	0.000146064	0.432336	0.0641046	0.327581	0.233265	N/A
AT1G01320	-0.347183	0.38482	0.257378	0.596421	-0.0820193	0.899546	-0.0355513	0.947811	0.368521	0.380846	0.109894	0.872212	N/A
AT1G01340	1.96556	0.0357458	1.91687	0.0541433	1.89949	0.0742346	1.2	0.21671	1.95686	0.0324869	1.85482	0.0593814	CNGC10
AT1G01350	0.0284017	0.958296	-0.0415144	0.947135	0.00781207	0.992915	-0.0877726	0.860461	-0.359122	0.392498	-0.278693	0.589525	N/A
AT1G01360	-0.213075	0.63398	0.0354601	0.956326	-0.0115666	0.98822	-0.503132	0.150786	-0.133111	0.787327	-0.224825	0.672079	RCAR1
AT1G01370	0.44181	0.365547	0.335424	0.556113	0.0335776	0.971437	-0.0602727	0.951072	-0.10442	0.92521	-0.230515	0.849062	HTR12
AT1G01420	-0.497959	0.477483	0.0736048	0.93554	-0.0742833	0.947561	-1.06341	0.00136502	-0.145186	0.771185	-0.106555	0.870359	UGT72B3
AT1G01430	-0.0361332	0.927081	0.151742	0.695768	0.327758	0.339556	0.166477	0.606051	0.830114	0.000396471	0.523674	0.0593814	TBL25
AT1G01440	0.327573	0.181764	0.33202	0.205511	0.269255	0.382035	0.399031	0.0766879	0.557823	0.0092552	0.475408	0.0424825	N/A
AT1G01448	-0.703776	0.26064	-0.462919	0.543113	-0.767635	0.296849	-0.657347	0.289499	-0.40453	0.586413	-0.180691	0.867989	N/A
AT1G01470	1.2932	1.63838e-06	0.641987	0.0481095	0.927289	0.00221363	1.08006	8.43867e-05	0.576637	0.071338	0.681159	0.0341671	LEA14
AT1G01490	-0.145842	0.798941	-0.253092	0.678116	-0.295651	0.642287	-0.759227	0.067349	-0.683846	0.121505	-0.399893	0.487776	N/A
AT1G01500	-0.247611	0.421434	-0.930952	0.000106754	-0.305263	0.387362	-0.00451637	0.991396	-1.0307	1.292e-05	-0.321256	0.331474	N/A
AT1G01510	-0.295984	0.129311	-0.239154	0.278496	-0.201632	0.4294	-0.255009	0.21349	-0.451834	0.0171351	-0.414548	0.0389182	AN
AT1G01540	0.585203	0.032738	0.613218	0.031561	0.366717	0.31088	0.342355	0.26773	0.758426	0.00448155	0.417287	0.219651	N/A
AT1G01550	0.982732	4.54262e-06	0.454031	0.088259	0.57237	0.0285777	0.302677	0.254886	0.115981	0.740108	0.296391	0.349756	BPS1
AT1G01560	5.58203	2.1095e-07	4.90334	5.28155e-06	4.50257	4.75977e-05	3.70275	0.000511579	4.25363	6.65532e-05	4.1733	0.000122091	MPK11
AT1G01570	1.34632	0.0285081	0.335714	0.732953	0.521605	0.593348	0.292222	0.730459	-0.0887984	0.938491	-0.507376	0.616604	N/A
AT1G01590	-0.888737	0.0665366	0.446079	0.462207	0.132917	0.877908	0.0284589	0.968749	1.40885	0.00144729	0.813772	0.137769	FRO1
AT1G01600	0.980277	0.371675	1.14485	0.332232	0.808967	0.562422	1.00659	0.455759	1.59605	0.210429	-0.240977	0.924243	CYP86A4
AT1G01610	0.0564546	0.932172	0.456485	0.409865	0.137297	0.864156	0.0149747	0.982796	0.398786	0.500746	0.173933	0.844247	GPAT4
AT1G01620	-0.991386	7.91689e-08	-0.50299	0.0207619	-0.49119	0.0333819	-1.14318	3.33026e-10	-0.576355	0.00482179	-0.619285	0.00276318	PIP1C
AT1G01630	-0.0668105	0.849265	0.337762	0.230356	0.241193	0.479133	0.448705	0.0683699	0.12837	0.713055	0.0257744	0.963349	N/A
AT1G01640	0.899848	0.0110283	0.0849443	0.899792	0.600449	0.191624	0.409355	0.181307	0.02505	0.961499	0.4565	0.180226	N/A
AT1G01650	0.0262582	0.936831	0.158464	0.595721	0.111146	0.756252	0.0179902	0.956858	0.233077	0.369734	0.19443	0.53078	SPPL4
AT1G01660	0.228213	0.698445	0.505499	0.304407	0.118033	0.887181	0.697459	0.112001	0.58561	0.23845	0.423711	0.483044	N/A
AT1G01670	0.0234667	0.970798	0.234823	0.657073	0.128741	0.855366	0.643204	0.0647766	0.401623	0.349586	0.342512	0.487879	N/A
AT1G01680	4.7201	3.85659e-06	2.916	0.051411	2.17779	0.311654	3.65014	3.75763e-07	1.61469	0.158404	1.72226	0.133915	PUB54
AT1G01690	0.320639	0.51651	0.532149	0.250332	0.193741	0.77894	-0.209146	0.736073	-0.477475	0.422623	-0.146396	0.869946	PRD3
AT1G01700	0.110206	0.882253	-0.112787	0.895432	-0.593335	0.422489	-0.307258	0.651842	0.368337	0.582478	-0.0297313	0.980294	ROPGEF2
AT1G01710	-0.312139	0.125239	-0.255162	0.256375	-0.242149	0.341916	-0.304364	0.105989	-0.207405	0.343844	-0.209533	0.384398	N/A
AT1G01720	0.229702	0.631701	0.337788	0.493808	0.447165	0.370671	-0.162484	0.743936	-0.234948	0.642922	0.0885835	0.90653	ATAF1
AT1G01725	-0.229269	0.654704	-0.278548	0.601232	-0.0231636	0.977439	-0.489057	0.157336	-0.220492	0.616956	0.0365525	0.959403	N/A
AT1G01730	0.235699	0.529201	-0.0364857	0.948287	0.365609	0.368451	0.187309	0.607977	-0.0194494	0.968805	0.276704	0.502664	N/A
AT1G01740	-0.317273	0.38328	-0.336228	0.37082	-0.287248	0.518715	-0.528026	0.0906691	-0.580623	0.0747998	-0.458897	0.200292	N/A
AT1G01760	-0.623921	0.0983304	-0.450883	0.267232	-0.280139	0.587687	-0.447636	0.266766	-0.481925	0.265344	-0.487018	0.286777	N/A
AT1G01770	-0.842777	0.000394109	-0.667509	0.00817452	-0.535064	0.0630071	-0.778059	0.000965227	-0.639809	0.0104894	-0.445976	0.128611	N/A
AT1G01780	0.0873819	0.786162	-0.24175	0.413735	-0.0969775	0.814178	-0.395704	0.103975	-0.0313103	0.938645	-0.254872	0.414552	PLIM2b
AT1G01790	-0.270552	0.323168	0.0274873	0.950861	-0.133691	0.739117	-0.734389	0.00105262	0.266367	0.363076	-0.141588	0.728747	KEA1
AT1G01800	-0.183671	0.409709	-0.012878	0.972306	0.00986775	0.982331	0.182368	0.411205	0.347866	0.0852353	0.321507	0.148537	N/A
AT1G01820	-0.0981295	0.776565	-0.0507501	0.910623	0.106852	0.806281	-0.292942	0.292365	-0.269042	0.376022	0.0979682	0.835842	PEX11C
AT1G01830	-0.31555	0.170339	-0.165704	0.571551	-0.0509393	0.898423	0.213433	0.402354	0.331764	0.174257	0.317248	0.238323	N/A
AT1G01860	-0.629229	0.0438424	-0.434191	0.214298	-0.291873	0.498661	-0.870894	0.00533173	-0.583254	0.0956533	-0.357657	0.402587	PFC1
AT1G01880	-0.695581	0.249999	-0.293955	0.708896	-0.183114	0.851813	-0.653375	0.347521	-0.616237	0.422507	-0.0552784	0.967091	N/A
AT1G01900	0.0205638	0.968333	0.319663	0.433425	0.127452	0.819127	-0.0904268	0.854022	0.243546	0.587292	-0.0776258	0.91132	SBTI1.1
AT1G01910	-0.114445	0.625343	-0.0331896	0.920179	0.0911675	0.767072	-0.126719	0.589468	-0.201899	0.38145	-0.0686845	0.849443	N/A
AT1G01920	-0.360673	0.181709	-0.0421122	0.9244	0.0405243	0.934076	-0.0415433	0.919463	-0.0311952	0.948226	-0.26943	0.48297	N/A
AT1G01930	-0.0781659	0.832669	0.0182183	0.970334	-0.13255	0.759777	-0.256718	0.386138	-0.33215	0.272625	-0.0346879	0.952011	N/A
AT1G01940	0.281309	0.457435	0.011033	0.987489	0.0622449	0.920513	-0.0826213	0.868895	-0.164465	0.742152	0.0420879	0.955725	N/A
AT1G01950	0.666211	0.0515753	0.416744	0.315497	0.341173	0.478496	0.295653	0.475741	0.587617	0.115844	0.437074	0.331261	ARK2
AT1G01960	0.0399495	0.888573	0.0208821	0.95347	0.0806457	0.809403	0.0534447	0.848332	-0.0982648	0.722298	-0.0335854	0.938856	EDA10
AT1G01970	-0.385637	0.129928	-0.237442	0.445881	-0.196509	0.582356	-0.437283	0.098103	0.084913	0.826245	-0.00821765	0.990982	N/A
AT1G01990	-0.630027	0.0116493	-0.317738	0.292808	-0.334114	0.314392	-0.455742	0.0708035	-0.380582	0.166832	-0.363633	0.228133	N/A
AT1G02000	0.156018	0.62783	0.197361	0.55811	0.173171	0.657181	-0.21813	0.442723	-0.0270923	0.948769	-0.195094	0.590463	GAE2
AT1G02010	-0.0703467	0.846305	-0.24632	0.439454	-0.194997	0.607135	-0.423661	0.0796614	-0.379331	0.145837	-0.393595	0.152918	SEC1A
AT1G02020	-0.297318	0.250444	0.0614926	0.875116	-0.0438293	0.922655	-0.224341	0.381023	-0.200114	0.4846	-0.181865	0.585008	N/A
AT1G02050	-0.842184	0.0507577	-0.471634	0.34733	-0.437326	0.446193	-0.540608	0.258261	-0.341521	0.548093	-0.455793	0.438484	LAP6
AT1G02060	-0.748435	0.218172	-0.408579	0.592808	-0.578847	0.452708	-0.473793	0.478296	-0.25412	0.755659	-0.0980633	0.937239	N/A
AT1G02070	-0.758955	0.371693	-0.796606	0.393746	-0.733945	0.481504	-1.82165	0.0239616	-0.808463	0.40148	-1.19925	0.20867	N/A
AT1G02080	-0.0692467	0.794567	-0.104798	0.72021	-0.239997	0.348011	-0.069674	0.793927	-0.108981	0.684778	-0.317666	0.159557	N/A
AT1G02090	0.25009	0.29497	0.168861	0.560297	0.130636	0.705469	0.333566	0.155282	0.218043	0.435749	0.0107085	0.984853	FUS5
AT1G02100	-0.138693	0.635771	-0.047819	0.90574	0.0546872	0.897436	-0.334361	0.160783	-0.020476	0.959144	0.03375	0.947071	SBI1
AT1G02110	-0.777979	0.00132097	-0.215929	0.524736	-0.540898	0.0595044	-0.975282	7.34034e-05	-0.625163	0.0206321	-1.11896	4.5747e-06	N/A
AT1G02120	-0.0133626	0.972969	0.0304141	0.945795	0.0404226	0.933778	-0.0978297	0.768488	0.0720669	0.849036	0.085736	0.856077	VAD1
AT1G02130	-0.201299	0.382717	-0.121714	0.673454	-0.0471758	0.899068	-0.100926	0.702958	-0.114995	0.683271	0.0607136	0.878531	RA-5
AT1G02140	-0.190071	0.383092	0.0413143	0.902025	-0.0864694	0.789284	0.119541	0.620572	0.0389121	0.902018	-0.107409	0.742537	MAGO
AT1G02145	-0.12787	0.612001	-0.133435	0.62786	-0.26446	0.309301	-0.0164366	0.959069	-0.17358	0.524297	-0.024711	0.957525	ALG12
AT1G02150	-0.513321	0.0249872	-0.258353	0.376424	-0.315061	0.296517	-0.47774	0.0472923	-0.482721	0.0521238	-0.301263	0.332163	N/A
AT1G02160	-0.147687	0.623139	-0.161436	0.619866	-0.0520397	0.906844	-0.256357	0.317435	-0.346263	0.177928	-0.170711	0.626336	N/A
AT1G02170	0.503703	0.09324	0.519606	0.102562	0.50211	0.148702	0.292425	0.373227	0.365042	0.272282	0.436937	0.205213	MC1
AT1G02180	-0.648308	0.238315	-0.476427	0.454983	-0.528842	0.445203	-0.610424	0.342165	-0.929165	0.151105	-1.11106	0.0867174	N/A
AT1G02205	0.0954039	0.869385	0.0839626	0.906488	0.0672824	0.932092	-0.0212658	0.972555	-0.107536	0.865585	-0.805559	0.0644563	CER1
AT1G02220	0.57093	0.0384715	0.0341297	0.947031	0.0758131	0.887093	0.9441	8.51479e-05	-0.0682761	0.885997	-0.214454	0.629779	NAC003
AT1G02230	1.54043	0.174696	1.90874	0.0993993	1.43457	0.296849	1.42929	0.323668	0.765428	0.685911	0.945107	0.642592	NAC004
AT1G02260	-0.0196732	0.971847	0.127412	0.819133	0.165773	0.773837	0.448947	0.220139	0.691918	0.044477	0.782276	0.024926	N/A
AT1G02270	1.38106	0.00114988	0.45738	0.440827	0.513288	0.411989	0.432314	0.411858	-0.210231	0.751329	-0.0217743	0.984853	N/A
AT1G02280	-0.641029	0.00126967	-0.47953	0.0286491	-0.470339	0.0445986	-0.763238	0.000317436	-0.545983	0.0179777	-0.583359	0.0123039	TOC33
AT1G02290	-0.393405	0.178747	-0.148086	0.699138	-0.203611	0.611648	-0.56579	0.0870278	-0.353569	0.363472	-0.147601	0.787568	N/A
AT1G02300	-0.569926	0.033221	-0.986395	4.79023e-05	-0.513128	0.0975754	-0.291419	0.299472	-0.837188	0.000330642	-0.333836	0.297216	N/A
AT1G02305	-0.429162	0.0660136	-0.262866	0.356783	-0.120367	0.752237	-0.565962	0.00843186	-0.302754	0.23814	-0.13106	0.729397	N/A
AT1G02330	-0.05632	0.862258	-0.126864	0.700516	0.0767743	0.850822	0.0823158	0.7894	-0.158306	0.603399	0.0448795	0.923773	N/A
AT1G02335	0.363707	0.110972	-0.30591	0.241063	0.153326	0.652872	-0.084397	0.772886	-0.0165221	0.964622	0.019598	0.967422	GL22
AT1G02370	-0.152178	0.706955	-0.220349	0.589273	-0.159032	0.751886	0.680436	0.125696	0.0904745	0.906934	0.264877	0.71867	N/A
AT1G02380	-0.169677	0.825248	0.175749	0.836013	-0.141246	0.887775	0.165576	0.859468	0.0509655	0.964622	0.683829	0.397044	N/A
AT1G02410	0.260801	0.275676	0.314418	0.193513	0.199435	0.51763	-0.027119	0.933814	0.0692025	0.833959	0.0211017	0.964863	N/A
AT1G02420	-0.157618	0.744988	-0.215313	0.665485	-0.628193	0.170713	-0.350861	0.522996	-0.0499396	0.948769	-0.431598	0.496286	N/A
AT1G02440	2.74037	0.00112058	2.57555	0.0028575	2.00396	0.0605461	2.99924	0.00233704	2.4534	0.0294983	2.49909	0.0284976	ARFD1A
AT1G02450	3.03399	0.00230504	3.20305	0.00170004	2.74762	0.0118133	3.97505	0.000175783	3.63033	0.000714286	3.44295	0.00188514	NIMIN1
AT1G02475	-0.36004	0.072548	0.18295	0.465014	0.0207282	0.959762	-0.238305	0.253838	0.182094	0.440307	0.249326	0.299496	N/A
AT1G02500	0.283986	0.196606	-0.119523	0.697472	0.0384554	0.924146	0.168105	0.488573	-0.000374233	0.999802	0.129172	0.697786	SAM1
AT1G02530	-0.324394	0.613448	0.143086	0.853971	0.1174	0.894966	0.2028	0.775327	0.0514488	0.956836	-0.487068	0.545352	ABCB12
AT1G02560	-0.168725	0.434867	0.116482	0.662509	-0.140344	0.610894	-0.182346	0.389319	-0.0490719	0.868184	0.0329825	0.935956	CLPP5
AT1G02580	2.75334	0.0726216	1.43797	0.533351	2.43074	0.207782	-0.836247	0.122712	-0.664625	0.26954	-0.174927	0.849343	MEA
AT1G02610	-0.596911	0.539086	-1.96684	0.0178515	-0.767866	0.494497	-1.42871	0.07029	-1.48243	0.0683092	-0.40008	0.765066	N/A
AT1G02620	0.194858	0.957071	0.548874	0.87478	0.102193	0.984881	-8.69695	1.86666e-11	-2.85375	0.000262649	-0.826832	0.410869	N/A
AT1G02630	-0.630546	0.121782	-1.16878	0.00167492	-0.421393	0.428851	-1.04124	0.00460039	-0.940292	0.0143644	-0.577986	0.215839	N/A
AT1G02640	-0.38361	0.599869	-0.556991	0.464663	-0.30482	0.752385	-1.50127	0.00733147	-0.948373	0.134418	-1.10399	0.0912609	BXL2
AT1G02650	-0.178347	0.84652	-0.180025	0.870318	-0.204571	0.862349	-1.76058	0.00386574	-1.88096	0.00244352	-1.45228	0.0284976	N/A
AT1G02660	0.728265	0.158684	-0.0682288	0.938726	0.371683	0.611684	-0.720064	0.163339	-0.991702	0.0479984	-0.560029	0.388095	N/A
AT1G02670	-0.53806	0.402545	-0.0715435	0.940778	0.339344	0.685476	-0.451541	0.659783	0.394773	0.708025	0.385221	0.762051	N/A
AT1G02680	-0.343244	0.257136	-0.330867	0.303257	-0.0612273	0.903356	-0.369169	0.198488	-0.410337	0.170616	-0.236993	0.534235	TAF13
AT1G02690	-0.551993	0.141473	0.071287	0.908947	-0.0237279	0.974975	0.0473067	0.936921	-0.0603199	0.930514	-0.0945051	0.906321	IMPA-6
AT1G02720	0.010582	0.978398	0.189415	0.551372	0.203516	0.555744	-0.14133	0.690713	0.110805	0.781639	-0.179314	0.680135	GATL5
AT1G02730	-0.179134	0.736552	0.58255	0.208482	0.210771	0.749632	0.00877401	0.988999	0.0913404	0.892516	-0.330719	0.596007	CSLD5
AT1G02740	0.144248	0.668235	-0.310318	0.324406	-0.18276	0.655128	0.592665	0.0185629	0.267605	0.419718	0.438485	0.149425	N/A
AT1G02750	-0.539773	0.0613779	-0.241865	0.489957	-0.306369	0.416188	-0.185017	0.565852	-0.133309	0.723724	-0.0936438	0.850835	N/A
AT1G02780	-0.190066	0.371755	0.0934356	0.743596	-0.0171749	0.964334	0.294722	0.133629	0.0232822	0.943283	-0.0518977	0.891532	emb2386
AT1G02790	0.340055	0.727414	0.387954	0.714221	0.162063	0.907494	0.773872	0.28561	0.482616	0.590532	-0.435213	0.705864	PGA4
AT1G02810	1.57734	0.220403	1.28321	0.390017	0.816465	0.652874	0.347919	0.851254	0.972322	0.560781	0.620979	0.785125	N/A
AT1G02816	0.0572867	0.907251	0.316959	0.442061	0.168889	0.754685	0.20391	0.622863	0.472582	0.193749	0.448641	0.267199	N/A
AT1G02820	-0.171961	0.943464	-2.28784	0.24055	-2.06565	0.345214	0.00600746	0.998317	-2.49265	0.170634	-1.22909	0.607036	LEA3
AT1G02840	-0.40247	0.116136	-0.306111	0.302814	-0.320894	0.31763	-0.413159	0.102361	-0.375541	0.164672	-0.303288	0.341228	SR34
AT1G02850	-0.58222	0.462398	-0.297153	0.766347	0.121146	0.923667	1.71085	0.00791367	1.26048	0.0811981	1.69567	0.0133593	BGLU11
AT1G02860	0.0544884	0.953884	-0.420787	0.616581	-0.129004	0.908866	-0.683996	0.301259	-0.397703	0.619976	-0.200249	0.862531	NLA
AT1G02870	-0.310579	0.265447	-0.323705	0.272331	-0.233345	0.512326	0.434015	0.165173	0.0641073	0.900352	0.353794	0.359425	N/A
AT1G02880	0.23575	0.417078	0.312725	0.272331	0.0862342	0.850822	0.322401	0.172755	-0.0216374	0.957377	0.144639	0.688893	TPK1
AT1G02890	0.103035	0.845762	-0.0580405	0.931549	0.0580217	0.937112	-0.266713	0.554367	-0.0299408	0.963187	-0.042868	0.958866	N/A
AT1G02900	0.732674	0.133039	0.18573	0.805597	0.870766	0.100158	0.261373	0.592318	-0.0912851	0.888053	0.119776	0.878531	RALF1
AT1G02910	-0.280999	0.143128	0.0328378	0.919838	-0.104118	0.72362	-0.110845	0.635628	0.258317	0.207596	0.139997	0.617304	LPA1
AT1G02920	4.43606	4.069e-09	2.01246	0.0476915	2.57226	0.00786371	3.73079	2.29089e-10	2.43794	5.00964e-05	3.56177	1.91402e-09	GSTF7
AT1G02930	4.03045	2.93241e-07	1.55127	0.0940991	2.37491	0.0062889	3.67241	1.9202e-06	2.34995	0.0031388	3.35033	1.9772e-05	GSTF6
AT1G02950	-0.0538018	0.93247	-0.192742	0.761142	0.147947	0.842112	-0.283807	0.572487	0.107763	0.867724	-0.188795	0.795788	GSTF4
AT1G02960	-0.442548	0.0640879	-0.48904	0.0441097	-0.427061	0.119841	-0.474417	0.0416101	-0.160652	0.60962	-0.232987	0.472999	N/A
AT1G02970	-0.111041	0.848721	0.36851	0.441353	-0.470376	0.404527	0.661524	0.504836	1.07639	0.233104	0.37671	0.807091	WEE1
AT1G02990	-0.072912	0.857264	-0.0474484	0.92534	-0.0913862	0.859748	-0.103801	0.786762	-0.0873283	0.838179	-0.0382396	0.951574	N/A
AT1G03000	-0.369594	0.0718444	-0.357451	0.0984568	-0.160355	0.58688	-0.168103	0.484267	-0.210726	0.395327	-0.106955	0.758829	PEX6
AT1G03010	-0.757565	0.354188	-0.63098	0.510378	-0.737233	0.460243	-1.61478	0.0428728	-1.0341	0.246709	-1.4146	0.116549	N/A
AT1G03030	0.311602	0.441217	0.536338	0.155363	0.29033	0.560216	0.0826843	0.865042	0.160749	0.736561	0.21153	0.692503	N/A
AT1G03040	0.123603	0.778088	0.285008	0.502901	0.260639	0.581731	0.180375	0.658047	0.345619	0.366224	0.346175	0.419833	N/A
AT1G03055	0.203631	0.864264	0.37223	0.766688	-0.173337	0.913825	-0.615789	0.531156	-0.84414	0.397907	-1.15726	0.253251	N/A
AT1G03060	0.0042994	0.991087	0.0183822	0.965415	-0.0674047	0.871494	-0.0585488	0.858419	-0.0489938	0.894868	-0.0715273	0.871648	SPI
AT1G03070	0.541403	0.513563	0.251576	0.816895	0.432932	0.690439	-0.175346	0.832858	-0.703548	0.333009	-1.04297	0.139605	N/A
AT1G03080	0.0119696	0.967844	0.0826953	0.770281	0.1124	0.70051	-0.172939	0.408302	0.0285084	0.927638	0.0519041	0.885383	NET1D
AT1G03090	-1.54027	0.107826	-1.26515	0.244771	-0.946527	0.45522	-2.61863	0.00331946	-2.5323	0.00536631	-1.67102	0.11267	MCCA
AT1G03100	0.39546	0.444084	0.665677	0.139046	0.260869	0.713507	0.476912	0.459185	0.587665	0.377858	0.599632	0.395747	N/A
AT1G03110	-0.168492	0.605606	-0.134986	0.722364	-0.424129	0.183206	0.403935	0.259415	-0.24898	0.601533	-0.154131	0.803302	TRM82
AT1G03130	-0.781804	0.000931722	-1.62889	4.87893e-14	-0.830178	0.00073748	-0.986075	1.35132e-05	-2.36615	3.01442e-28	-1.30998	2.98607e-09	PSAD-2
AT1G03140	-0.311612	0.275385	-0.519454	0.0570854	-0.26093	0.469427	-0.569418	0.0210119	-1.10732	6.63205e-07	-0.538465	0.0463565	N/A
AT1G03150	-0.0254805	0.949989	-0.589758	0.0252125	-0.255165	0.487376	-0.891552	5.55143e-05	-1.22008	2.25876e-08	-0.72911	0.00172215	N/A
AT1G03160	-0.201373	0.513223	0.150735	0.68566	0.0895539	0.845781	-0.17667	0.575082	0.195764	0.556494	0.243535	0.49803	FZL
AT1G03170	0.807224	0.176977	0.628082	0.366953	0.23973	0.805921	0.0151187	0.989893	0.258777	0.824081	0.0345259	0.985408	FAF2
AT1G03180	-0.063905	0.910075	0.173249	0.754685	-0.115806	0.86909	-0.405731	0.400793	-1.1179	0.0136193	-1.02479	0.0237274	N/A
AT1G03190	-0.323034	0.302861	-0.38322	0.230356	-0.225953	0.581057	0.076456	0.853735	0.0516444	0.915004	0.152631	0.75407	UVH6
AT1G03200	-0.345622	0.650275	-0.846101	0.223454	-0.480061	0.584865	-0.113868	0.886428	-0.516899	0.449566	-0.103359	0.929042	N/A
AT1G03210	0.366216	0.463047	0.101958	0.890158	0.340561	0.582356	0.804624	0.0486617	0.290215	0.598461	0.64073	0.188956	N/A
AT1G03220	1.07966	3.21323e-07	1.07662	4.01879e-07	1.08311	6.31466e-07	-0.782331	0.000294286	-0.740734	0.000748366	-0.0765294	0.869915	N/A
AT1G03230	1.25378	0.00382259	1.31227	0.00285979	1.30854	0.0044319	0.640661	0.198279	0.649034	0.215193	1.2523	0.00573235	N/A
AT1G03250	0.130985	0.643026	-0.0797952	0.824515	-0.105747	0.779904	-0.0660912	0.837163	-0.460625	0.050661	-0.293823	0.304852	N/A
AT1G03260	-0.242071	0.455365	-0.00724844	0.99034	-0.184848	0.66169	-0.179729	0.609669	-0.186043	0.630285	-0.158715	0.736627	N/A
AT1G03270	-0.763679	0.0357714	-0.348902	0.415077	-0.247717	0.639295	-0.890855	0.0266956	-1.10364	0.0076644	-0.873855	0.0395792	N/A
AT1G03280	0.00434359	0.99079	-0.0162099	0.969748	-0.0918107	0.813065	-0.233691	0.346411	-0.236884	0.374051	-0.150534	0.666811	N/A
AT1G03290	0.46918	0.332245	0.632575	0.204755	0.577683	0.298676	0.596604	0.189003	0.52689	0.287867	0.656769	0.197705	N/A
AT1G03300	-0.0261499	0.979344	-0.00461898	0.997795	-0.0851316	0.948723	0.85805	0.226386	0.683032	0.392795	0.410933	0.700603	ATDUF1
AT1G03310	-0.307865	0.679546	-0.362001	0.66422	-0.405983	0.644641	0.369388	0.610405	0.168665	0.851666	0.039737	0.97698	DBE1
AT1G03330	-0.133725	0.593688	0.00338497	0.993552	-0.0262985	0.948465	-0.154507	0.531523	-0.250171	0.301446	-0.240171	0.367795	N/A
AT1G03350	0.433173	0.0192918	0.249912	0.270321	0.274348	0.255731	0.272847	0.180074	0.202174	0.387105	0.230642	0.357357	N/A
AT1G03360	-0.27349	0.470174	-0.431869	0.237227	-0.450599	0.267149	0.5429	0.23773	0.106215	0.885341	0.357949	0.57183	RRP4
AT1G03365	-0.331836	0.120505	-0.152745	0.573576	-0.158318	0.599089	-0.359365	0.0856232	-0.316167	0.163862	-0.175669	0.552375	N/A
AT1G03370	1.13008	0.000644565	0.978865	0.00533769	0.856441	0.0256516	0.823934	0.0184251	0.816834	0.0226546	0.960546	0.00701096	N/A
AT1G03380	-0.309879	0.253023	-0.445722	0.0963368	-0.318539	0.325804	-0.547764	0.0167752	-0.313441	0.245326	-0.180665	0.618277	ATG18
AT1G03400	1.29579	6.24803e-05	1.46059	4.82189e-06	1.28561	0.000142966	1.11145	0.000618538	1.27148	6.91834e-05	1.24912	0.000127236	N/A
AT1G03410	0.69043	0.0429837	0.832705	0.00911342	0.758143	0.0371364	0.0222217	0.960007	0.391511	0.222338	0.0642212	0.913888	2A6
AT1G03430	0.745979	0.020459	0.783231	0.0169933	0.638773	0.0914416	0.311321	0.402354	0.256921	0.541475	0.388359	0.35548	AHP5
AT1G03440	-0.346365	0.289217	0.120938	0.787695	-0.0567559	0.919464	-0.716053	0.0211725	0.0242604	0.96432	-0.1741	0.737499	N/A
AT1G03457	0.487192	0.319295	0.408663	0.463555	0.233283	0.748987	-0.692083	0.14615	-0.0478607	0.949933	-0.310386	0.655955	N/A
AT1G03470	0.0645625	0.942777	0.625663	0.377303	0.392294	0.659425	-0.407545	0.623565	-0.604403	0.479549	-0.582305	0.541879	NET3A
AT1G03475	0.0591354	0.82932	0.446502	0.0226672	0.181916	0.508239	0.145078	0.553809	0.368477	0.0773961	0.314783	0.183095	LIN2
AT1G03495	0.378148	0.468249	-0.0748781	0.9244	-0.174375	0.832025	1.11342	0.00157105	0.378881	0.464657	0.357444	0.543284	N/A
AT1G03520	-0.218002	0.561115	-0.262801	0.512418	-0.155421	0.757314	-0.685816	0.0185842	-0.456292	0.16705	-0.46628	0.18931	N/A
AT1G03530	-0.319095	0.443774	-0.515994	0.201841	-0.369258	0.449447	0.494308	0.22834	-0.0948581	0.882777	-0.115281	0.880344	NAF1
AT1G03540	0.0545806	0.950101	0.204013	0.808392	0.241084	0.794132	-0.136534	0.870817	0.0253242	0.980691	-0.131086	0.910013	N/A
AT1G03550	0.0224646	0.973944	-0.289193	0.627317	-0.192427	0.797316	-0.126414	0.804608	-0.153983	0.778822	-0.324724	0.544439	SCAMP4
AT1G03560	-0.0886289	0.843467	-0.0739586	0.889204	-0.127769	0.813781	-0.215525	0.579281	-0.067735	0.896139	-0.0545157	0.937358	N/A
AT1G03580	-0.690138	0.756279	-4.05926	0.0940865	-0.802672	0.771514	-2.11932	0.0115099	-1.57057	0.0816372	0.238489	0.881427	N/A
AT1G03590	0.545181	0.0180651	0.703133	0.00157079	0.536621	0.0361747	-0.25159	0.387808	-0.00462993	0.992893	-0.0867697	0.859073	N/A
AT1G03600	-0.606854	0.00301248	-0.433017	0.0633776	-0.37716	0.148361	-0.727175	0.000244654	-0.660704	0.00116473	-0.473648	0.0413987	PSB27
AT1G03610	-0.349317	0.16384	-0.64324	0.00477729	-0.319296	0.293933	-0.734391	0.000396452	-0.998849	5.47112e-07	-0.447128	0.0723679	N/A
AT1G03620	-0.0276207	0.963386	-1.40245	0.000144465	-0.632988	0.186792	-0.330199	0.34523	-0.596326	0.071472	-0.288498	0.510787	N/A
AT1G03630	-0.0718527	0.887839	0.0377844	0.952925	-0.0161463	0.984387	-0.0207703	0.968595	-0.181534	0.710207	-0.0934372	0.893856	POR C
AT1G03650	0.509041	0.372321	0.939976	0.0502801	0.740097	0.213593	-0.0346538	0.963282	-0.035145	0.967564	0.0874961	0.934459	N/A
AT1G03680	0.0374405	0.894387	0.338392	0.10579	0.187718	0.484752	-0.106965	0.662768	0.456576	0.0140811	0.277311	0.232793	THM1
AT1G03687	-0.627337	0.0264127	-0.329783	0.326361	-0.381781	0.293465	-0.390911	0.241441	-0.362636	0.324172	-0.458875	0.213159	N/A
AT1G03730	1.28935	0.00528394	0.861053	0.109617	0.739907	0.228608	0.778424	0.121579	0.84127	0.103012	0.802661	0.155858	N/A
AT1G03740	0.71865	0.156739	0.295384	0.674514	0.617906	0.326708	0.294146	0.621488	-0.152156	0.833474	0.459047	0.490509	N/A
AT1G03750	-0.43188	0.316326	-0.232788	0.669205	-0.24105	0.689525	-0.24387	0.588664	-0.351178	0.440513	-0.207741	0.734266	SWI2
AT1G03760	-0.0331151	0.958194	-0.328319	0.539321	-0.435502	0.434479	0.0408959	0.950354	-0.0448382	0.951054	0.0531428	0.954658	N/A
AT1G03770	-0.0245843	0.958728	-0.325627	0.378742	-0.0366377	0.953196	0.0286217	0.958404	-0.356411	0.445936	-0.0555241	0.94437	RING1B
AT1G03780	-0.0959859	0.847578	0.579289	0.123275	0.44516	0.318921	-0.551371	0.242968	0.131445	0.837154	-0.227309	0.751206	TPX2
AT1G03820	0.43892	0.704107	0.445977	0.739454	0.160068	0.925494	0.025713	0.98444	-0.337119	0.79703	-0.843584	0.500021	N/A
AT1G03830	-0.329406	0.19454	-0.366988	0.158912	-0.228182	0.489978	0.195807	0.553501	-0.204617	0.585824	-0.103842	0.841777	N/A
AT1G03850	0.96494	0.369864	-0.364688	0.816168	0.400349	0.806854	-0.975241	0.334047	-1.33853	0.185224	-0.841109	0.510041	GRXS13
AT1G03860	-0.168618	0.477104	0.140407	0.608973	-0.170724	0.553262	0.4838	0.0205989	0.184514	0.512412	0.108191	0.780767	PHB2
AT1G03870	0.311148	0.48408	0.33237	0.502535	0.20081	0.744306	-0.284557	0.533949	0.381549	0.403965	0.0501095	0.95238	FLA9
AT1G03900	-0.0521391	0.861889	0.0101968	0.980601	0.0235227	0.956511	-0.154573	0.541604	-0.0582942	0.858177	0.0170232	0.971921	ABCI18
AT1G03905	0.623492	0.0423371	0.566512	0.0749464	0.481556	0.207782	-0.117195	0.763498	0.101613	0.813062	-0.128349	0.803797	ABCI19
AT1G03910	-0.33163	0.0743505	-0.0858323	0.757501	-0.148175	0.579851	-0.0902026	0.709006	-0.308726	0.119426	-0.157036	0.559565	N/A
AT1G03920	0.793481	0.0232373	-0.222321	0.683804	0.469968	0.323166	0.223204	0.559497	0.238176	0.561081	0.322391	0.448393	N/A
AT1G03930	-0.0892572	0.7019	0.17125	0.445477	0.0741663	0.806854	-0.221023	0.252984	-0.121438	0.611478	-0.134217	0.620059	ADK1
AT1G03940	-0.35644	0.590518	-0.720734	0.234411	-0.100909	0.917746	1.63653	0.000294286	1.06889	0.0496622	0.623272	0.387644	N/A
AT1G03950	-0.000746855	0.998717	-0.11766	0.79818	0.0205407	0.973887	0.0177837	0.965779	-0.0101286	0.983798	0.160989	0.716851	VPS2.3
AT1G03960	-0.108565	0.772253	-0.376327	0.241007	-0.415807	0.232963	-0.110674	0.762198	-0.57579	0.0411634	-0.482784	0.120065	N/A
AT1G03970	0.591625	0.0448344	0.162306	0.7157	0.401819	0.298575	-0.140551	0.672908	-0.226434	0.49656	0.119257	0.792357	GBF4
AT1G03990	-0.708694	0.0690079	-0.567306	0.147809	-0.319129	0.537036	-0.809949	0.00714724	-0.564658	0.0916584	-0.544813	0.11508	N/A
AT1G04000	0.16853	0.749665	0.452188	0.328983	0.478133	0.34777	-0.106668	0.843924	0.139118	0.804038	-0.0801424	0.917819	N/A
AT1G04010	-0.0665443	0.835588	0.111729	0.734463	0.0814044	0.838407	0.0856876	0.790474	0.0717972	0.843736	-0.00491439	0.995477	PSAT1
AT1G04020	-0.00187787	0.997621	0.734081	0.0367812	0.496272	0.256581	0.198417	0.779099	0.491815	0.43675	0.372939	0.630654	BARD1
AT1G04030	0.111694	0.788798	0.890273	0.0007668	0.763122	0.0103003	-0.271837	0.465161	0.323289	0.384374	0.148805	0.785633	N/A
AT1G04040	-0.190572	0.733283	0.457378	0.38654	0.331495	0.595964	0.146729	0.812352	0.874919	0.0499139	0.178434	0.826639	N/A
AT1G04050	-0.316513	0.469015	0.334023	0.449882	-0.0493856	0.946447	0.331877	0.40577	0.48887	0.207166	0.0950285	0.893429	VAR
AT1G04070	0.373761	0.43328	0.0337475	0.964331	-0.197839	0.783694	0.537897	0.248104	0.279304	0.644305	0.211353	0.786105	TOM22-I
AT1G04080	0.0684607	0.775881	-0.037799	0.904221	-0.0828312	0.782645	-0.107443	0.634059	-0.019883	0.948769	-0.00796826	0.986049	PRP39
AT1G04100	0.364213	0.344851	-0.191773	0.708758	0.232618	0.66169	-0.032006	0.946024	-0.238127	0.54933	-0.056042	0.932628	IAA10
AT1G04110	-0.496156	0.431584	-0.232222	0.766008	-0.288178	0.736638	-0.342989	0.919383	-0.197379	0.961297	-2.63617	0.455557	SDD1
AT1G04120	0.312886	0.227996	0.5056	0.0423497	0.262295	0.423736	0.431298	0.0781225	0.522256	0.0305049	0.366086	0.206541	ABCC5
AT1G04130	-0.120088	0.730391	0.0957885	0.813359	-0.266941	0.463936	0.202169	0.577578	0.120563	0.786997	0.119963	0.82481	TPR2
AT1G04140	-0.0150222	0.959529	-0.0904306	0.75296	-0.0660733	0.846143	-0.114557	0.62647	-0.0890365	0.739488	-0.0132365	0.975962	N/A
AT1G04160	1.2739	5.19447e-05	0.772493	0.0331434	0.649455	0.114373	0.409785	0.307076	0.330498	0.466844	0.024615	0.977159	XIB
AT1G04170	-0.133415	0.589868	-0.124866	0.662916	-0.249702	0.338484	0.0895669	0.747703	0.0869933	0.776149	-0.00109607	0.999447	EIF2 GAMMA
AT1G04190	0.00561368	0.986339	-0.0936849	0.766347	-0.334352	0.190839	0.386825	0.0981256	0.239085	0.39731	0.140237	0.711334	TPR3
AT1G04200	0.900905	0.000457016	0.541908	0.0738097	0.526283	0.108498	0.685527	0.0122118	0.639101	0.0248349	0.494733	0.133559	N/A
AT1G04210	0.078156	0.815036	-0.12551	0.730212	-0.106849	0.794471	0.0877463	0.794936	0.00909689	0.98394	0.0608918	0.903048	N/A
AT1G04220	-0.352697	0.393184	0.121213	0.83866	-0.123034	0.850822	0.739337	0.0463782	1.23083	0.000269125	0.464006	0.337199	KCS2
AT1G04230	0.0156621	0.964978	-0.168271	0.57359	-0.170027	0.617437	0.124414	0.644226	-0.0730192	0.824886	-0.0624063	0.881941	N/A
AT1G04240	0.187561	0.755975	-0.0733549	0.929215	0.00560749	0.995929	0.0879184	0.894958	-0.0400308	0.959958	0.230852	0.76926	SHY2
AT1G04250	-0.639573	0.236193	-0.627955	0.291847	-0.721817	0.249489	-0.907047	0.17769	-1.16676	0.0932178	-1.09767	0.131852	AXR3
AT1G04260	0.0262728	0.966231	0.009346	0.991571	0.0744268	0.920554	0.344109	0.445982	0.272378	0.599666	0.343638	0.538486	MPI7
AT1G04270	-0.206098	0.316326	-0.058189	0.851735	-0.129932	0.645094	0.237913	0.250732	-0.069399	0.808872	-0.176141	0.51925	RPS15
AT1G04280	-0.67594	0.561624	-0.550974	0.691899	-0.371279	0.821231	0.153278	0.9123	-0.259086	0.860344	0.261525	0.888065	N/A
AT1G04300	-0.185187	0.460099	-0.163378	0.573792	-0.116589	0.735974	-0.343689	0.109651	-0.42844	0.0433472	-0.222216	0.433462	N/A
AT1G04310	-0.449683	0.584612	-0.186092	0.870318	0.033769	0.982395	-1.37021	0.0388959	-0.959683	0.193723	-0.673486	0.45934	ERS2
AT1G04330	0.0623252	0.959896	-0.682916	0.525619	-0.420159	0.759407	0.745364	0.241835	-0.113115	0.912952	0.190486	0.870625	N/A
AT1G04340	0.125478	0.619209	0.0571704	0.865062	0.0648164	0.859269	0.168456	0.500208	0.0288178	0.938361	-0.199424	0.509054	N/A
AT1G04350	-0.603238	0.198419	0.0787213	0.919838	-0.327317	0.617596	-0.588355	0.19309	0.208373	0.728571	-0.178829	0.817214	N/A
AT1G04390	-0.489016	0.0523997	-0.5042	0.0451469	-0.474126	0.0970528	-0.277711	0.27297	-0.407743	0.101551	-0.414249	0.112815	N/A
AT1G04400	-0.172462	0.483538	-0.226276	0.38045	-0.102165	0.767072	-0.233425	0.305601	-0.256229	0.280343	-0.0443931	0.916335	CRY2
AT1G04410	-0.111413	0.660335	-0.175777	0.503405	-0.105758	0.746062	-0.0950322	0.716533	-0.195772	0.418567	-0.192681	0.486381	c-NAD-MDH1
AT1G04420	-0.25445	0.201665	-0.0104272	0.977304	-0.159449	0.554094	-0.584181	0.000809535	0.0610865	0.833307	-0.0372703	0.926354	N/A
AT1G04430	0.936524	0.000540831	0.616901	0.0474612	0.554256	0.106013	0.487215	0.114721	0.566541	0.0677073	0.336793	0.398347	N/A
AT1G04440	0.180174	0.599919	0.0269608	0.958683	0.0279343	0.96075	-0.202739	0.541252	-0.125638	0.749254	-0.0229952	0.970612	CKL13
AT1G04480	-0.197276	0.40971	-0.154465	0.588178	-0.18769	0.523221	0.21447	0.392356	-0.0640846	0.853174	-0.133096	0.716083	N/A
AT1G04490	2.53	0.00183471	1.14443	0.279204	1.91913	0.0451591	1.16623	0.191876	0.668134	0.543857	0.778826	0.515016	N/A
AT1G04510	-0.110992	0.635926	-0.0548761	0.860454	-0.177978	0.494203	0.0564753	0.838477	-0.0108546	0.975411	0.0237485	0.956337	MAC3A
AT1G04520	-0.64021	0.134652	-0.284724	0.612112	-0.432378	0.438668	-0.0800677	0.919416	0.175956	0.822994	-1.20507	0.0465339	PDLP2
AT1G04530	0.0689451	0.893269	-0.0908153	0.881459	-0.142269	0.815258	0.406424	0.291003	-0.114609	0.830243	0.055953	0.943406	TPR4
AT1G04540	-0.212561	0.674083	-0.175379	0.765789	-0.375091	0.495924	0.216696	0.653878	0.0937574	0.879092	0.345016	0.521728	N/A
AT1G04550	-0.181555	0.613448	0.0962643	0.83611	-0.0697482	0.89446	0.202989	0.553753	-0.0921149	0.830852	-0.134588	0.789485	IAA12
AT1G04555	-0.0323474	0.954971	-0.0613334	0.9244	-0.221237	0.706182	-0.279278	0.48734	-0.527706	0.160477	-0.190389	0.738234	N/A
AT1G04570	0.324305	0.700852	-0.00832846	0.995619	0.153423	0.898423	0.0948882	0.919463	-0.267565	0.775	-0.527868	0.573712	N/A
AT1G04590	-0.493081	0.0436711	-0.184605	0.567513	-0.361609	0.230134	-0.0368338	0.928385	-0.246075	0.48465	-0.279307	0.456071	N/A
AT1G04600	2.21607	0.0111408	0.535093	0.699954	0.147499	0.938747	4.74301	8.1408e-09	2.89641	0.000748271	2.85141	0.00124192	XIA
AT1G04620	0.856619	0.069267	1.94688	2.3358e-06	1.56229	0.000397094	0.739404	0.12231	1.65124	7.23775e-05	1.48659	0.000581057	HMCHL
AT1G04630	-0.129793	0.633641	0.060414	0.867161	-0.129955	0.704033	-0.123397	0.676283	0.0729465	0.833959	-0.137014	0.715944	MEE4
AT1G04640	-0.0425163	0.905275	0.212946	0.489268	0.252916	0.435302	0.361244	0.18634	1.01537	3.47253e-06	1.01791	3.61876e-06	LIP2
AT1G04650	0.0503424	0.966088	0.425324	0.68941	-0.0770381	0.960157	0.241367	0.830825	-0.883967	0.396949	-0.635305	0.611263	N/A
AT1G04680	-0.130734	0.640574	0.171938	0.570344	0.117833	0.746062	-0.550748	0.0091395	-0.248205	0.351783	-0.845447	2.39808e-05	N/A
AT1G04690	0.324082	0.161744	0.171059	0.570094	0.262986	0.366354	0.409398	0.0648267	-0.00727133	0.985604	0.095287	0.81348	KAB1
AT1G04700	-0.328056	0.409822	-0.383923	0.330788	-0.439986	0.327064	-0.802523	0.042041	-0.775239	0.0657181	-0.882371	0.0311458	N/A
AT1G04710	0.142747	0.730454	0.476215	0.167071	0.208523	0.665575	0.377273	0.284346	0.746492	0.0166465	0.397053	0.332967	PKT4
AT1G04730	-0.00231267	0.99659	0.274617	0.424197	0.0473504	0.931357	-0.0405707	0.951863	0.561856	0.221982	0.326267	0.592786	CTF18
AT1G04750	0.170103	0.434652	0.22594	0.314435	0.260645	0.267136	0.2077	0.319381	0.189792	0.405265	0.145886	0.607437	VAMP721
AT1G04760	0.666021	0.355234	0.415621	0.645053	0.709381	0.407917	1.10431	0.126073	1.06234	0.16698	0.488103	0.663785	VAMP726
AT1G04770	2.18683	0.208716	2.37629	0.209535	2.03119	0.33775	2.89826	0.0878851	3.47064	0.0454314	2.88516	0.13246	N/A
AT1G04778	-0.429535	0.54493	0.377896	0.609815	0.0955826	0.92998	-0.408294	0.56945	-0.175087	0.845429	-0.477331	0.581309	N/A
AT1G04780	0.184047	0.372626	0.0748426	0.793422	0.251128	0.271785	0.114049	0.604099	-0.181942	0.398619	0.110411	0.69956	N/A
AT1G04790	-0.232988	0.334505	-0.192474	0.486938	-0.145155	0.660727	-0.256768	0.278723	-0.10285	0.739472	-0.127876	0.71867	N/A
AT1G04800	-0.630722	0.0324755	-0.104543	0.83195	-0.476334	0.191209	-1.65719	6.33225e-06	-0.496034	0.26281	-2.27418	1.1259e-09	N/A
AT1G04810	-0.39161	0.0318545	-0.196014	0.397428	-0.19468	0.445203	-0.35814	0.0554304	-0.224482	0.306465	-0.285208	0.200929	N/A
AT1G04820	0.108388	0.688507	0.242049	0.34213	0.266149	0.326445	-0.0639935	0.828617	0.131715	0.639852	-0.201013	0.490329	TUA4
AT1G04830	-0.322412	0.245191	-0.116328	0.761482	-0.0735262	0.87317	-0.315091	0.257263	-0.230241	0.474824	-0.0894275	0.854228	N/A
AT1G04850	-0.0720255	0.786728	0.0124718	0.974133	-0.0213017	0.958012	-0.0288385	0.921835	-0.0562263	0.853174	-0.149251	0.616039	N/A
AT1G04860	-0.128611	0.634806	-0.230305	0.3839	-0.238689	0.408724	-0.0270556	0.933332	-0.19093	0.485922	-0.14499	0.672338	UBP2
AT1G04870	-0.176097	0.562353	-0.221272	0.490311	-0.323691	0.312191	0.107617	0.76357	-0.108299	0.786012	-0.0687923	0.898957	PRMT10
AT1G04900	-0.136722	0.719856	-0.0591856	0.904828	-0.159029	0.733622	0.322263	0.425469	0.300079	0.508165	0.0655141	0.93251	N/A
AT1G04910	0.338301	0.12553	0.0405465	0.915344	0.0898494	0.806873	0.38848	0.0795688	0.255746	0.326406	0.249175	0.391055	N/A
AT1G04920	-0.513477	0.405591	0.166613	0.835579	-0.233463	0.790451	-0.528209	0.602988	0.46837	0.639243	-0.179254	0.908792	SPS3F
AT1G04930	-0.173607	0.845762	-0.251647	0.796819	0.0278804	0.984714	-0.158002	0.863268	-0.167994	0.867967	0.195702	0.871648	N/A
AT1G04945	0.0918949	0.855905	-0.416955	0.334248	-0.379758	0.452111	0.817151	0.0362842	0.167227	0.792896	-0.0200731	0.984853	N/A
AT1G04950	-0.493922	0.0118802	-0.256957	0.276624	-0.201647	0.471451	-0.445569	0.0247342	-0.360966	0.0956147	-0.367225	0.106727	TAFII59
AT1G04960	-0.0117925	0.971847	-0.0172065	0.963914	0.0659384	0.860462	-0.0560581	0.843265	-0.119136	0.663487	-0.0812256	0.822241	N/A
AT1G04970	-0.352838	0.0880619	-0.257713	0.270619	-0.0678381	0.851901	-0.267335	0.188012	-0.201968	0.383398	-0.0825231	0.811398	N/A
AT1G04980	0.145543	0.694252	1.39864	3.34966e-10	1.08342	7.68595e-06	2.63397	4.50053e-25	2.08229	6.2406e-15	1.56403	3.15705e-08	PDIL2-2
AT1G04985	-0.121737	0.69754	-0.205836	0.513774	-0.0373453	0.936981	-0.0471133	0.893257	-0.108072	0.75448	0.0104397	0.986308	N/A
AT1G04990	0.454642	0.0880619	0.0862653	0.84438	0.156166	0.710702	0.572176	0.0239316	0.462826	0.0933537	0.414347	0.178354	N/A
AT1G05010	1.10325	0.0351711	1.13911	0.0384997	0.712457	0.296849	0.736617	0.189267	0.858809	0.131864	0.917351	0.131236	EFE
AT1G05030	-0.221105	0.523803	0.0487283	0.922048	-0.0707397	0.892303	-0.0171879	0.968046	0.120676	0.770428	-0.187372	0.679251	N/A
AT1G05055	-0.132849	0.722304	-0.118099	0.782829	-0.10735	0.826757	0.0593057	0.891238	-0.0900044	0.845868	-0.0425553	0.948398	GTF2H2
AT1G05060	0.0709115	0.84421	0.154307	0.656094	0.0891589	0.843731	0.255033	0.262195	0.0593738	0.858054	0.244559	0.369087	N/A
AT1G05070	0.0962334	0.834291	0.25726	0.556278	0.309607	0.49697	-0.0221649	0.964864	-0.136857	0.778717	0.00262807	0.999194	N/A
AT1G05090	-0.0759186	0.919974	-0.339395	0.617194	0.315531	0.666818	-0.341186	0.539649	-0.509916	0.370959	-0.114007	0.899021	N/A
AT1G05120	0.159516	0.550162	-0.0680906	0.851182	0.0862155	0.821119	0.143192	0.584521	0.0957769	0.757673	0.0803441	0.84198	N/A
AT1G05135	0.789357	0.566907	0.639671	0.700525	0.499114	0.792703	-0.177511	0.914903	-0.374668	0.823845	0.086239	0.973873	N/A
AT1G05140	-0.516278	0.00658697	-0.196151	0.437408	-0.221032	0.411851	-0.443791	0.0204102	-0.0695924	0.813431	-0.0110002	0.981153	N/A
AT1G05150	-0.0628225	0.791928	0.244255	0.215431	0.102884	0.70975	-0.277647	0.151928	-0.105018	0.682357	-0.0159861	0.969026	N/A
AT1G05160	-0.483456	0.0757844	-0.518095	0.0597021	-0.429623	0.181711	-0.267356	0.378036	-0.100809	0.800291	0.087263	0.862881	CYP88A3
AT1G05170	0.645074	0.0315357	0.230449	0.5864	0.260591	0.561868	0.314305	0.311019	0.166453	0.665691	0.0302282	0.962166	N/A
AT1G05180	0.19304	0.481171	0.0186002	0.965358	-0.0275992	0.953576	0.626779	0.00430594	0.25549	0.374962	0.362189	0.199951	AXR1
AT1G05190	-0.343707	0.0552287	0.0340098	0.915748	-0.145794	0.580364	-0.588112	0.000359684	0.258595	0.200199	-0.0205968	0.959904	emb2394
AT1G05200	-0.312979	0.331119	-0.0534896	0.914706	-0.0442988	0.936981	-0.288944	0.338435	-0.565786	0.0401355	-0.533036	0.0693097	GLR3.4
AT1G05205	-0.242922	0.422095	-0.205898	0.54854	-0.160975	0.693291	-0.182874	0.606018	-0.0302945	0.950843	-0.21726	0.61428	N/A
AT1G05210	0.285683	0.46377	0.450462	0.22548	0.53491	0.167344	0.300358	0.573757	-0.03416	0.965383	-0.213805	0.791664	N/A
AT1G05230	-0.446454	0.128222	0.0205412	0.968237	-0.120313	0.798396	-0.621373	0.0266956	-0.0309332	0.949344	-0.178317	0.693139	HDG2
AT1G05260	1.68475	0.173374	0.322283	0.872006	0.298447	0.890286	1.40281	0.273337	0.205631	0.916462	-0.687662	0.727989	RCI3
AT1G05270	-0.00534419	0.987656	-0.222768	0.408965	-0.121508	0.726852	-0.342755	0.108222	-0.255324	0.289754	-0.322953	0.188802	N/A
AT1G05300	1.06609	0.127325	1.23068	0.07206	1.6869	0.00914003	1.00475	0.0346489	0.757298	0.153253	1.41432	0.00211696	ZIP5
AT1G05310	0.117266	0.765667	-0.364133	0.298684	0.249101	0.551147	-0.558296	0.0570269	-0.141377	0.732423	-0.310876	0.42882	N/A
AT1G05320	0.266264	0.372522	-0.0016565	0.99782	0.19923	0.610839	0.272234	0.345923	0.0452388	0.916955	0.127656	0.779852	N/A
AT1G05340	0.855484	0.031997	-0.566209	0.278677	0.238141	0.729111	-0.695255	0.026369	-0.730636	0.02213	-0.161856	0.771255	N/A
AT1G05350	0.472646	0.0280914	0.360809	0.139776	0.277286	0.338809	0.309582	0.21373	0.407151	0.0975872	0.326094	0.252194	N/A
AT1G05360	0.0350108	0.952998	0.0287076	0.967628	-0.202293	0.744306	-0.259214	0.585489	-0.195793	0.721074	-0.332884	0.554314	KMS2
AT1G05370	0.214317	0.752476	0.440418	0.491434	0.566072	0.392455	0.023068	0.977407	0.0676549	0.941404	-0.182378	0.858431	N/A
AT1G05380	-0.11059	0.729443	-0.180889	0.584767	-0.0991849	0.811294	-0.174004	0.55087	-0.195872	0.523806	-0.0345392	0.948398	N/A
AT1G05385	-0.739791	0.010024	-0.491971	0.134058	-0.359316	0.361649	-0.629108	0.0419594	-0.40806	0.252196	-0.121405	0.832854	LPA19
AT1G05400	-0.423665	0.622773	-0.560779	0.515413	-0.467872	0.651124	-0.164742	0.826798	-0.245929	0.753715	-0.44489	0.573653	N/A
AT1G05410	-0.360868	0.433827	-0.439069	0.36713	-0.628494	0.192506	-0.495797	0.26302	-0.340042	0.511766	-0.365852	0.52749	N/A
AT1G05420	0.998966	0.266667	0.218681	0.878512	0.441355	0.743819	0.912614	0.409003	-0.935798	0.496568	-0.602144	0.727986	OFP12
AT1G05430	-0.11383	0.660651	-0.138644	0.617676	-0.160908	0.588235	0.0969153	0.729669	0.196683	0.454518	0.0406832	0.928185	N/A
AT1G05460	-0.92741	0.00977654	-0.32696	0.499764	-0.331913	0.528743	-0.313015	0.497327	-0.719074	0.0838098	-0.626539	0.171028	SDE3
AT1G05470	-0.566383	0.0569543	-0.311498	0.391569	-0.300161	0.458663	-0.581944	0.0527717	-0.217993	0.582478	-0.535187	0.114785	CVP2
AT1G05490	1.01604	0.168426	0.967223	0.226531	0.610204	0.550889	-0.0312332	0.974635	0.264451	0.781885	-0.213937	0.865651	chr31
AT1G05500	-0.0476702	0.866934	-0.0187664	0.959785	-0.0773221	0.823761	-0.105418	0.681332	-0.15409	0.550762	-0.295063	0.215508	NTMC2T2.1
AT1G05520	0.143738	0.551727	0.0296302	0.933312	-0.0189531	0.962881	0.387442	0.0528	0.210356	0.391486	0.242572	0.354793	N/A
AT1G05570	0.026196	0.96818	-0.385998	0.463331	0.0375877	0.964106	-0.0370597	0.952199	-0.263151	0.626745	0.145186	0.849443	CALS1
AT1G05590	-0.234667	0.297342	0.0974494	0.742742	0.0852642	0.802117	0.0847858	0.78661	0.0555031	0.883044	0.14242	0.695475	HEXO2
AT1G05600	-0.428869	0.184347	-0.768312	0.00807462	-0.591571	0.088194	-0.2374	0.525404	-0.495545	0.160294	-0.257212	0.569324	EMB3101
AT1G05610	-0.0272829	0.972682	0.118924	0.885289	0.331824	0.652041	-0.834088	0.279442	0.0334141	0.977445	-0.547805	0.576439	APS2
AT1G05620	0.117809	0.834865	0.382385	0.455668	0.171288	0.802827	0.358022	0.468124	0.380516	0.47175	0.0939555	0.914277	URH2
AT1G05630	1.24023	7.60061e-07	1.18191	3.38347e-06	0.962063	0.000451289	1.43765	2.18212e-08	1.41654	3.85985e-08	1.35079	2.53609e-07	5PTASE13
AT1G05640	0.25043	0.609883	0.465702	0.298418	0.218932	0.728753	0.88938	0.0373815	1.28873	0.000981076	1.22588	0.00226365	N/A
AT1G05670	-0.886571	0.0275964	-0.41711	0.397803	-0.523459	0.313341	-0.355993	0.473712	-0.173067	0.780494	-0.113683	0.891365	N/A
AT1G05675	2.92368	0.135717	3.74625	0.0670218	3.31621	0.138954	1.15051	0.597583	1.85866	0.385164	1.54283	0.548203	N/A
AT1G05680	-0.594712	0.213349	-0.175335	0.803217	-0.290441	0.674964	-1.55173	0.00130901	0.181164	0.802859	-0.0888334	0.93323	UGT74E2
AT1G05690	-0.365851	0.424198	-0.447661	0.315497	-0.478427	0.35669	-0.262766	0.484801	-0.219488	0.611368	-0.306856	0.484667	bt3
AT1G05710	0.825739	0.0128491	1.09408	0.000477015	0.949426	0.00586192	1.01733	0.00199104	2.07258	1.15859e-12	1.32913	2.6995e-05	N/A
AT1G05720	0.0389607	0.909313	0.0120738	0.978466	0.218409	0.489289	0.262117	0.320117	0.0957179	0.790989	0.140409	0.720579	N/A
AT1G05750	-0.0835637	0.888721	0.104397	0.878038	0.066704	0.932497	0.484223	0.322852	0.428736	0.434368	0.475803	0.417383	PDE247
AT1G05770	-0.169987	0.761611	0.0312833	0.965063	0.120959	0.86763	-0.528888	0.235422	-0.188921	0.745033	-0.197229	0.774976	N/A
AT1G05780	-0.0644016	0.886474	-0.0118887	0.984858	-0.149826	0.769577	0.0633735	0.902881	0.358556	0.391075	0.269235	0.599238	N/A
AT1G05785	0.244151	0.534168	0.0790242	0.885289	0.0534913	0.933658	0.105787	0.806031	-0.0996741	0.836221	0.179871	0.721382	N/A
AT1G05790	-0.391836	0.0678232	-0.238052	0.345464	-0.31865	0.219523	-0.334667	0.121028	0.0533041	0.871867	-0.0841898	0.823921	N/A
AT1G05805	0.132324	0.655171	-0.0451785	0.913142	0.186607	0.58288	-0.395911	0.0871631	-0.47582	0.0387078	-0.154156	0.670521	N/A
AT1G05810	-0.453344	0.474444	-0.527616	0.441868	-0.27439	0.755524	-0.70155	0.237623	-0.111089	0.901437	-0.0658181	0.957126	RABA5E
AT1G05820	-0.130639	0.797791	0.108183	0.854383	0.0190999	0.981584	-0.790878	0.055751	-0.266583	0.620389	-0.368619	0.504732	SPPL5
AT1G05830	-0.182988	0.469589	-0.223417	0.403032	-0.272019	0.329432	-0.431856	0.0404781	-0.362829	0.111605	-0.369211	0.130678	ATX2
AT1G05835	-0.323007	0.634028	-0.551725	0.405481	-0.363085	0.661076	-0.399959	0.800848	-0.471702	0.788033	-0.882716	0.62712	N/A
AT1G05840	-0.725802	0.0319514	-0.315977	0.47817	-0.217256	0.687491	-0.399382	0.278519	-0.415641	0.285542	-0.231064	0.663785	N/A
AT1G05850	-0.158742	0.48265	-0.184773	0.451996	-0.0669626	0.845844	-0.216417	0.301853	-0.121296	0.635843	-0.179374	0.503357	POM1
AT1G05860	-0.120915	0.756219	-0.066655	0.892521	-0.387836	0.307763	-0.213289	0.553457	-0.336007	0.347485	-0.184477	0.696595	N/A
AT1G05870	-0.282421	0.639103	0.0421236	0.962025	-0.176852	0.833242	0.252881	0.684277	0.0474101	0.954667	-0.20515	0.815345	N/A
AT1G05890	-0.409901	0.182145	-0.360441	0.298978	-0.3319	0.391585	-0.442381	0.137472	-0.426448	0.175138	-0.26401	0.516075	ARI5
AT1G05900	-0.129557	0.711678	-0.322558	0.304571	-0.453729	0.158325	-0.595839	0.017975	-0.148384	0.677235	-0.569038	0.0355334	NTH2
AT1G05910	0.251547	0.217137	0.0557958	0.862055	-0.0417753	0.907991	0.446089	0.0188421	0.063108	0.838381	0.185188	0.511837	N/A
AT1G05940	-0.131729	0.615296	-0.0762532	0.818827	0.0334343	0.93414	0.0761689	0.781915	0.0941789	0.745315	0.10761	0.754811	CAT9
AT1G05960	-0.0695783	0.81331	-0.0848975	0.801179	-0.159671	0.616668	-0.0722856	0.807071	0.200456	0.443024	0.180927	0.558819	N/A
AT1G05970	-0.478243	0.329833	-0.276093	0.65027	-0.294515	0.657992	-0.338033	0.5378	0.038261	0.961499	-0.195453	0.810179	N/A
AT1G06000	0.4717	0.6592	1.46896	0.109617	0.861637	0.454458	1.6768	0.0587544	1.33941	0.169484	0.895224	0.465726	N/A
AT1G06010	-0.338949	0.311513	-0.351039	0.320105	-0.39538	0.308229	-0.0573133	0.905105	0.0174466	0.976357	-0.176205	0.751206	N/A
AT1G06040	-0.784783	0.151726	-2.1624	4.85928e-06	-1.10083	0.0560164	-0.873602	0.101331	-2.0447	1.37703e-05	-1.32866	0.0112004	STO
AT1G06050	-0.05689	0.91713	-0.752289	0.0519513	-0.19603	0.746062	0.0275846	0.959869	-0.487106	0.246025	-0.207123	0.728622	N/A
AT1G06060	-0.569456	0.0225967	-0.27257	0.385968	-0.223103	0.538966	-0.592946	0.0136375	-0.507079	0.047828	-0.339662	0.27445	N/A
AT1G06070	0.0885193	0.781067	0.120282	0.729568	0.0806683	0.849783	0.127102	0.682	-0.0216513	0.959958	-0.000563425	1	N/A
AT1G06090	1.40383	1.59307e-08	-0.0545999	0.92406	0.373112	0.373101	-0.455385	0.0696777	-0.534552	0.0341578	-0.691676	0.00430754	N/A
AT1G06110	-0.626818	0.0018634	-0.421719	0.0602942	-0.298368	0.272777	-0.435086	0.0353059	-0.372037	0.0950214	-0.292656	0.256316	SKIP16
AT1G06130	-0.297755	0.169183	-0.109861	0.706459	-0.156798	0.600977	0.0692713	0.797001	-0.095244	0.736352	0.172274	0.535365	GLX2-4
AT1G06150	0.0926934	0.884698	0.369321	0.48664	0.11234	0.887067	0.655924	0.264403	0.86157	0.135351	0.392145	0.643285	EMB1444
AT1G06160	1.8869	0.211406	0.736873	0.743978	0.0988223	0.977006	0.11219	0.947811	-0.907862	0.541866	0.360444	0.865837	ORA59
AT1G06180	-0.582536	0.372321	-0.234745	0.77617	-0.579914	0.457839	0.556182	0.720117	0.899601	0.541866	1.05176	0.484574	MYB13
AT1G06190	-0.338326	0.138535	-0.269555	0.304688	-0.274189	0.339208	-0.362991	0.129975	-0.522084	0.0236018	-0.350798	0.201236	RHON1
AT1G06200	-0.15492	0.523086	-0.196025	0.439241	-0.0778136	0.823963	-0.250432	0.242985	-0.370352	0.0750065	-0.219862	0.401781	N/A
AT1G06210	0.147917	0.591562	0.106427	0.750152	0.0316557	0.943252	0.173748	0.51607	-0.0647709	0.854152	-0.0885611	0.832821	N/A
AT1G06220	-0.189217	0.487013	-0.0937296	0.795449	-0.27974	0.353441	0.164335	0.571077	0.04975	0.899332	0.0397832	0.940529	MEE5
AT1G06230	-0.0846226	0.756829	-0.185061	0.48664	-0.11746	0.720796	-0.252622	0.244015	-0.355971	0.0926364	-0.188581	0.504732	GTE4
AT1G06240	-0.471263	0.288619	0.102725	0.880808	-0.159341	0.819085	0.0612912	0.919463	0.344024	0.500746	0.218367	0.749519	N/A
AT1G06265	-0.26287	0.620821	-0.45836	0.359212	-0.0177663	0.985339	-0.271343	0.598729	0.0478984	0.945801	-0.267584	0.683407	N/A
AT1G06270	-0.0378941	0.951815	-0.0274118	0.970202	-0.107104	0.883656	0.403909	0.377739	-0.0307359	0.966307	-0.209236	0.776709	N/A
AT1G06290	-0.166986	0.447687	-0.00215657	0.995975	-0.125062	0.666828	-0.123395	0.591894	0.0215377	0.946401	-0.0683426	0.847334	ACX3
AT1G06340	-1.41841	0.0413078	-0.189937	0.850384	-0.368756	0.712895	1.09398	0.53565	0.702435	0.756844	0.616722	0.824429	N/A
AT1G06350	-0.195695	0.8021	0.268564	0.759514	-0.0232441	0.985967	0.101231	0.919383	0.267367	0.784771	-1.17294	0.151921	N/A
AT1G06370	-0.231531	0.640464	-0.397691	0.408982	-0.34707	0.535484	-0.639817	0.115041	-0.422564	0.370959	-0.399359	0.447543	N/A
AT1G06380	0.00990947	0.989657	-0.123613	0.875597	-0.162021	0.847423	0.635883	0.269662	0.316358	0.673169	0.56086	0.43061	N/A
AT1G06390	-0.119584	0.66854	-0.102563	0.757647	-0.0828946	0.827214	-0.0659784	0.831801	0.065607	0.845134	-0.00928343	0.986785	GSK1
AT1G06400	-0.310466	0.142458	0.132756	0.633913	0.121003	0.702914	-0.371437	0.0579281	0.00314952	0.993472	0.101428	0.762644	ARA-2
AT1G06410	0.255154	0.23041	0.115584	0.691899	0.227187	0.388729	0.249744	0.245407	0.314717	0.142697	0.293166	0.219316	TPS7
AT1G06430	-0.163951	0.623139	-0.765088	0.00231658	-0.7418	0.00515216	-0.392332	0.148343	-0.905548	0.000103032	-0.57064	0.0358315	ftsh8
AT1G06440	0.704578	0.229177	1.49535	0.000404854	0.82328	0.201288	1.15559	0.0865861	1.29026	0.0585414	1.04822	0.179855	N/A
AT1G06450	0.256774	0.759065	-0.360836	0.697686	0.0715372	0.955802	0.323139	0.68298	-1.26785	0.0626334	-0.354809	0.732809	N/A
AT1G06460	0.557201	0.1981	0.380375	0.472672	1.01747	0.0159498	0.435601	0.333959	0.189841	0.741087	0.750039	0.0944915	ACD32.1
AT1G06470	0.365258	0.0816416	-0.175305	0.527037	0.144875	0.648095	0.132746	0.603872	0.00531735	0.989727	-0.0245507	0.957525	N/A
AT1G06475	1.34531	0.199132	1.2535	0.283307	1.02348	0.449064	1.36406	0.22723	1.61569	0.157272	0.898056	0.558819	N/A
AT1G06490	0.183432	0.615719	-0.0264294	0.961611	0.119057	0.813166	-0.17763	0.639882	-0.0797161	0.867268	-0.450545	0.211143	CalS7
AT1G06500	-0.385249	0.231018	-0.651327	0.0281015	-0.318326	0.428112	-0.251351	0.471583	-0.442549	0.187617	-0.34691	0.37091	N/A
AT1G06510	-0.231865	0.402433	-0.149012	0.656291	-0.138262	0.717733	0.0356035	0.926319	-0.0895658	0.818111	0.175542	0.655955	N/A
AT1G06515	-0.0937413	0.81331	-0.125594	0.773513	-0.00575123	0.993699	-0.284944	0.413449	-0.383073	0.28102	-0.27542	0.522493	N/A
AT1G06520	-0.461508	0.642599	-1.16076	0.204626	-0.454593	0.712863	-1.99991	3.68573e-09	-0.484146	0.251698	0.568972	0.174961	GPAT1
AT1G06530	-0.243706	0.359959	-0.103937	0.774522	-0.191075	0.579366	0.0671028	0.844069	-0.129192	0.700296	0.133901	0.737828	PMD2
AT1G06540	1.87033	0.085747	0.629113	0.725302	0.114061	0.967283	0.604888	0.37883	-0.196909	0.843187	-1.0027	0.214499	N/A
AT1G06550	0.0401756	0.910074	-0.110567	0.766347	0.0140535	0.97841	-0.0943784	0.766498	-0.239537	0.400786	-0.432518	0.0995376	N/A
AT1G06560	-0.545981	0.0243258	-0.362667	0.185072	-0.229675	0.503627	0.0877203	0.830635	-0.136381	0.749254	-0.000923777	0.999941	N/A
AT1G06570	-1.5912	2.23622e-10	-1.84134	7.86869e-14	-1.59516	3.23329e-10	-1.88867	2.57286e-15	-2.90646	1.60113e-32	-1.95188	3.6535e-16	PDS1
AT1G06580	-0.0118118	0.98421	0.211073	0.66815	0.204813	0.721176	-0.191138	0.681352	-0.170677	0.745033	0.0380099	0.960947	N/A
AT1G06590	-0.363966	0.289279	0.0163337	0.978015	-0.0107743	0.987524	-0.151392	0.716946	-0.128864	0.784004	-0.0429858	0.951258	N/A
AT1G06620	0.865572	0.451135	0.776473	0.541334	0.11368	0.95817	1.00646	0.258491	1.78077	0.0223342	1.45491	0.0995061	N/A
AT1G06630	-0.0338935	0.932066	-0.299117	0.349708	-0.0727439	0.879596	-0.395913	0.139926	-0.140762	0.694145	-0.234021	0.522513	N/A
AT1G06640	0.611132	0.0289832	0.444567	0.170612	0.390537	0.285426	-0.190509	0.591027	0.297132	0.390303	-0.174729	0.710511	N/A
AT1G06645	-0.232152	0.482709	0.67171	0.00477111	0.290112	0.412761	0.022037	0.952199	0.815867	6.29589e-05	0.561053	0.0152019	N/A
AT1G06650	0.220954	0.378172	0.191921	0.506934	0.195752	0.533024	0.120545	0.659739	0.216732	0.40558	0.20738	0.488272	N/A
AT1G06660	0.24077	0.678586	0.852254	0.0460502	0.616933	0.2529	0.62513	0.423047	0.64026	0.452564	0.00571398	0.999194	JASON
AT1G06670	-0.372367	0.088244	-0.526445	0.0121359	-0.502689	0.0265318	0.115276	0.686642	-0.159896	0.588146	-0.111723	0.774025	NIH
AT1G06680	-0.446237	0.0487835	-0.521856	0.0236183	-0.351286	0.20936	-0.715101	0.000511236	-0.808513	6.55574e-05	-0.560622	0.0142739	PSBP-1
AT1G06690	-0.1115	0.678152	-0.0384522	0.917581	-0.191484	0.513592	-0.0817078	0.77319	-0.258496	0.289029	-0.241082	0.383183	N/A
AT1G06700	-0.303405	0.128191	-0.0765081	0.801834	-0.0619262	0.859597	-0.326714	0.0958799	-0.115874	0.66087	-0.182116	0.502034	N/A
AT1G06710	-0.49478	0.182145	-0.357074	0.394227	-0.351553	0.458261	0.502663	0.224456	-0.172459	0.777288	0.213177	0.746732	N/A
AT1G06720	-0.232074	0.459337	-0.404741	0.178337	-0.428666	0.184559	0.669051	0.015408	0.163423	0.691967	0.388885	0.284302	N/A
AT1G06730	-0.176604	0.577156	-0.187278	0.5864	-0.323353	0.334855	-0.329677	0.273015	-0.449373	0.13685	-0.559697	0.0590603	N/A
AT1G06740	-0.070098	0.910578	-0.393365	0.464533	-0.445859	0.460243	-0.0452485	0.942779	-0.166315	0.788898	-0.0984607	0.90527	N/A
AT1G06760	0.128594	0.811403	-0.057775	0.934088	-0.0270256	0.974349	-0.690725	0.0797836	-0.556128	0.197414	-0.454176	0.373905	N/A
AT1G06770	-0.327583	0.395796	-0.221949	0.62954	-0.212169	0.685158	0.143292	0.755589	0.194319	0.684241	-0.0198476	0.980501	DRIP1
AT1G06780	0.666604	0.0516342	0.35827	0.408678	0.326761	0.502941	0.661954	0.0485924	0.571892	0.113943	0.455809	0.283421	GAUT6
AT1G06790	0.0651447	0.89684	-0.131915	0.806227	-0.195408	0.726243	0.396858	0.385498	-0.132273	0.838708	0.0787115	0.928376	N/A
AT1G06800	0.352835	0.336305	0.510131	0.144986	0.300465	0.514312	0.0720963	0.896686	0.480376	0.246662	0.441485	0.33948	PLA-I{gamma}1
AT1G06820	-0.023003	0.939558	0.0971771	0.745147	0.100521	0.759651	-0.158852	0.514626	0.122911	0.658222	-0.0258287	0.954212	CRTISO
AT1G06830	1.20472	0.103361	1.16441	0.131457	1.91098	0.00439368	-0.284423	0.682971	-0.166869	0.838776	0.188511	0.851503	N/A
AT1G06840	-0.0602775	0.87284	0.0607507	0.892521	0.0226081	0.96623	0.0806501	0.827019	0.0811907	0.838048	0.192924	0.627213	N/A
AT1G06850	0.271597	0.444812	0.544	0.0920864	0.0865096	0.876799	0.272772	0.47051	0.423782	0.243639	0.232841	0.638146	bZIP52
AT1G06870	0.636318	0.0321967	0.548604	0.0916059	0.491007	0.18094	0.458611	0.168763	0.723915	0.0196024	0.455253	0.234924	PLSP2A
AT1G06890	0.215281	0.29145	0.253705	0.238257	0.327257	0.128738	0.0930008	0.701355	0.140161	0.562687	0.114381	0.704308	N/A
AT1G06900	-0.596417	0.00350793	-0.505911	0.0206135	-0.489241	0.0371827	-0.486739	0.0249995	-0.483278	0.0307717	-0.446728	0.0635871	N/A
AT1G06910	-0.194954	0.599599	-0.207545	0.59531	-0.145248	0.765418	0.061366	0.902389	0.0164623	0.979395	0.177313	0.752907	TRFL7
AT1G06950	-0.196182	0.56732	0.0500733	0.920844	-0.165586	0.710167	0.0234724	0.957002	0.0253821	0.959833	0.070094	0.903821	TIC110
AT1G06960	-0.655673	0.00510818	-0.494838	0.0480451	-0.299422	0.349966	-0.159057	0.63081	0.035626	0.937868	0.10973	0.814267	N/A
AT1G06980	-1.24009	0.0144728	-1.18019	0.0185265	-0.806673	0.188106	-0.199281	0.866869	-0.606204	0.605441	-1.12611	0.326851	N/A
AT1G07000	3.0862	7.73819e-33	2.59295	2.55185e-23	2.6168	4.22002e-23	2.37862	1.7773e-22	2.66475	4.80508e-28	2.74375	1.06539e-29	EXO70B2
AT1G07010	-0.757464	0.00534266	-0.676774	0.0175596	-1.00762	0.000209669	-0.529554	0.0639482	-0.426762	0.172988	-0.803117	0.0035297	SLP1
AT1G07020	0.323354	0.401784	0.230876	0.619645	0.298678	0.530397	-0.00496505	0.992845	0.0716125	0.897712	0.0933036	0.889577	N/A
AT1G07030	-0.0104819	0.982313	-0.229757	0.575884	-0.0799937	0.885432	0.481436	0.140729	0.137568	0.76867	0.412111	0.297865	N/A
AT1G07040	-0.987325	0.091318	-1.44843	0.0110908	-0.808547	0.262183	-1.19654	0.0328141	-1.32444	0.0187974	-0.512156	0.529663	N/A
AT1G07050	1.82126	0.0889695	2.74994	0.00948492	3.09821	0.00421003	2.35174	0.0218	2.50421	0.0161518	2.89035	0.0061581	N/A
AT1G07070	-0.328438	0.227396	-0.412541	0.132333	-0.408166	0.180054	-0.121052	0.748181	-0.198164	0.603316	-0.0219715	0.973065	N/A
AT1G07080	0.0915794	0.698594	-0.151014	0.531988	0.0388635	0.909195	-0.0301251	0.907283	-0.213812	0.293366	-0.188266	0.425363	N/A
AT1G07090	0.280262	0.768886	0.183474	0.881315	0.0487605	0.974349	0.0347893	0.973593	-0.0353071	0.977462	-0.119055	0.939272	LSH6
AT1G07110	-0.389029	0.068557	-0.142781	0.631834	-0.0944279	0.792703	-0.566131	0.0038997	0.16064	0.556642	0.105905	0.77498	F2KP
AT1G07120	2.19828	3.59351e-05	0.547654	0.564793	1.04552	0.214923	0.767524	0.0278566	0.528554	0.186072	0.417199	0.379919	N/A
AT1G07135	3.31764	0.0777506	3.08228	0.131192	3.08485	0.16007	1.76146	0.376137	2.34315	0.246316	2.35342	0.296714	N/A
AT1G07140	0.0120335	0.968779	0.160207	0.524785	0.0954679	0.761335	0.0990215	0.689676	0.139692	0.579411	0.0121555	0.97832	SIRANBP
AT1G07150	-0.0464917	0.957353	-1.15248	0.0556434	-0.69339	0.356181	-1.54408	0.00725563	-1.93653	0.00101583	-1.69287	0.00389278	MAPKKK13
AT1G07170	-0.564502	0.228656	-0.294623	0.62493	-0.324588	0.614841	-0.496119	0.297831	-0.601068	0.215348	-0.294302	0.665152	N/A
AT1G07180	-0.40833	0.579791	-2.76937	5.60191e-07	-1.3413	0.0402911	-1.45885	0.0107607	-4.47836	8.1936e-15	-2.59855	2.30219e-06	P
AT1G07200	-1.09017	0.0267017	-0.656681	0.268311	-0.749515	0.225765	-0.910453	0.0694343	-0.451269	0.466674	-0.439587	0.539881	N/A
AT1G07210	-0.108009	0.668235	0.212249	0.363904	0.0360109	0.924036	0.189844	0.443133	-0.0139026	0.970242	-0.0241391	0.959904	N/A
AT1G07220	1.59453	2.75476e-09	1.08953	0.000148567	1.09543	0.000227555	0.936412	0.00169031	1.08383	0.000213429	0.756934	0.023618	N/A
AT1G07230	0.00868707	0.984624	-0.0176564	0.974512	0.15493	0.733622	0.0111346	0.979269	-0.297065	0.367637	-0.0232076	0.970448	NPC1
AT1G07240	0.0524443	0.942669	-0.0589261	0.945421	0.0568934	0.953325	-0.458632	0.391307	-0.263267	0.685484	0.108704	0.909546	UGT71C5
AT1G07250	-0.428908	0.043665	-0.514811	0.0139122	-0.346652	0.177711	-0.598819	0.00127258	-0.783662	1.29209e-05	-0.580091	0.00279784	UGT71C4
AT1G07260	-0.447834	0.44083	0.204078	0.763694	-0.00888906	0.994037	-0.532487	0.351775	0.0871015	0.913996	-0.0834583	0.937696	UGT71C3
AT1G07280	-0.418031	0.114344	0.0942908	0.816685	0.243205	0.491233	-0.212251	0.450457	-0.14341	0.664307	0.0914486	0.84122	N/A
AT1G07300	-0.159418	0.825272	0.401773	0.52235	0.396702	0.577599	0.620283	0.149981	0.173154	0.780958	0.0888381	0.91831	N/A
AT1G07310	0.0888171	0.746945	0.033393	0.92897	0.1681	0.577798	-0.0399569	0.892781	-0.148173	0.577654	-0.0656706	0.865751	N/A
AT1G07320	-0.566791	0.00320067	0.0268488	0.943255	-0.235725	0.395958	-0.66405	0.000549742	-0.0324302	0.929667	-0.20951	0.475519	RPL4
AT1G07350	0.0970167	0.776725	0.266781	0.390246	0.0249463	0.961587	0.0228449	0.952199	0.0750043	0.842321	-0.200958	0.583016	SR45a
AT1G07360	0.0779274	0.763172	-0.121286	0.65777	-0.128217	0.670251	0.156791	0.504313	-0.0623924	0.83786	-0.0604901	0.877069	MAC5A
AT1G07370	0.436846	0.194682	0.608943	0.0631646	0.472202	0.224515	0.293323	0.590606	0.236322	0.709385	0.0798106	0.934605	PCNA1
AT1G07380	0.335013	0.170339	-0.140629	0.677348	0.157885	0.660246	0.0148253	0.963983	-0.0894701	0.779646	0.0738755	0.857977	N/A
AT1G07390	0.770364	0.0650744	0.253095	0.677381	0.389464	0.525563	-0.304808	0.420412	-0.38103	0.338832	-0.280361	0.551106	RLP1
AT1G07410	0.341107	0.390045	-0.327986	0.470073	0.0169145	0.984162	0.110831	0.832858	0.191549	0.714241	-0.0703755	0.929887	RABA2b
AT1G07420	0.404778	0.0719902	0.0908855	0.79794	0.389704	0.136009	0.373186	0.106087	0.186513	0.520071	0.310481	0.26539	SMO2-1
AT1G07430	0.0316647	0.967722	-1.00114	0.0568075	-0.41247	0.566412	0.319915	0.567195	-0.843251	0.100136	-0.183568	0.832057	HAI2
AT1G07440	-0.403788	0.311171	0.296854	0.534104	0.120298	0.853056	-0.358049	0.377655	0.43644	0.28841	0.210107	0.720985	N/A
AT1G07450	-1.03577	0.158684	-0.53807	0.570344	-0.813161	0.379966	-1.44617	0.0476486	-1.17593	0.135996	-1.11193	0.196525	N/A
AT1G07470	0.00273148	0.994493	-0.0574538	0.879594	0.00608878	0.990298	-0.353948	0.110485	-0.28793	0.240296	-0.218468	0.456012	N/A
AT1G07480	-0.267692	0.200739	-0.0998183	0.724698	-0.203679	0.444438	-0.422041	0.0252054	-0.318493	0.128742	-0.262795	0.265429	N/A
AT1G07510	0.279811	0.374823	0.250488	0.488214	0.160861	0.718554	0.171568	0.618668	0.144489	0.709715	0.0462846	0.940529	ftsh10
AT1G07520	1.12945	0.0929435	1.19161	0.0940865	0.833563	0.333395	0.897799	0.19188	1.24118	0.0638292	1.03592	0.173612	N/A
AT1G07530	0.0542356	0.871043	-0.034929	0.932569	0.0305555	0.948465	-0.20243	0.434415	-0.168587	0.565367	0.0645592	0.883443	SCL14
AT1G07570	-0.0870737	0.899151	-0.269629	0.697346	-0.57204	0.35976	-1.23972	0.00769369	-1.02976	0.0372521	-0.967148	0.0665448	APK1A
AT1G07590	0.67383	0.0424029	-0.233028	0.625961	0.059213	0.929307	-0.0581868	0.900283	-0.334755	0.374224	-0.0332901	0.962757	N/A
AT1G07610	-0.559569	0.748821	-1.0946	0.52634	-1.06283	0.604012	-0.457636	0.619644	-1.36707	0.0903954	-0.931804	0.32754	MT1C
AT1G07615	-0.357282	0.499787	-0.375537	0.51699	-0.359804	0.57679	0.405524	0.459984	-0.132343	0.862799	-0.208638	0.811485	N/A
AT1G07620	3.17324	3.44904e-05	2.11205	0.0154923	1.96221	0.0414956	2.44057	0.000243334	2.03513	0.00324071	2.02873	0.0044069	ATOBGM
AT1G07630	0.850105	0.00244848	0.887359	0.00172019	0.819823	0.00705165	0.498559	0.0991226	0.444845	0.171073	0.715663	0.0162531	PLL5
AT1G07640	0.513029	0.158163	0.686461	0.0493301	0.51174	0.228379	0.328942	0.42377	0.902458	0.0065428	0.288949	0.582926	OBP2
AT1G07650	0.827067	0.0474722	0.572216	0.246562	0.513699	0.353179	0.530746	0.242702	0.413949	0.420424	0.463892	0.408235	N/A
AT1G07660	-0.12477	0.707705	0.06617	0.877122	-0.0291308	0.954997	-0.0874345	0.810778	-0.0321921	0.943259	-0.0487555	0.930732	N/A
AT1G07670	0.718699	0.010741	0.697595	0.0182528	0.528536	0.125268	0.467395	0.128267	0.302867	0.399175	0.197976	0.676663	ECA4
AT1G07700	-0.245285	0.447628	-0.273737	0.434448	-0.400746	0.245222	-0.201269	0.540784	-0.417279	0.159796	-0.395269	0.22895	N/A
AT1G07705	0.0589179	0.837458	-0.138179	0.62493	-0.0524623	0.88945	0.181103	0.467962	-0.00123447	0.99773	0.0631997	0.879881	N/A
AT1G07710	-0.0983893	0.932591	-0.740613	0.458442	-0.629989	0.579703	-0.489006	0.627461	-0.815995	0.412351	-0.827826	0.457829	N/A
AT1G07720	1.11046	0.0805213	0.757704	0.316006	0.796544	0.328626	0.577014	0.4176	0.542695	0.48636	0.364774	0.721324	KCS3
AT1G07740	0.155994	0.834291	0.178028	0.833157	0.0967651	0.924812	0.208222	0.773033	-0.0914628	0.922592	-0.108208	0.923859	N/A
AT1G07745	-0.723554	0.0336065	-0.313891	0.449075	-0.566352	0.160941	-0.750884	0.022579	-0.554937	0.128596	-0.463793	0.25324	RAD51D
AT1G07750	-0.247566	0.438259	-0.299971	0.377484	-0.120241	0.795885	-0.267677	0.385517	-0.385577	0.200474	-0.272053	0.467536	N/A
AT1G07770	-0.410732	0.0184713	-0.0974028	0.720133	-0.171786	0.498661	-0.0225939	0.936947	0.0212368	0.948226	0.0271521	0.948398	RPS15A
AT1G07780	-0.435935	0.414103	-0.113703	0.883632	-0.44714	0.486793	-0.340501	0.600399	-0.0988574	0.908226	-0.308231	0.71867	PAI1
AT1G07790	0.238635	0.378756	0.439242	0.07598	0.177926	0.617437	-0.0348666	0.929658	-0.087392	0.827921	-0.147628	0.736627	HTB1
AT1G07810	-0.0938329	0.741837	-0.178812	0.530787	-0.139685	0.677842	0.0531516	0.864206	0.00913431	0.981171	0.0773826	0.849443	ECA1
AT1G07820	0.0442076	0.920603	0.230985	0.562177	0.0783173	0.885167	-0.203931	0.585452	-0.309088	0.404165	-0.196493	0.686886	N/A
AT1G07830	-0.404689	0.143717	-0.24497	0.455812	-0.485522	0.111554	-0.146168	0.720012	-0.0882227	0.855374	-0.172736	0.736298	N/A
AT1G07840	-0.27383	0.321951	-0.714069	0.00211107	-0.694267	0.00588575	-0.178339	0.58649	-0.180226	0.618372	-0.206158	0.607047	N/A
AT1G07870	1.83196	0.0348851	1.14582	0.268417	1.15846	0.302909	0.841793	0.396874	1.01988	0.319934	0.80906	0.512141	N/A
AT1G07880	0.126676	0.739853	0.604554	0.02744	0.631093	0.0310583	0.138835	0.730611	0.296745	0.425852	-0.0614924	0.923577	ATMPK13
AT1G07890	0.519899	0.0160092	0.733938	0.000360544	0.508117	0.0344256	0.621154	0.00282233	0.997152	2.31981e-07	0.803105	7.83409e-05	APX1
AT1G07900	3.03276	0.0937246	3.09374	0.106003	3.30185	0.102689	2.64415	0.11378	3.36243	0.0412409	2.78504	0.133559	LBD1
AT1G07901	0.0825776	0.893118	0.145314	0.81548	-0.254143	0.714591	-0.246236	0.612476	-0.134901	0.818906	-0.173934	0.798089	N/A
AT1G07910	-0.457263	0.0502704	-0.508206	0.0304791	-0.359942	0.207561	-0.240424	0.386307	-0.258812	0.383011	-0.0518627	0.916637	RNL
AT1G07920	-0.036054	0.897625	0.139679	0.597699	0.060902	0.861376	0.247333	0.235746	0.0647942	0.824687	0.109539	0.736373	N/A
AT1G07930	-0.0354882	0.896503	-0.00350903	0.993164	-0.12478	0.664587	0.411133	0.0236314	0.104357	0.690827	0.156362	0.573243	N/A
AT1G07940	-0.0312902	0.909521	0.171127	0.484119	0.0276262	0.940991	0.413722	0.024455	0.153343	0.531198	0.175547	0.515763	N/A
AT1G07950	-0.353186	0.261729	-0.145393	0.72976	-0.191112	0.663634	0.0874618	0.832545	-0.0270193	0.958582	0.215022	0.626185	MED22B
AT1G07960	-0.11452	0.724264	0.162193	0.626657	-0.140249	0.72112	0.156868	0.622256	0.243503	0.438032	0.173494	0.663845	PDIL5-1
AT1G07970	-0.527388	0.0624475	-0.376406	0.241189	-0.39656	0.257839	-0.0710073	0.87342	-0.053892	0.916902	0.0115711	0.98834	N/A
AT1G07980	-0.210767	0.478096	-0.204997	0.523789	-0.260039	0.447575	0.212976	0.46368	-0.11846	0.748197	0.0640382	0.899411	NF-YC10
AT1G07990	0.00153626	0.99659	-0.0699593	0.826498	0.0472306	0.896641	-0.0147761	0.959591	-0.115098	0.660947	0.0279564	0.947932	N/A
AT1G08000	0.167369	0.621495	0.422825	0.134058	0.237152	0.531092	0.527845	0.0859059	0.748028	0.00967478	0.477041	0.178286	GATA10
AT1G08010	0.401236	0.0713891	0.219334	0.431495	0.217598	0.482241	0.0447843	0.895231	0.230028	0.411169	-0.032886	0.949023	GATA11
AT1G08030	-0.0781361	0.834291	-0.360617	0.240634	-0.158304	0.707879	-0.29359	0.309486	-0.57479	0.0290021	-0.416856	0.172998	TPST
AT1G08040	0.315922	0.325006	0.0151011	0.979241	0.068742	0.897786	-0.00790263	0.984944	-0.17493	0.646609	-0.253703	0.526816	N/A
AT1G08050	2.39292	1.31107e-08	1.89957	1.71345e-05	1.87307	5.44375e-05	1.88294	1.55417e-06	1.92052	9.66795e-07	1.80293	6.89688e-06	N/A
AT1G08060	-0.193779	0.396055	-0.164538	0.526921	-0.0794586	0.816648	-0.0766702	0.770556	-0.0856353	0.762312	-7.72902e-05	1	MOM
AT1G08070	0.241357	0.743291	0.433624	0.536149	0.808583	0.20745	-0.074158	0.930578	0.146989	0.869229	0.16485	0.878778	OTP82
AT1G08080	0.574427	0.689406	0.639625	0.691902	0.738414	0.665669	0.324182	0.832109	0.239826	0.891836	0.292378	0.89175	ACA7
AT1G08110	-0.188673	0.333935	-0.151699	0.507194	-0.167234	0.494127	-0.106723	0.625005	0.00606289	0.984744	-0.0430687	0.903229	N/A
AT1G08125	-0.222186	0.46821	-0.0778525	0.853439	-0.372798	0.251457	-0.132709	0.690287	-0.250399	0.435306	-0.140838	0.744438	N/A
AT1G08130	0.0294708	0.922987	0.286197	0.204755	0.185147	0.511052	0.239035	0.342624	0.602127	0.00390659	0.403664	0.101662	LIG1
AT1G08160	0.157314	0.711295	0.183821	0.699022	0.387309	0.361611	-0.336538	0.373204	-0.0711833	0.895624	-0.406997	0.342545	N/A
AT1G08180	-0.816364	0.191427	-0.176117	0.848306	-0.49839	0.541872	-1.20863	0.0355061	-0.0204759	0.983927	-0.726557	0.30904	N/A
AT1G08190	-0.160816	0.575603	0.114649	0.746378	-0.0471166	0.915425	-0.0936727	0.766824	0.0930633	0.787562	-0.210353	0.530961	VPS41
AT1G08200	0.212656	0.499787	0.368534	0.229967	0.324434	0.349162	-0.226636	0.464422	0.0683589	0.870851	-0.117375	0.807091	AXS2
AT1G08210	-0.357618	0.414735	-0.16029	0.785584	-0.192233	0.757314	-0.216803	0.651493	-0.247924	0.627886	-0.146505	0.836056	N/A
AT1G08220	0.112631	0.81165	0.126198	0.809657	-0.00413397	0.995929	0.394418	0.426349	0.461718	0.375187	-0.036368	0.97166	N/A
AT1G08230	-0.616875	0.0706412	-0.348097	0.370807	-0.523991	0.192872	-0.568689	0.234026	0.115818	0.859098	-0.148215	0.851938	N/A
AT1G08250	-0.454498	0.351387	-0.550114	0.273829	-0.290506	0.657486	-0.13621	0.798135	-0.306248	0.54114	-0.248759	0.688504	ADT6
AT1G08260	0.0967822	0.768525	0.269293	0.364283	0.342686	0.258653	0.16654	0.629119	0.33665	0.288135	0.0634326	0.910013	TIL1
AT1G08280	0.0436724	0.923346	-0.0486908	0.927127	-0.0155565	0.982215	0.588751	0.0864091	0.852831	0.00784548	0.297528	0.552388	N/A
AT1G08290	0.847724	0.158351	0.67635	0.318453	0.0600023	0.961474	0.678628	0.168328	0.217263	0.751323	-0.0153099	0.991052	WIP3
AT1G08300	-0.6277	0.212798	-1.25987	0.00597827	-0.872319	0.109349	-0.544349	0.302562	-0.321546	0.615001	-0.499848	0.437818	NVL
AT1G08315	0.705679	0.0172975	0.375875	0.304115	0.611709	0.0760494	0.309165	0.244015	0.154146	0.65121	0.443557	0.100314	N/A
AT1G08320	-2.30317	0.486225	-2.30317	0.46093	-2.30317	0.555741	-0.646576	0.410893	-0.442888	0.632834	0.257364	0.82938	TGA
AT1G08340	1.21618	0.0054141	-0.509999	0.384702	0.785574	0.155403	-0.576105	0.239108	-0.693618	0.160354	-0.54872	0.349911	N/A
AT1G08350	-0.19446	0.624724	-0.157706	0.735901	-0.202542	0.680923	0.168256	0.705753	0.104574	0.843185	0.115378	0.860606	N/A
AT1G08360	-0.343693	0.047604	-0.0827647	0.758144	-0.152261	0.543292	0.0747831	0.75915	-0.0653245	0.809685	-0.103697	0.732809	N/A
AT1G08370	0.238594	0.392934	0.196691	0.54647	0.151649	0.694276	0.142175	0.637885	0.18371	0.554531	0.0717443	0.878778	DCP1
AT1G08380	-0.415057	0.12464	-1.07058	2.96876e-06	-0.348132	0.29946	-0.649678	0.00820963	-1.37989	3.54472e-10	-0.565854	0.0382904	PSAO
AT1G08390	-0.962611	0.000639568	-1.36045	1.84725e-07	-0.812491	0.0074474	-1.21837	3.26316e-06	-1.84961	1.23951e-11	-1.71654	4.60852e-11	N/A
AT1G08400	0.318059	0.455488	-0.264561	0.600224	-0.217257	0.720007	0.229688	0.609708	-0.0921611	0.878524	0.137475	0.840851	N/A
AT1G08410	-0.0187009	0.970798	-0.408181	0.277699	-0.50104	0.203989	0.583232	0.108239	-0.0103559	0.988359	0.244463	0.666811	N/A
AT1G08420	0.162259	0.51523	0.0857907	0.792832	0.158367	0.60663	0.0691419	0.810711	0.114448	0.690263	0.125719	0.708816	BSU1
AT1G08440	0.793471	0.143717	0.62438	0.316185	1.18485	0.0294925	1.59137	0.00153733	1.25853	0.0217195	0.824775	0.218181	N/A
AT1G08450	1.0356	0.0401822	0.524777	0.416557	0.371504	0.628744	2.68005	2.58886e-09	2.00213	1.20837e-05	2.04241	1.05968e-05	CRT3
AT1G08460	-0.229993	0.525637	-0.271277	0.486436	-0.135208	0.789876	0.0210793	0.961907	0.0573256	0.903401	0.278553	0.488272	HDA08
AT1G08470	-0.149415	0.651434	0.2342	0.486285	0.0905306	0.846271	0.0713245	0.854124	0.297483	0.353107	0.22684	0.563173	SSL3
AT1G08480	0.0817591	0.75828	0.20947	0.392397	0.176385	0.530756	0.0343763	0.907662	0.145565	0.582625	-0.00639478	0.991137	SDH6
AT1G08490	-0.191654	0.45121	0.207455	0.448898	0.198388	0.511398	-0.270554	0.253935	0.0139673	0.970184	0.122946	0.734266	CPNIFS
AT1G08500	0.740261	0.0117017	0.356248	0.341863	0.938393	0.00120501	-0.0697223	0.891139	-0.163214	0.747011	0.32373	0.481409	ENODL18
AT1G08510	0.0875912	0.756012	0.0426378	0.909468	0.162688	0.603487	-0.114028	0.673283	-0.0901785	0.76867	-0.174782	0.573357	FATB
AT1G08520	-0.381937	0.0491099	-0.274838	0.227234	-0.290026	0.230254	-0.508587	0.00582194	-0.323459	0.125274	-0.263147	0.285806	ALB1
AT1G08530	0.0383981	0.920056	0.235522	0.453403	0.0250826	0.961341	0.162096	0.630535	0.0209222	0.964622	0.213827	0.589136	N/A
AT1G08540	-0.356827	0.099705	0.104176	0.746112	0.0181438	0.966415	-0.506833	0.0142843	0.0568702	0.868184	-0.165191	0.613658	SIG2
AT1G08550	-0.142056	0.660144	0.296547	0.332273	0.371207	0.233455	-0.442494	0.0815387	-0.0143247	0.974624	0.238381	0.498022	NPQ1
AT1G08560	-0.135778	0.742763	0.74556	0.013927	0.370781	0.363081	-0.406675	0.289728	0.0529844	0.929592	-0.230106	0.675329	SYP111
AT1G08570	-0.58371	0.0160405	0.104794	0.790938	-0.104811	0.807307	-0.0561567	0.876205	0.503622	0.0439532	0.354368	0.240174	ACHT4
AT1G08580	-0.0820351	0.870252	-0.146942	0.787878	-0.176351	0.760712	0.597451	0.13073	-0.0994508	0.875666	0.15228	0.832847	N/A
AT1G08590	-0.699674	0.119471	-0.168572	0.788775	0.139531	0.847147	-0.330397	0.547644	-0.230857	0.719188	-0.199985	0.80186	N/A
AT1G08600	-0.0695358	0.846305	-0.0463639	0.917891	-0.198473	0.59559	0.057503	0.873306	-0.207654	0.515102	-0.269157	0.420597	ATRX
AT1G08610	-0.173481	0.772309	-0.404036	0.481259	-0.0887966	0.915939	0.592682	0.335593	-0.0680948	0.946356	0.00104706	1	N/A
AT1G08620	0.138151	0.585044	-0.00903277	0.982371	0.10524	0.754002	0.120404	0.632824	0.0308853	0.929667	0.0436645	0.915516	PKDM7D
AT1G08630	-0.718708	0.0174453	-0.967753	0.000850611	-1.25215	1.27836e-05	-0.503001	0.131812	-0.856351	0.00580703	-0.749801	0.0237823	THA1
AT1G08640	-0.226421	0.419199	-0.0535608	0.899224	-0.370435	0.211953	0.224346	0.451994	0.0475099	0.911982	0.101724	0.831278	CJD1
AT1G08650	0.289588	0.35716	0.307075	0.366445	0.256443	0.513378	0.492992	0.0631364	0.239886	0.47489	0.205847	0.610239	PPCK1
AT1G08660	-0.305251	0.176769	-0.188504	0.496932	-0.130547	0.698973	-0.295874	0.209001	-0.0552397	0.875717	-0.191284	0.548971	MGP2
AT1G08680	-0.491242	0.0114004	-0.136916	0.626655	-0.288973	0.254408	-0.553029	0.00326172	-0.278381	0.219968	-0.401252	0.0661319	ZIGA4
AT1G08700	-0.21892	0.583888	0.021854	0.971767	0.0605051	0.92224	-0.231265	0.549949	-0.253013	0.537537	-0.204499	0.688206	PS1
AT1G08710	-0.566832	0.0491057	-0.451674	0.135248	-0.418012	0.232093	-0.123871	0.717447	-0.301679	0.337823	-0.243629	0.504976	N/A
AT1G08720	0.0598762	0.88982	0.15575	0.724698	0.138039	0.779904	-0.261574	0.437239	-0.0593861	0.900981	0.0214092	0.975267	EDR1
AT1G08750	-0.0196185	0.954743	-0.114705	0.723578	-0.190482	0.550194	-0.202663	0.447053	-0.11677	0.720117	0.00163157	0.999194	N/A
AT1G08760	-0.134743	0.647222	0.113864	0.739934	0.0980854	0.802118	-0.217475	0.402308	-0.116158	0.71739	-0.253358	0.39877	N/A
AT1G08770	-0.279217	0.329486	-0.247405	0.441256	-0.252664	0.47646	0.0186585	0.960572	0.00220915	0.996269	-0.0118218	0.984763	PRA1.E
AT1G08780	0.0296227	0.943765	0.196049	0.59531	0.106627	0.822041	-0.0194938	0.963611	-0.133344	0.742533	-0.240583	0.560186	AIP3
AT1G08800	-0.235152	0.518654	-0.29881	0.43641	-0.117336	0.823875	-0.438101	0.154074	-0.248274	0.50646	0.107354	0.846877	N/A
AT1G08810	-0.478639	0.474827	-0.378309	0.62642	-0.387601	0.651124	-0.881597	0.12717	-0.413735	0.566221	-0.541416	0.48012	MYB60
AT1G08820	0.258708	0.371266	0.0967502	0.813323	0.22436	0.538	-0.237309	0.408302	-0.269527	0.36915	-0.192596	0.61133	VAP27-2
AT1G08830	-0.625721	0.00142267	0.527882	0.0109433	0.945884	3.19514e-07	-0.648664	0.000761625	0.366174	0.100068	0.838042	6.38916e-06	CSD1
AT1G08840	-0.35056	0.352426	-0.0056758	0.993552	-0.435259	0.31479	-0.165392	0.75359	0.00347661	0.996272	-0.00716664	0.996008	emb2411
AT1G08845	0.207753	0.628985	-0.359373	0.403917	-0.130264	0.832073	0.32416	0.4815	0.0855495	0.897712	0.183718	0.79241	N/A
AT1G08880	0.164603	0.620391	0.340137	0.275445	0.359054	0.283092	0.105174	0.77319	0.0939268	0.817016	0.185138	0.663265	H2AXA
AT1G08890	2.84358	4.11843e-14	1.82062	9.83654e-06	2.06353	6.05813e-07	1.66945	3.42394e-06	0.500357	0.330427	1.38276	0.000286128	N/A
AT1G08900	0.211905	0.599275	0.0712753	0.899684	0.408709	0.328321	-0.283261	0.417894	-0.123979	0.781607	0.190144	0.69792	N/A
AT1G08910	-0.201428	0.565953	-0.255791	0.493026	-0.328339	0.389118	-0.248722	0.440676	-0.111135	0.786436	-0.0322439	0.958749	N/A
AT1G08920	0.936333	0.0873203	0.189369	0.831511	0.424379	0.594612	0.339987	0.6059	0.578779	0.360911	0.708638	0.285654	EARLY RESPONSE TO DEHYDRATION
AT1G08930	2.2333	3.67724e-11	1.63578	2.7532e-06	1.58619	9.54134e-06	1.30775	0.00022198	1.42259	5.17486e-05	1.47798	3.15361e-05	ERD6
AT1G08940	0.637355	0.0151622	0.293411	0.389642	0.225468	0.580364	0.130667	0.712836	0.161541	0.662864	0.252614	0.502664	N/A
AT1G08960	0.21136	0.50944	-0.0378377	0.936727	0.0738611	0.880131	0.186558	0.603936	0.133469	0.750817	-0.0615587	0.918677	CAX11
AT1G08970	-0.103659	0.717977	0.00222966	0.996583	0.0104436	0.984162	-0.265179	0.255311	-0.39841	0.0759897	-0.273958	0.314381	NF-YC9
AT1G08980	0.0151262	0.971786	0.11745	0.776172	0.186397	0.644903	-0.881508	0.000195031	-0.220493	0.510185	-0.0126022	0.984763	AMI1
AT1G09000	0.0970916	0.852376	0.511803	0.185921	0.217284	0.704123	0.517232	0.233955	0.400495	0.431409	0.133452	0.867688	NP1
AT1G09010	-0.492075	0.008477	-0.195142	0.434242	-0.21431	0.421737	-0.570977	0.00131102	-0.251943	0.254585	-0.198709	0.453147	N/A
AT1G09020	0.151	0.522465	0.229803	0.327459	0.135712	0.649736	-0.0594864	0.830934	0.0333174	0.919373	-0.0100955	0.982713	SNF4
AT1G09040	0.0867473	0.86966	-0.381813	0.407441	-0.242567	0.677964	-0.0709294	0.892768	-0.350529	0.437826	0.0526379	0.947258	N/A
AT1G09050	0.119949	0.800706	-0.228177	0.639618	0.210175	0.699132	0.131582	0.773033	0.0944995	0.859727	0.106439	0.870218	N/A
AT1G09060	-0.025023	0.941759	0.017651	0.96582	0.0209015	0.963568	-0.155229	0.570299	-0.0456213	0.901437	-0.0192255	0.96956	N/A
AT1G09070	1.23063	0.0377505	0.9231	0.175024	1.12729	0.101556	-0.0235382	0.979587	0.599469	0.40622	0.735522	0.337406	SRC2
AT1G09080	3.61295	3.75164e-05	0.776361	0.642914	1.35617	0.376465	6.08243	3.14344e-11	3.28635	0.005686	4.02949	0.00016827	BIP3
AT1G09100	-0.100377	0.712211	0.082387	0.795826	-0.11633	0.726561	0.0172429	0.956701	-0.143062	0.60937	-0.279004	0.284198	RPT5B
AT1G09130	-0.120262	0.623139	0.0654086	0.838994	-0.0676362	0.847412	0.0333297	0.907026	-0.0737123	0.797701	0.14345	0.62712	N/A
AT1G09140	-0.376296	0.139866	-0.201094	0.536709	-0.314347	0.321551	-0.366927	0.142713	-0.216202	0.473343	-0.219584	0.521224	SR30
AT1G09150	-0.366871	0.112977	-0.106006	0.75296	-0.194138	0.543155	-0.0868283	0.786035	0.100444	0.767845	-0.0473877	0.922761	N/A
AT1G09155	0.487091	0.652513	-1.04139	0.396507	-0.0291768	0.988367	-0.265236	0.610171	-0.212292	0.722546	-0.21924	0.75499	PP2-B15
AT1G09160	0.730991	0.00545189	0.431173	0.175368	0.239472	0.55715	0.39347	0.214483	0.322969	0.36458	0.124368	0.818873	N/A
AT1G09190	0.884365	0.0625408	0.808393	0.102085	0.610258	0.333913	1.57443	0.00449977	0.540887	0.543468	1.2547	0.0528753	N/A
AT1G09195	0.454837	0.321583	0.389798	0.459776	0.350358	0.555741	0.237497	0.636986	0.274069	0.606768	0.415648	0.441606	N/A
AT1G09200	0.383995	0.10146	0.868748	1.27787e-05	0.597134	0.00976376	0.433324	0.147837	0.870487	0.000708862	0.427542	0.208771	N/A
AT1G09210	0.0348524	0.954932	0.49584	0.293962	0.505435	0.324805	1.26491	0.000439426	0.24707	0.646841	0.226559	0.732809	CRT1b
AT1G09230	-0.615834	0.034056	-0.454608	0.153547	-0.490342	0.157894	-0.503884	0.0951347	-0.738644	0.0121321	-0.754536	0.010889	N/A
AT1G09250	0.153179	0.735875	0.191603	0.704191	-0.104223	0.868187	0.139073	0.832109	0.25176	0.695906	-0.0384676	0.971052	N/A
AT1G09270	0.209686	0.314005	0.12241	0.645526	0.156127	0.566412	-0.000447458	0.99867	0.154189	0.525706	-0.0392467	0.92119	IMPA-4
AT1G09280	-0.76568	0.00213368	-0.54728	0.0443561	-0.556701	0.0566414	-0.465128	0.0815387	-0.523919	0.0533131	-0.308298	0.367898	N/A
AT1G09290	-0.253393	0.631728	-0.393814	0.458126	-0.429488	0.458518	0.229331	0.692785	-0.0958276	0.899332	0.273175	0.705864	N/A
AT1G09300	-0.327593	0.294517	0.0373636	0.936727	-0.0549962	0.915939	0.141052	0.702148	-0.418903	0.213702	-0.442438	0.205213	N/A
AT1G09310	0.0476781	0.89928	0.2364	0.483476	-0.0140885	0.980135	-0.0775002	0.832076	0.326446	0.267021	-0.128412	0.777247	N/A
AT1G09320	-0.284297	0.515814	-0.448198	0.293012	-0.329991	0.519539	-0.0580733	0.9123	-0.461155	0.267598	-0.179131	0.773401	N/A
AT1G09330	0.15682	0.586786	0.0391414	0.92531	0.133286	0.721193	0.326402	0.193523	0.257671	0.364448	0.143342	0.713264	N/A
AT1G09340	-0.226717	0.418976	0.164899	0.629105	-0.093915	0.824893	-0.532892	0.0227921	0.541829	0.0229813	-0.0682786	0.887278	CRB
AT1G09350	-2.70229	0.181764	-5.50785	0.0140491	-2.50573	0.302359	-1.98403	0.319549	-3.86153	0.0582001	-2.75615	0.211233	GolS3
AT1G09390	0.0315925	0.949003	-0.366494	0.34479	-0.0902914	0.876799	0.278017	0.483251	0.00302615	0.996269	0.0403673	0.957525	N/A
AT1G09415	-0.0510611	0.918724	0.377547	0.339813	0.298702	0.520249	0.188918	0.656187	0.53756	0.130418	0.710411	0.0382904	NIMIN-3
AT1G09420	0.371902	0.303994	-0.398814	0.324125	-0.250024	0.628777	-0.565063	0.136549	-0.529748	0.198016	-0.145355	0.818394	G6PD4
AT1G09430	-0.13753	0.753202	-0.164173	0.742389	-0.0390745	0.953573	-0.532631	0.109805	-0.558358	0.104283	-0.256304	0.599742	ACLA-3
AT1G09440	1.23825	0.000481129	-0.168283	0.789662	0.547697	0.272873	0.644149	0.0864666	0.629795	0.109287	0.368101	0.47392	N/A
AT1G09450	-0.468859	0.424846	0.156997	0.84438	0.0987455	0.915425	0.457892	0.591078	0.591532	0.50035	-0.268135	0.846443	Haspin
AT1G09460	0.104184	0.935061	-0.287024	0.837551	-0.0515782	0.977067	-0.924753	0.337101	-0.651146	0.559415	-0.183024	0.916814	N/A
AT1G09470	-1.0324	0.000458228	-0.119313	0.792966	-0.541726	0.130986	-1.18937	0.0185401	-0.472561	0.431696	-0.705894	0.222291	N/A
AT1G09490	-0.00448344	0.990609	0.272494	0.308335	0.107309	0.777033	-0.350654	0.135348	-0.141848	0.643376	-0.336542	0.212068	N/A
AT1G09500	0.204891	0.834291	0.144136	0.903043	-0.322955	0.793654	-0.460774	0.509349	-0.984932	0.135996	-0.362374	0.696595	N/A
AT1G09520	-0.291492	0.446497	-0.0720603	0.896677	-0.0199033	0.977006	-0.00368327	0.994734	-0.138365	0.770564	0.00510319	0.997098	N/A
AT1G09530	0.187506	0.710804	0.0934432	0.888826	0.198262	0.75427	0.503914	0.221391	0.844974	0.0257717	0.602339	0.181515	PIF3
AT1G09540	-0.13294	0.789932	0.431063	0.32485	0.48408	0.29732	-0.258068	0.567456	0.713956	0.0554391	0.0805577	0.915087	MYB61
AT1G09560	1.17629	0.000496995	0.962765	0.00807462	0.639223	0.148055	0.725412	0.0478563	0.644245	0.0996209	0.9322	0.0115741	GLP5
AT1G09570	-0.554881	0.0589212	-0.495824	0.124029	-0.505193	0.144324	-1.03213	6.0543e-05	-1.10194	1.63505e-05	-0.813122	0.00344959	PHYA
AT1G09575	1.04015	0.0307116	0.281743	0.707117	0.551661	0.428253	-0.0883763	0.904498	-0.0831668	0.923073	0.122831	0.900926	N/A
AT1G09580	-0.0643205	0.872965	-0.113853	0.792823	-0.116983	0.805484	-0.153252	0.691826	-0.245536	0.525565	-0.631155	0.0497436	N/A
AT1G09590	-0.131589	0.623139	0.0761342	0.826292	-0.0717332	0.852945	0.381169	0.0969315	0.18499	0.525222	0.0564202	0.903048	N/A
AT1G09600	-0.421314	0.631221	-0.406247	0.68312	-0.542915	0.60033	-0.474431	0.667506	-0.774765	0.496899	-1.38479	0.209279	N/A
AT1G09610	1.09692	1.12733e-05	-0.52148	0.114596	0.747808	0.0110187	0.196354	0.51928	0.396193	0.149789	0.203365	0.592374	N/A
AT1G09620	-0.359255	0.0908574	-0.287651	0.237227	-0.3458	0.165398	-0.125427	0.637885	-0.139698	0.62279	-0.0216998	0.963592	N/A
AT1G09630	0.358193	0.121925	0.641787	0.00175222	0.632879	0.00350019	0.317578	0.229246	0.422557	0.103985	0.280051	0.384963	RAB11c
AT1G09640	-0.11419	0.618432	-0.245437	0.251797	-0.231075	0.331328	0.168539	0.429175	-0.00511669	0.988528	0.173709	0.504732	N/A
AT1G09645	0.13782	0.726911	-0.0241738	0.964887	0.236192	0.586705	0.181521	0.617007	0.228679	0.542215	0.210942	0.63741	N/A
AT1G09660	-0.0449462	0.940569	0.0884395	0.898124	-0.132172	0.854687	-0.0416994	0.94742	-0.0467119	0.946912	0.0400632	0.964548	N/A
AT1G09680	-0.302628	0.640966	0.442177	0.431393	0.0549426	0.955802	0.693964	0.150597	-0.252604	0.735878	0.906717	0.0590603	N/A
AT1G09690	-0.210318	0.299405	0.14783	0.550618	0.0701498	0.827127	0.278795	0.166626	0.103895	0.700296	-0.101484	0.760548	N/A
AT1G09700	-0.228477	0.49189	-0.308739	0.357594	-0.354056	0.330828	0.206226	0.580803	-0.0567306	0.913334	0.0326734	0.962399	HYL1
AT1G09710	-0.873631	0.0232899	-0.531168	0.226294	-0.418798	0.421947	-0.831987	0.0326915	-0.573537	0.190022	-0.1634	0.814478	N/A
AT1G09730	-0.0787375	0.831398	-0.0390886	0.933637	-0.0444555	0.930764	0.00182418	0.996973	-0.0641629	0.87795	0.0133141	0.982761	N/A
AT1G09740	-1.45823	0.0401398	-0.383665	0.648996	-0.337779	0.736798	0.698951	0.168573	-0.369518	0.595008	-0.128388	0.900428	N/A
AT1G09750	-0.860152	0.147853	-0.18486	0.845166	-0.155974	0.880131	-0.803021	0.209574	0.249388	0.771194	-0.23664	0.827698	N/A
AT1G09760	-0.281143	0.14291	-0.148393	0.536711	-0.186408	0.458261	-0.225116	0.298619	-0.147837	0.567159	-0.0255636	0.952462	U2A'
AT1G09770	-0.37036	0.221365	-0.335296	0.327131	-0.288086	0.458261	-0.472071	0.100636	-0.4941	0.0959296	-0.212902	0.620255	CDC5
AT1G09780	0.517418	0.0288685	0.271831	0.36646	0.259152	0.435908	0.523244	0.02768	0.41082	0.114101	0.276229	0.393953	iPGAM1
AT1G09794	0.611154	0.1367	0.154425	0.805922	0.523232	0.303062	0.688869	0.115646	0.779917	0.0811481	0.537517	0.325973	N/A
AT1G09795	0.0729676	0.762833	0.57834	0.000362562	0.265406	0.230983	0.205486	0.317941	0.627149	0.000136757	0.571894	0.000809425	ATP-PRT2
AT1G09800	-0.205122	0.714435	-0.138927	0.837551	-0.625596	0.254527	0.296105	0.682668	0.246225	0.768394	0.143241	0.900034	N/A
AT1G09810	0.127176	0.67746	0.0580992	0.884285	-0.0403803	0.930779	0.322328	0.231166	0.158743	0.648593	0.0708993	0.887657	ECT11
AT1G09812	-0.0343073	0.954526	0.165368	0.761036	0.382891	0.43648	0.971801	0.0253074	0.73249	0.149696	0.265502	0.743384	N/A
AT1G09815	0.148692	0.732892	0.176881	0.716639	0.198269	0.704033	0.253365	0.541572	0.00379704	0.995714	0.208054	0.710279	POLD4
AT1G09820	0.124692	0.778286	0.123849	0.803217	-0.13033	0.822922	-0.0496952	0.925666	-0.348275	0.443834	-0.183205	0.762644	N/A
AT1G09830	-0.00667024	0.986181	-0.100695	0.791643	-0.268056	0.419463	0.713924	0.00364592	0.430843	0.139908	0.478248	0.11168	PUR2
AT1G09840	0.165754	0.460452	0.0526637	0.871771	-0.0315098	0.933584	0.0265646	0.924455	0.138874	0.567251	-0.0643509	0.856954	SK41
AT1G09850	0.0615072	0.88982	0.480789	0.149742	0.245659	0.577822	-0.191745	0.613498	0.176083	0.673094	-0.00914058	0.991713	XBCP3
AT1G09870	0.0645648	0.818901	-0.186127	0.477141	-0.14635	0.63406	-0.00830701	0.979857	-0.0609519	0.857015	0.0496705	0.908829	N/A
AT1G09880	-0.0948229	0.891985	-0.358821	0.571294	-0.519527	0.442732	-0.262345	0.740107	-0.412904	0.619443	-1.50023	0.0335438	N/A
AT1G09890	0.247934	0.420788	-0.351262	0.26583	-0.053816	0.916872	-0.650011	0.0844296	-0.163699	0.750605	-0.609367	0.145177	N/A
AT1G09900	-0.36599	0.263223	-0.512161	0.113035	-0.391157	0.310705	0.183163	0.692161	-0.00970856	0.989301	-0.116882	0.86759	N/A
AT1G09910	-0.288339	0.305755	-0.461734	0.086606	-0.331548	0.311084	-0.091718	0.776366	-0.0291079	0.943327	0.155505	0.68029	N/A
AT1G09920	0.133985	0.628111	-0.00279156	0.995629	-0.0347697	0.936319	0.0731698	0.807144	0.0593551	0.86166	0.0888418	0.821235	N/A
AT1G09932	6.08054	5.57251e-14	3.46146	8.28899e-05	2.5016	0.0193594	2.8141	9.52845e-05	2.48377	0.000783305	1.27395	0.182175	N/A
AT1G09940	0.293465	0.394758	0.425117	0.218583	0.29195	0.487337	-0.292197	0.403346	0.20161	0.620405	0.155557	0.767202	HEMA2
AT1G09950	5.16515	0.00604837	3.0908	0.13342	3.74513	0.0788979	3.26059	0.0870657	2.75657	0.175291	2.78451	0.208815	RAS1
AT1G09960	-0.137844	0.729509	0.116526	0.799147	0.167036	0.72362	-0.37049	0.269077	0.368995	0.27974	0.076094	0.899993	SUT4
AT1G09970	2.13334	9.95948e-07	1.73023	0.000135799	1.8093	9.18879e-05	0.882194	0.0735635	1.3235	0.00445675	1.50261	0.00125206	LRR XI-23
AT1G09980	0.184768	0.397598	0.227442	0.315375	0.103074	0.740359	0.181004	0.413944	0.186127	0.435395	0.0420597	0.916063	N/A
AT1G09995	0.392346	0.330115	0.0513269	0.936634	-0.0148815	0.986036	0.117053	0.831053	0.391854	0.39609	0.296352	0.602691	N/A
AT1G10000	0.574634	0.591314	1.08421	0.244771	0.843028	0.463409	-1.04156	0.162436	-1.51287	0.0443739	-0.699739	0.46303	N/A
AT1G10020	-0.381728	0.186823	0.162918	0.679529	-0.0129864	0.984233	0.246705	0.443133	0.695155	0.00838012	0.484414	0.120904	N/A
AT1G10030	-0.389655	0.208191	-0.00591661	0.99251	-0.209075	0.626722	-0.443014	0.21535	-0.465796	0.21993	-0.666943	0.0660042	ERG28
AT1G10040	0.608423	0.256408	0.68041	0.202652	0.325232	0.680586	1.2119	0.0165808	1.00199	0.0788231	1.07133	0.0593814	N/A
AT1G10050	0.639965	0.0473804	0.459863	0.220948	0.324325	0.478406	0.666962	0.0294349	0.30524	0.434368	0.376558	0.359053	N/A
AT1G10060	-0.0040083	0.997185	-0.855268	0.274259	-0.259201	0.820344	-0.971118	0.157336	-1.21401	0.0763784	-0.269769	0.821433	BCAT-1
AT1G10070	-1.6529	0.133039	-1.84154	0.116417	-1.07521	0.45522	-1.81895	0.0922291	-2.30623	0.0322206	-1.32529	0.323302	BCAT-2
AT1G10090	-0.122266	0.721538	-0.205489	0.556278	-0.0182343	0.973733	-0.211535	0.479052	-0.338864	0.238081	-0.104239	0.821646	N/A
AT1G10095	-0.574732	0.130217	-0.627401	0.100688	-0.393871	0.414488	-0.535898	0.103616	-0.816686	0.0101367	-0.420121	0.294135	N/A
AT1G10120	0.590035	0.043561	0.33325	0.361353	0.28754	0.488569	0.655147	0.0257854	0.865758	0.00205392	0.640196	0.0451098	N/A
AT1G10130	0.0869348	0.747795	0.052078	0.881947	0.00451034	0.993003	0.300184	0.168197	0.297826	0.194847	0.196925	0.500584	ECA3
AT1G10140	-0.375361	0.402545	-0.759965	0.0651838	-0.0763041	0.917746	-0.685353	0.0691621	-0.836068	0.0249442	-0.131556	0.854985	N/A
AT1G10150	-0.138943	0.749665	-0.223596	0.622637	0.116793	0.840005	-0.538251	0.0878387	-0.283156	0.464639	-0.199775	0.687334	N/A
AT1G10160	-0.593276	0.248291	-0.504041	0.390388	-0.457114	0.487935	-0.609898	0.227963	-0.529586	0.343098	-0.488087	0.442808	N/A
AT1G10170	0.224199	0.51685	0.185492	0.651227	0.299517	0.446463	-0.102564	0.792537	-0.120573	0.77065	0.17176	0.710777	NFXL1
AT1G10180	-0.0545082	0.853803	-0.060878	0.860892	-0.0518008	0.892281	-0.181021	0.492094	-0.146953	0.627629	-0.186422	0.565462	N/A
AT1G10200	0.256207	0.477104	0.224141	0.59531	0.309266	0.460529	0.0348493	0.941075	0.334378	0.361096	0.184749	0.714378	WLIM1
AT1G10210	0.0564687	0.926648	0.152737	0.814875	0.224672	0.733622	0.252354	0.609088	0.155544	0.792086	0.470754	0.359425	MPK1
AT1G10230	0.505168	0.119115	0.588968	0.0644301	0.357785	0.397185	0.537845	0.182517	0.244648	0.653968	0.413011	0.420954	SK18
AT1G10240	-0.408013	0.17724	-0.506603	0.0912401	-0.514424	0.119948	-0.20792	0.565852	-0.419998	0.217635	-0.218135	0.629492	FRS11
AT1G10270	0.148018	0.768558	-0.085367	0.895213	-0.239762	0.687906	0.674664	0.0974234	0.00959857	0.990563	0.122234	0.878778	GRP23
AT1G10280	0.127902	0.789064	0.165974	0.745147	0.0831307	0.897898	0.359443	0.358248	-0.411153	0.36193	-0.135542	0.840701	N/A
AT1G10290	0.349938	0.0917918	0.281708	0.235608	0.285011	0.267719	0.280229	0.199213	0.245321	0.305873	0.0964148	0.792623	ADL6
AT1G10310	0.130456	0.636829	0.178674	0.522993	0.0934586	0.801672	0.0366968	0.910198	-0.00182597	0.996544	0.00998589	0.985135	N/A
AT1G10320	-0.209503	0.504135	-0.247337	0.45333	-0.248228	0.497937	-0.270446	0.333274	-0.475788	0.0697031	-0.319516	0.31502	N/A
AT1G10340	4.72575	1.79389e-31	4.26954	4.74816e-26	3.98078	1.86755e-22	2.71059	1.23162e-13	3.28738	1.85488e-19	3.37766	2.25509e-20	N/A
AT1G10350	0.10571	0.736528	0.157945	0.628118	0.198427	0.558746	0.232946	0.384476	0.136718	0.677255	0.0454817	0.928376	N/A
AT1G10360	-0.473677	0.146008	-0.360591	0.341531	-0.481933	0.206851	-0.618976	0.0445391	-0.101469	0.82945	-0.320504	0.448808	GSTU18
AT1G10370	-0.14896	0.881033	0.0802959	0.948434	-0.341659	0.763131	-0.279254	0.769501	-1.25571	0.103229	-0.683384	0.490329	ERD9
AT1G10380	-0.0727535	0.85948	0.173993	0.652044	0.181235	0.677432	0.22925	0.567764	0.853473	0.00377729	0.69091	0.0317529	N/A
AT1G10390	0.00765131	0.981875	-0.0795375	0.815802	-0.077331	0.838006	-0.207375	0.386307	-0.178713	0.504917	-0.210865	0.468561	N/A
AT1G10410	0.139913	0.761016	-0.0586546	0.924437	0.0420736	0.952919	0.33169	0.397982	-0.260206	0.563297	-0.125941	0.848004	N/A
AT1G10430	0.29684	0.137094	0.123812	0.648309	0.0717176	0.834363	-0.0152575	0.959534	0.0683398	0.816984	-0.0123203	0.97832	PP2A-2
AT1G10450	-0.358791	0.0940788	-0.508537	0.0127731	-0.614202	0.0029056	-0.46156	0.0225598	-0.618481	0.00159766	-0.396336	0.0825977	SNL6
AT1G10460	0.0803903	0.920434	-0.251594	0.750203	-0.137054	0.891503	-0.134261	0.817836	0.302836	0.560647	-0.0621498	0.945245	GLP7
AT1G10470	-0.478166	0.33734	-0.406957	0.484862	-0.326864	0.624301	0.0207659	0.975164	-0.12218	0.859727	-0.117183	0.894978	ARR4
AT1G10480	1.0714	0.314005	0.230172	0.89601	1.8808	0.0344256	0.028284	0.966639	-1.04061	0.0445295	-0.117334	0.894978	ZFP5
AT1G10490	-0.316213	0.233484	-0.403134	0.134058	-0.332403	0.288524	0.530982	0.0416877	-0.0994254	0.808872	0.307661	0.380068	N/A
AT1G10500	0.147946	0.555077	0.204168	0.420632	0.191708	0.501886	-0.148107	0.522654	-0.01841	0.956588	0.0856268	0.804341	CPISCA
AT1G10510	-0.153757	0.643026	0.0552598	0.904392	-0.265952	0.463472	-0.250653	0.441577	-0.253646	0.473707	-0.373369	0.288434	emb2004
AT1G10522	-0.319928	0.307808	0.0498644	0.920179	-0.144409	0.755416	0.0280393	0.960992	-0.0746899	0.90616	0.489091	0.271916	PRIN2
AT1G10550	1.20536	0.054643	-0.0720608	0.949861	0.362494	0.719227	2.00504	0.000948326	1.68337	0.00820208	1.73607	0.00784259	XTH33
AT1G10560	0.714806	0.39843	0.250525	0.837556	0.451625	0.70051	1.32387	0.107557	1.08746	0.231319	0.702488	0.549242	PUB18
AT1G10570	0.0113958	0.971136	-0.0826793	0.784257	-0.116986	0.707993	-0.137247	0.56179	-0.0455921	0.885269	-0.0247298	0.953912	OTS2
AT1G10580	-0.0512127	0.879943	-0.104666	0.766742	-0.169349	0.628744	0.263232	0.321194	0.102602	0.77065	0.160846	0.672601	N/A
AT1G10590	0.0670016	0.814217	0.0623676	0.857901	0.0241536	0.954443	0.0405638	0.895121	-0.00192082	0.99616	0.149122	0.64304	N/A
AT1G10600	-0.348029	0.232441	-0.305475	0.343182	-0.341605	0.329902	-0.5135	0.045276	-0.147742	0.677682	-0.298996	0.374478	AMSH2
AT1G10610	-0.792238	0.00120575	-0.558852	0.029139	-0.481889	0.104305	-0.931622	1.1442e-05	-0.635793	0.00546782	-0.392826	0.149811	N/A
AT1G10630	0.142807	0.540937	0.0533492	0.871985	0.201531	0.443476	0.109044	0.659783	0.160993	0.517441	0.00628927	0.990982	ARFA1F
AT1G10640	-0.723366	0.729509	-0.595458	0.815479	-0.698883	0.794471	0.8458	0.720685	1.81683	0.397615	0.379433	0.917827	N/A
AT1G10650	-0.303894	0.319533	-0.0326117	0.945795	-0.110626	0.813166	-0.362059	0.205121	-0.264522	0.421245	-0.588217	0.0360684	N/A
AT1G10657	-0.593969	0.241315	-0.481899	0.415438	-0.571331	0.354798	-0.845153	0.0760912	-1.02869	0.0294402	-1.28396	0.00563319	N/A
AT1G10660	-0.675348	0.00230504	-0.362599	0.164278	-0.249057	0.43671	-0.482432	0.0286742	-0.320551	0.201803	-0.141248	0.695861	N/A
AT1G10670	0.122266	0.66488	-0.0108521	0.980497	0.10391	0.778917	-0.0510413	0.872931	0.0293524	0.938415	-0.190238	0.552031	ACLA-1
AT1G10682	-0.983749	0.00884091	-1.0408	0.00672402	-0.730937	0.106794	-1.0013	0.00769241	-0.63804	0.135409	-0.521122	0.295502	N/A
AT1G10690	0.709085	0.244716	-0.385537	0.641923	-0.207086	0.846095	0.878014	0.115102	-0.149058	0.869229	0.162195	0.881769	N/A
AT1G10700	-0.494609	0.150186	-0.559121	0.11475	-0.481535	0.234045	-0.193067	0.636866	-0.572842	0.100187	-0.516788	0.177761	PRPP
AT1G10710	0.766309	0.315184	0.682206	0.425769	0.792231	0.38394	-0.300177	0.769144	-0.409367	0.706839	-0.231028	0.873026	PHS1
AT1G10720	0.329288	0.283285	0.251663	0.489746	0.250317	0.529018	-0.0321745	0.938589	-0.0514634	0.909462	-0.0817022	0.87901	N/A
AT1G10730	-0.130605	0.780273	-0.124395	0.820708	-0.209286	0.704019	0.0641117	0.899193	-0.145776	0.773535	0.0548943	0.942965	N/A
AT1G10740	-0.173867	0.650902	-0.385633	0.282156	-0.298289	0.479147	-0.371168	0.276871	-0.026342	0.961499	-0.0348954	0.959904	N/A
AT1G10750	-0.08481	0.877809	-0.0667498	0.919838	0.0142153	0.98655	-0.949224	0.0146459	-0.0415152	0.950495	-0.146056	0.839699	N/A
AT1G10760	0.831803	0.0200835	0.645032	0.112474	1.04835	0.00432353	0.378163	0.363993	0.241303	0.627359	0.766521	0.0511486	SEX1
AT1G10770	1.20599	0.186168	0.499816	0.703138	1.42335	0.14953	-0.125097	0.8929	-0.439811	0.615952	0.213283	0.85647	N/A
AT1G10780	-0.0569914	0.923306	0.418731	0.362791	0.244737	0.684777	0.0867094	0.912875	-0.203735	0.805944	-0.421352	0.612779	N/A
AT1G10800	0.911782	0.197797	-0.102252	0.93465	0.545143	0.586143	-0.280777	0.716681	-0.476956	0.539794	-0.132371	0.910872	N/A
AT1G10820	-0.151111	0.618785	-0.112393	0.756304	0.0244064	0.960304	-0.247229	0.374024	0.0294457	0.943718	-0.191423	0.601086	N/A
AT1G10830	-0.282367	0.190382	-0.171973	0.51294	-0.120674	0.705569	-0.340501	0.105568	-0.141439	0.605441	-0.234802	0.38095	Z-ISO
AT1G10840	-0.398758	0.0225967	-0.297588	0.134076	-0.343265	0.0936863	-0.233562	0.243244	-0.180267	0.429297	-0.165367	0.532934	TIF3H1
AT1G10850	0.117362	0.846306	0.458917	0.3839	0.121073	0.876799	0.200625	0.751609	0.407602	0.495438	0.00860974	0.996179	N/A
AT1G10865	0.164417	0.736881	-0.0498392	0.940235	0.132517	0.841573	0.248692	0.577856	0.213918	0.671935	0.361931	0.471628	N/A
AT1G10870	-0.0168208	0.955906	-0.0832119	0.783556	-0.0732679	0.830548	-0.167539	0.478296	-0.0642894	0.833474	-0.150084	0.622767	AGD4
AT1G10890	-0.184577	0.574928	-0.183419	0.622079	-0.180706	0.660145	-0.255096	0.395147	-0.0127299	0.97882	-0.0491689	0.930732	N/A
AT1G10900	0.0335465	0.954706	-0.387309	0.414534	-0.43474	0.391009	-0.560204	0.134201	-1.69799	8.3078e-08	-0.977525	0.00556957	N/A
AT1G10910	-0.856713	2.22631e-06	-0.539041	0.00634113	-0.463237	0.0356281	-0.854587	6.61662e-06	-0.662653	0.000895176	-0.537761	0.0117897	EMB3103
AT1G10920	0.527347	0.0479004	0.647132	0.0113443	0.49942	0.103208	0.276843	0.329162	0.604555	0.013465	0.705969	0.00303783	LOV1
AT1G10930	0.338144	0.382717	0.333212	0.441721	0.189072	0.732542	0.316186	0.46532	0.061708	0.923157	0.180124	0.783623	RECQ4A
AT1G10940	-0.0739126	0.768525	-0.168832	0.48721	-0.0464387	0.892303	-0.161851	0.450457	-0.271507	0.180995	-0.211617	0.383183	SNRK2.4
AT1G10950	-0.162517	0.447153	-0.143775	0.561832	0.000750725	0.999026	-0.218966	0.273424	-0.188692	0.393244	-0.149345	0.582623	TMN1
AT1G10960	-0.174646	0.710416	0.972744	0.00469089	0.334102	0.506667	-0.398659	0.314861	0.507644	0.198636	-0.157533	0.808001	FD1
AT1G10970	-0.0802948	0.896837	0.154708	0.812068	0.0186977	0.984847	0.308766	0.475669	0.386288	0.383794	0.761251	0.0486203	ZIP4
AT1G11000	-0.0558718	0.921672	0.137975	0.820836	0.0534439	0.943383	0.219871	0.781393	0.829356	0.173924	-0.140007	0.907572	MLO4
AT1G11020	-0.251292	0.269709	-0.021251	0.95419	-0.0831039	0.8149	-0.0244965	0.937574	-0.166836	0.535925	-0.0298653	0.948154	N/A
AT1G11050	1.12695	0.342202	1.13666	0.391244	1.09228	0.452708	0.57621	0.66548	0.431295	0.778225	0.609674	0.724571	N/A
AT1G11060	0.0627701	0.848251	-0.173716	0.576873	-0.0507068	0.906928	-0.155091	0.570299	-0.175406	0.547103	-0.0663687	0.878807	N/A
AT1G11070	-1.21763	0.0605904	-2.87372	1.62747e-06	-1.66265	0.013895	-1.19938	0.0579695	-2.3774	4.82531e-05	-1.40545	0.0343308	N/A
AT1G11080	-0.640477	0.342186	-1.53354	0.0106485	-0.937036	0.204234	-0.540592	0.435655	-1.28379	0.033838	-0.61687	0.451296	scpl31
AT1G11090	-0.294324	0.359664	0.120068	0.773817	0.0696471	0.891503	0.117671	0.737113	-0.0310727	0.946272	0.0123309	0.98512	N/A
AT1G11120	-0.455631	0.375122	0.531285	0.295587	0.16717	0.826757	-0.561987	0.525259	0.113607	0.923466	-0.714741	0.482167	N/A
AT1G11125	0.415678	0.513691	0.414593	0.539978	0.426833	0.576643	0.954149	0.187089	0.29174	0.79368	-0.00709073	0.999194	N/A
AT1G11130	0.197077	0.718226	0.549253	0.25855	0.257758	0.69406	0.629882	0.169073	0.463028	0.379944	0.21367	0.78294	SUB
AT1G11150	-0.374049	0.501375	-0.261845	0.688569	-0.19934	0.796357	-0.53748	0.245865	-0.0742772	0.915847	-0.183802	0.808126	N/A
AT1G11160	-0.231539	0.713544	0.0416672	0.961979	-0.402612	0.564703	-0.241138	0.75433	-0.181516	0.836723	-0.388366	0.670112	N/A
AT1G11170	0.538458	0.631728	-0.414295	0.771126	-0.226229	0.896903	0.722232	0.380896	-0.0937821	0.941763	0.209381	0.885272	N/A
AT1G11175	-0.909416	0.0146721	-0.94677	0.0119336	-0.711108	0.106483	-1.20932	0.000185312	-0.880634	0.0112633	-0.439995	0.337406	N/A
AT1G11180	-0.233102	0.447153	-0.152368	0.68336	-0.0527812	0.914614	-0.589803	0.0119108	-0.104384	0.769793	-0.129768	0.75499	SCAMP2
AT1G11185	-0.4591	0.720808	-0.366544	0.813374	0.615706	0.680586	-0.676835	0.556232	0.103393	0.948769	0.463609	0.778732	N/A
AT1G11190	0.338646	0.377414	-0.00236238	0.997795	0.25805	0.60663	0.0275002	0.956701	0.111912	0.822423	-0.41695	0.330634	BFN1
AT1G11200	-0.0256528	0.954526	-0.114291	0.798262	-0.15803	0.734319	0.44972	0.139005	0.306021	0.391941	0.492215	0.142283	N/A
AT1G11210	2.84718	0.000343948	1.71378	0.0576374	2.4979	0.00367334	1.64053	0.0450219	0.874897	0.371799	1.64189	0.0672467	N/A
AT1G11220	-0.800367	0.216688	0.214263	0.799867	0.258975	0.776036	0.378105	0.773563	-0.986644	0.51918	0.153317	0.944279	N/A
AT1G11240	-0.570666	0.027487	-0.392844	0.183408	-0.451915	0.146326	-0.00619556	0.988428	-0.214516	0.56174	-0.105315	0.84198	N/A
AT1G11260	0.538444	0.319533	0.121557	0.885852	0.318089	0.675179	-1.02317	0.0316821	-0.864267	0.0909231	-0.370665	0.615533	STP1
AT1G11270	-0.19473	0.780273	-0.270943	0.721471	-0.301684	0.716053	0.00320999	0.997496	0.176322	0.815588	-0.189808	0.842349	N/A
AT1G11280	0.488313	0.0403447	0.215946	0.495623	0.260359	0.431416	-0.0998734	0.780588	0.0653567	0.877196	-0.163927	0.699777	N/A
AT1G11290	-0.188991	0.693319	0.607931	0.0963289	0.104145	0.87317	0.392794	0.422921	0.577089	0.224822	0.961338	0.0181268	CRR22
AT1G11300	-0.627979	0.291815	-0.607373	0.331128	-0.570174	0.431758	1.50697	0.00256479	-0.330808	0.714336	0.324493	0.744304	N/A
AT1G11310	0.942046	9.85955e-08	1.39192	2.13779e-16	1.24997	5.38789e-13	1.05382	1.09109e-09	1.62549	2.60189e-22	1.74988	1.16117e-25	MLO2
AT1G11320	0.760459	0.0616277	0.417706	0.412531	0.410738	0.472966	1.13387	0.00865183	1.0521	0.0213466	1.14485	0.011568	N/A
AT1G11330	1.38348	0.0190103	1.22846	0.0554364	1.13202	0.105454	1.46608	0.0119087	1.57982	0.00700857	1.62272	0.00713818	N/A
AT1G11340	0.17812	0.924623	0.14644	0.947805	-0.193254	0.938521	0.0404025	0.981462	-0.12147	0.951885	0.74211	0.688893	N/A
AT1G11350	0.217416	0.743514	0.206402	0.795449	0.317467	0.687906	0.333159	0.58773	0.492811	0.418925	0.779187	0.187951	SD1-13
AT1G11360	-0.322904	0.298614	-0.362155	0.276567	-0.143825	0.755621	-0.4406	0.125323	-0.440991	0.14257	-0.200447	0.639728	N/A
AT1G11362	-0.0151759	0.994409	-1.23045	0.450257	0.404717	0.854361	-1.32229	0.308131	-1.34953	0.330905	-0.561329	0.784031	N/A
AT1G11380	-0.062748	0.907425	-0.258333	0.609407	0.0466926	0.949858	-0.734912	0.0391506	-0.328828	0.464657	-0.115069	0.869262	N/A
AT1G11390	0.211644	0.50735	0.23714	0.481617	0.0186531	0.974069	0.0746671	0.857615	0.0224101	0.964622	-0.212523	0.637015	N/A
AT1G11400	-0.153061	0.739955	-0.459894	0.261444	-0.172492	0.765392	-1.07285	0.000671517	-0.886665	0.00760529	-0.602622	0.120692	PYM
AT1G11410	-0.379997	0.387905	-0.119952	0.851707	-0.278979	0.630146	0.388604	0.366226	0.264162	0.602957	0.24037	0.695235	N/A
AT1G11420	-0.161395	0.769227	-0.313302	0.554255	-0.324788	0.592546	-0.220249	0.665693	-0.540634	0.26083	-0.219776	0.739072	DUF2
AT1G11430	-0.341871	0.168609	-0.274977	0.335802	-0.326345	0.272283	-0.177189	0.555627	-0.259624	0.385016	-0.0971905	0.832161	MORF9
AT1G11440	-1.00645	0.0126859	-0.173791	0.768039	-0.235232	0.708003	-0.446477	0.370316	0.24605	0.671935	0.135986	0.866452	N/A
AT1G11475	-0.312787	0.215217	-0.0557056	0.887647	-0.14451	0.693306	0.44561	0.0837165	0.270777	0.389174	0.364578	0.238209	NRPB10
AT1G11480	-0.269796	0.29145	-0.330241	0.216821	-0.215648	0.509097	-0.470967	0.0354525	-0.511157	0.0238297	-0.345261	0.204454	N/A
AT1G11530	-0.261024	0.475045	-0.290704	0.462207	0.0378247	0.952338	-0.620779	0.034569	-0.336008	0.345024	0.122568	0.821593	CXXS1
AT1G11545	0.658453	0.0557623	0.502743	0.205619	0.276855	0.584865	1.69309	0.000163099	1.34862	0.00656289	-0.0840979	0.948398	XTH8
AT1G11580	0.135821	0.687791	-0.178524	0.624627	-0.245523	0.50666	-0.260484	0.361162	-0.349389	0.218337	-0.686038	0.0055046	PMEPCRA
AT1G11592	-0.633609	0.0612791	-0.252578	0.553415	-0.191154	0.710849	-0.677475	0.0257976	-0.677095	0.0322206	-0.59718	0.0760741	N/A
AT1G11630	-0.128724	0.854207	-0.280898	0.697686	-0.133385	0.882354	0.100266	0.890355	0.0678114	0.937375	0.0757678	0.945333	N/A
AT1G11650	-0.0656272	0.783953	0.10687	0.677755	0.0347934	0.917919	-0.158683	0.437711	-0.0221345	0.941763	0.042364	0.906321	RBP45B
AT1G11660	0.0364494	0.894381	-0.0601327	0.846597	-0.00162893	0.997152	-0.0522712	0.84884	-0.0831959	0.766235	-0.161048	0.567103	N/A
AT1G11670	1.01525	0.00428807	0.910362	0.0143944	0.869515	0.0327863	1.5933	1.89461e-05	1.65719	8.51681e-06	1.20542	0.00374282	N/A
AT1G11680	-0.281535	0.166794	-0.197463	0.417341	-0.205972	0.434889	-0.286906	0.163866	-0.334017	0.110044	-0.285094	0.229615	CYP51G1
AT1G11700	-0.272177	0.626067	-0.710897	0.147995	-0.17296	0.820344	0.126263	0.812231	0.345722	0.464657	-0.00130792	0.999941	N/A
AT1G11710	-0.566643	0.364127	-0.571009	0.380457	-0.433172	0.582356	-0.497313	0.421656	-1.2598	0.0331941	-0.784507	0.234698	N/A
AT1G11720	-0.402536	0.217137	-0.490999	0.144398	-0.482249	0.191481	-0.458839	0.135472	-0.461118	0.151995	-0.26291	0.53503	SS3
AT1G11730	-0.306668	0.440598	0.154478	0.750152	-0.020555	0.976947	-0.308269	0.592332	0.144381	0.833649	-0.438285	0.50351	N/A
AT1G11740	0.490998	0.405404	0.585398	0.342522	0.382225	0.618564	0.632842	0.23243	0.868382	0.0926263	0.422708	0.556301	N/A
AT1G11750	-0.281226	0.131485	-0.0967937	0.718432	-0.275668	0.210382	-0.155885	0.473605	-0.0770923	0.776798	-0.145854	0.599227	CLPP6
AT1G11755	-0.226997	0.582439	-0.218345	0.634895	-0.43684	0.313653	0.112289	0.824761	0.0805432	0.891453	-0.0491247	0.951322	LEW1
AT1G11760	-0.0578257	0.916762	-0.190728	0.72841	-0.318745	0.556811	-0.246212	0.604048	-0.1332	0.816693	0.213541	0.727196	MED32
AT1G11780	0.0368124	0.935061	-0.352338	0.323015	-0.172956	0.720007	0.0289866	0.953653	-0.121682	0.804999	-0.312863	0.498022	N/A
AT1G11790	0.454833	0.168137	0.784784	0.00976115	0.584426	0.101555	0.267174	0.484933	0.485681	0.169537	0.245779	0.617647	ADT1
AT1G11800	0.0364434	0.958379	-0.105791	0.890485	-0.0398926	0.965517	0.166942	0.794403	0.411999	0.479433	0.449919	0.481261	N/A
AT1G11820	-0.665322	0.00212919	-0.57433	0.0111175	-0.626466	0.00769045	-0.608893	0.00972033	-0.762663	0.00101524	-0.864043	0.00014804	N/A
AT1G11840	0.278134	0.460951	0.150045	0.761303	-0.0430051	0.948151	0.291466	0.429551	0.0914328	0.853433	-0.10942	0.858768	GLX1
AT1G11850	-0.0576426	0.919974	0.0348635	0.960773	-0.146385	0.826346	0.292654	0.749938	0.530251	0.545541	-1.19485	0.213591	N/A
AT1G11860	-0.242392	0.369057	0.471657	0.0600169	0.0780436	0.856374	-0.666684	0.00232906	0.636812	0.00445898	-0.000178469	1	N/A
AT1G11870	-0.172522	0.470105	0.0414479	0.905781	-0.239657	0.370071	-0.144903	0.611737	-0.240109	0.393244	-0.108955	0.786927	SRS
AT1G11880	-0.121983	0.761002	-0.129626	0.772148	-0.0477698	0.93414	0.222568	0.557696	0.196178	0.647129	0.196357	0.693139	N/A
AT1G11890	0.795107	1.05751e-05	0.607356	0.00162928	0.503826	0.020453	0.772112	5.53945e-05	0.751873	0.000108505	0.67368	0.000828289	SEC22
AT1G11900	0.121762	0.884371	-0.0739533	0.941325	0.205185	0.838006	-0.0504504	0.954096	-0.123118	0.896365	-0.0339481	0.979335	N/A
AT1G11905	0.308139	0.192795	0.175001	0.554425	0.426447	0.085212	0.282939	0.246496	0.31336	0.217116	0.110679	0.782894	N/A
AT1G11910	-0.176521	0.452643	-0.128479	0.654579	-0.0830242	0.810113	-0.0988648	0.703395	-0.154588	0.54694	-0.0871744	0.809339	APA1
AT1G11915	-0.12867	0.860619	-0.247995	0.743978	-0.0492773	0.962396	-0.197652	0.807071	-0.0313726	0.975788	-0.207474	0.849443	N/A
AT1G11930	-0.224699	0.29282	-0.11027	0.696826	-0.0329252	0.930325	0.033008	0.907127	0.0833739	0.764593	0.243459	0.313485	N/A
AT1G11940	0.0628901	0.859967	0.243628	0.414938	0.129398	0.748881	0.180423	0.568071	0.0641133	0.88082	0.0138001	0.981922	N/A
AT1G11950	-0.428407	0.247769	-0.329642	0.438627	-0.103459	0.865482	0.138479	0.761534	0.279795	0.517526	0.291008	0.551232	N/A
AT1G11960	0.715883	0.0272353	0.582272	0.107133	0.591481	0.128088	-0.0679161	0.890965	0.515657	0.152151	0.3992	0.352224	N/A
AT1G12000	0.173125	0.612001	0.23008	0.52634	0.198142	0.630146	0.301047	0.320117	0.13793	0.720769	-0.149876	0.746322	N/A
AT1G12020	-1.02347	0.0613779	-1.14059	0.0356046	-0.534493	0.45963	-0.389011	0.665627	-0.601845	0.522027	0.170778	0.899562	N/A
AT1G12050	-0.310337	0.331562	-0.10123	0.827631	-0.150333	0.74812	-0.249343	0.444439	-0.444088	0.144301	-0.324926	0.377724	N/A
AT1G12060	-0.375824	0.401784	0.176906	0.742858	-0.255767	0.663665	-0.232687	0.635628	-0.581379	0.200199	-0.471629	0.35569	BAG5
AT1G12080	-0.653768	0.0242398	-0.59879	0.0553789	-0.659638	0.0398899	-0.903253	0.00425322	-0.590162	0.0969666	-1.17307	0.00016719	N/A
AT1G12090	0.0318919	0.977959	-0.322587	0.773879	0.195592	0.882814	0.369184	0.693827	-0.517041	0.588561	-0.47832	0.679051	ELP
AT1G12110	-0.432863	0.736134	0.263346	0.873813	0.155197	0.93414	-1.11549	0.290284	0.435411	0.747024	-0.952035	0.472403	NRT1.1
AT1G12120	-0.214209	0.304575	-0.101132	0.717824	-0.0482723	0.889373	-0.138267	0.53716	-0.175042	0.445451	-0.0356285	0.928185	N/A
AT1G12140	0.339047	0.289267	0.343041	0.328188	0.402747	0.27189	0.439569	0.134405	0.230571	0.525971	0.325475	0.383187	FMO GS-OX5
AT1G12160	0.113032	0.864828	-0.0178879	0.985449	-0.25153	0.743252	0.286607	0.649531	-0.0234211	0.980014	0.057311	0.959242	N/A
AT1G12200	2.58826	0.00204844	1.92304	0.0388423	2.1367	0.0253411	1.77264	0.0257854	2.17721	0.00548169	1.70751	0.0495678	FMO
AT1G12210	0.507346	0.423131	0.713018	0.239479	0.900168	0.147247	2.01716	6.25588e-06	1.57791	0.00105827	1.7942	0.000127236	RFL1
AT1G12220	1.42224	1.05967e-06	1.33813	3.57605e-06	1.29881	2.41115e-05	0.770486	0.00266923	0.76385	0.00364503	0.969725	9.69886e-05	RPS5
AT1G12230	-0.649442	0.000241334	-0.381882	0.0631646	-0.481895	0.0178485	-0.675657	0.000118918	-0.508735	0.00675137	-0.460858	0.0212306	N/A
AT1G12240	-0.734173	0.00952419	-0.416414	0.229163	-0.703544	0.0248297	-0.812484	0.0034375	-0.254418	0.501736	-0.487863	0.161707	ATBETAFRUCT4
AT1G12244	-0.801151	0.0326473	-0.268929	0.595406	-0.489898	0.311654	-0.77402	0.0533607	-0.926776	0.0225009	-0.769576	0.076929	N/A
AT1G12250	-0.749194	3.12324e-05	-0.144205	0.60097	-0.2761	0.278613	-0.759318	1.36504e-05	-0.175643	0.480245	-0.170035	0.553878	N/A
AT1G12260	0.638466	0.0331553	0.107661	0.83195	0.262868	0.561729	-0.0508637	0.904498	-0.0136388	0.979594	0.172321	0.709247	NAC007
AT1G12270	0.104751	0.682007	0.0201682	0.955967	-0.0251155	0.950687	0.0661516	0.818844	-0.187179	0.472438	-0.0281969	0.951258	Hop1
AT1G12280	-0.414738	0.0981166	-0.00365432	0.994164	-0.366221	0.216722	-0.28058	0.233328	0.0547434	0.873854	-0.02953	0.95095	SUMM2
AT1G12290	0.361104	0.444419	-0.888917	0.045371	-0.400383	0.505737	0.235433	0.599291	-0.161003	0.766	0.0350431	0.965796	N/A
AT1G12300	-1.0138	0.0110782	-1.101	0.00417958	-0.99347	0.0216653	0.077155	0.912707	0.0989255	0.899854	-0.175943	0.845591	N/A
AT1G12310	-0.201415	0.385176	-0.137537	0.630734	-0.0796016	0.823017	-0.275043	0.213315	-0.0614654	0.846484	-0.219912	0.43061	N/A
AT1G12320	-0.249592	0.67746	0.199287	0.784216	0.0709909	0.938167	0.132423	0.840828	0.112012	0.880242	0.161071	0.85612	N/A
AT1G12330	-0.500331	0.094886	-0.274987	0.462587	-0.277851	0.497212	-0.305584	0.378719	0.11111	0.805311	0.0160978	0.981922	N/A
AT1G12350	-0.146483	0.596357	-0.416965	0.0736574	-0.257577	0.38394	-0.324602	0.148763	-0.123492	0.677326	-0.221373	0.446389	COAB
AT1G12360	0.250009	0.436715	0.129778	0.75937	0.180417	0.675113	-0.151637	0.664786	-0.0366424	0.938415	0.10322	0.84198	KEU
AT1G12370	0.164353	0.891499	0.511116	0.663695	0.0287002	0.987745	-0.0131306	0.992491	0.0638859	0.964916	-0.344497	0.825612	PHR1
AT1G12380	-0.159089	0.761016	0.168762	0.783022	-0.0526846	0.947742	0.481526	0.265983	0.628684	0.142879	-0.0243644	0.978892	N/A
AT1G12390	-0.297998	0.290278	-0.136596	0.71062	-0.22907	0.52525	-0.273946	0.332913	-0.37884	0.179725	-0.331743	0.296945	N/A
AT1G12400	0.19891	0.64123	0.0803936	0.887647	0.11211	0.85519	0.220574	0.5722	0.22856	0.592653	0.21248	0.673426	N/A
AT1G12410	-0.138227	0.514724	0.0180783	0.955766	-0.152979	0.543817	-0.226521	0.236509	-0.151817	0.500672	-0.114891	0.686128	CLP2
AT1G12420	0.741224	0.0762959	0.549405	0.259058	0.346083	0.566537	1.5408	3.00383e-05	1.2928	0.000740321	1.31631	0.000714013	ACR8
AT1G12430	0.0837695	0.755454	0.291241	0.201854	0.0890423	0.794197	0.212144	0.338114	0.544628	0.0032102	0.280622	0.245125	ARK3
AT1G12440	-0.465293	0.0938131	-0.159925	0.6886	-0.100615	0.834363	-0.53613	0.0449576	-0.0346145	0.940704	0.067247	0.902976	N/A
AT1G12450	0.740513	0.0767048	0.227055	0.714301	0.573236	0.274137	0.430747	0.348725	0.465791	0.337426	0.339067	0.573798	N/A
AT1G12460	-0.447731	0.190235	0.255726	0.540641	-0.0959941	0.868164	0.309174	0.560882	0.596929	0.214212	0.0698896	0.943579	N/A
AT1G12470	0.0515747	0.858455	-0.0791006	0.806227	-0.0632645	0.864186	0.018977	0.952199	0.0386876	0.9087	0.045293	0.91441	N/A
AT1G12480	-0.144728	0.797993	0.153639	0.801746	0.00885151	0.993062	-0.569273	0.141663	-0.231503	0.642275	0.230372	0.680781	OZS1
AT1G12500	0.31243	0.219966	0.203458	0.518933	0.0782375	0.856237	-0.198223	0.495981	-0.112263	0.750605	-0.254838	0.445071	N/A
AT1G12520	-0.98312	4.10936e-07	0.0433495	0.91273	0.532665	0.0207925	-0.984996	2.96614e-07	-0.250399	0.342594	0.46487	0.0456465	CCS
AT1G12530	-0.29527	0.289855	-0.298675	0.303629	-0.198622	0.586556	-0.475339	0.06698	-0.630155	0.0153888	-0.471887	0.0954665	N/A
AT1G12550	0.605616	0.198592	0.224772	0.737001	0.219264	0.769715	0.305185	0.53716	0.224402	0.694594	0.140104	0.858801	HPR3
AT1G12570	-0.301957	0.729443	0.125261	0.915344	-0.165873	0.891662	0.629293	0.530707	0.317724	0.803455	-2.53277	0.0198006	N/A
AT1G12580	0.163523	0.630233	0.155874	0.695768	0.183229	0.659425	-0.238886	0.453332	0.0559101	0.900887	0.0894799	0.864545	PEPKR1
AT1G12620	0.363999	0.394838	-0.0364813	0.95854	-0.103132	0.883091	0.0162142	0.979293	0.104464	0.871148	-0.0708539	0.936509	N/A
AT1G12640	-0.190531	0.405598	-0.193708	0.441256	0.030076	0.938468	-0.413129	0.026392	-0.394364	0.0419251	-0.31449	0.15715	LPLAT1
AT1G12650	-0.56612	0.0152937	-0.475758	0.0554925	-0.469655	0.0838093	-0.0731437	0.839331	-0.343379	0.238045	-0.156521	0.702057	N/A
AT1G12672	2.48917	0.422908	-5.12548e-15	1	-5.12548e-15	1	1.46078	6.13671e-05	-0.463425	0.414869	-0.0181822	0.986785	N/A
AT1G12680	0.0910052	0.817312	-0.104514	0.818584	0.0438268	0.937481	-0.1589	0.645952	-0.159798	0.671143	-0.175035	0.688504	PEPKR2
AT1G12700	-0.541538	0.208401	-0.324555	0.52135	-0.444507	0.403994	-0.362308	0.426471	-0.381291	0.440021	-0.20683	0.75499	RPF1
AT1G12710	0.504497	0.308639	-0.721341	0.155352	0.261401	0.716293	0.279551	0.608041	-0.725547	0.12563	0.0722501	0.94164	PP2-A12
AT1G12730	0.124989	0.846143	-0.639851	0.227	0.0878356	0.919549	-0.337713	0.518557	-0.911399	0.0401422	-0.0987196	0.912251	N/A
AT1G12750	0.0221665	0.95725	-0.0314164	0.946511	-0.0986162	0.831397	-0.315741	0.289156	-0.213144	0.543457	-0.257216	0.49606	RBL6
AT1G12760	0.460558	0.0501002	0.495331	0.0407653	0.523873	0.0384167	0.280324	0.262877	0.319769	0.21268	0.416884	0.104399	N/A
AT1G12770	-0.370498	0.0966773	-0.0892822	0.794069	-0.206467	0.498661	0.0518496	0.879981	0.013061	0.975601	0.156676	0.674519	EMB1586
AT1G12775	0.279994	0.710929	0.156027	0.870569	-0.291768	0.769715	0.234105	0.793858	0.479935	0.570507	0.137347	0.918677	N/A
AT1G12780	-0.820148	0.0212976	-0.977577	0.00628683	-0.636708	0.141878	-1.35319	3.39529e-05	-1.02536	0.00291693	-0.875853	0.0189988	UGE1
AT1G12790	-0.903474	0.159446	-0.825601	0.241323	-0.702035	0.383133	-1.18851	0.0438145	-1.27386	0.0341578	-0.627968	0.430478	N/A
AT1G12800	-0.312613	0.301771	-0.226018	0.538623	-0.34147	0.340561	-0.475936	0.0899491	-0.367639	0.238045	-0.472035	0.13661	N/A
AT1G12810	-0.290572	0.23019	-0.274646	0.296795	-0.183491	0.572336	-0.284088	0.210853	-0.269276	0.271691	-0.177749	0.566497	N/A
AT1G12820	-0.551984	0.0468731	-0.280649	0.426577	-0.297034	0.434933	-0.399969	0.16874	-0.199051	0.585824	-0.254656	0.515388	AFB3
AT1G12830	-0.268095	0.355846	-0.319969	0.279638	-0.455474	0.132129	0.0755872	0.843924	-0.350506	0.277971	-0.13122	0.784031	N/A
AT1G12840	0.0482079	0.866004	0.0971162	0.749643	0.0669958	0.853056	0.0664422	0.812114	0.217285	0.362557	0.022806	0.959403	DET3
AT1G12845	0.43657	0.337219	0.61623	0.179621	0.602287	0.229504	0.24721	0.723831	0.888106	0.101518	-0.388772	0.647489	N/A
AT1G12850	0.0675297	0.822416	0.227158	0.392289	0.213329	0.472909	-0.0587219	0.853121	-0.0942128	0.770513	-0.09228	0.817484	N/A
AT1G12860	-0.589783	0.16597	0.00692649	0.993552	-0.339155	0.556141	-0.0793958	0.927406	-0.296201	0.728026	-0.0566577	0.964357	SCRM2
AT1G12880	0.30061	0.470174	0.128431	0.820766	-0.105619	0.871612	0.506623	0.188596	-0.00608022	0.993472	-0.299915	0.594381	NUDT12
AT1G12900	-0.384708	0.168817	-0.152636	0.697919	-0.211666	0.586615	-0.527004	0.0437121	0.102523	0.793407	-0.245372	0.513709	GAPA-2
AT1G12910	-0.623826	0.0619422	-0.358837	0.3839	-0.278725	0.559541	-0.459406	0.188773	-0.419835	0.267598	-0.204887	0.70057	ATAN11
AT1G12920	-0.392818	0.0758823	-0.460786	0.0404205	-0.522628	0.0228852	0.0148088	0.96583	-0.141487	0.647129	-0.0533289	0.907572	ERF1-2
AT1G12930	-0.480569	0.0253017	-0.216058	0.431881	-0.315673	0.248712	-0.271309	0.254424	-0.257677	0.319859	-0.254951	0.372386	N/A
AT1G12950	0.699098	0.383723	-0.224175	0.852111	0.409867	0.718478	0.860568	0.563229	1.71083	0.168763	-0.0569517	0.986785	RSH2
AT1G12970	-0.0262587	0.952986	-0.317667	0.351371	-0.247251	0.541695	-0.164695	0.627066	-0.418282	0.163523	0.0762412	0.885272	PIRL3
AT1G12990	0.650677	0.37948	0.330338	0.737759	0.309698	0.776122	1.6743	0.00772038	1.27041	0.0623428	1.24968	0.0873973	N/A
AT1G13000	0.814612	0.0280013	0.420327	0.373599	0.529843	0.270319	0.549514	0.168086	0.161488	0.771194	0.453944	0.35745	N/A
AT1G13020	0.147903	0.611012	0.351642	0.175772	0.211899	0.517412	0.235925	0.378414	0.296239	0.275168	0.19837	0.56651	EIF4B2
AT1G13030	-0.514888	0.0623383	-0.458277	0.111563	-0.582839	0.0516385	0.643077	0.0937529	0.574892	0.174324	0.258558	0.674891	N/A
AT1G13040	0.482291	0.478716	0.401481	0.610283	0.413622	0.632948	0.795339	0.264818	0.557681	0.515279	0.203053	0.878778	N/A
AT1G13050	0.312569	0.458225	0.488726	0.206005	0.208458	0.716903	0.121921	0.819423	-0.212928	0.703951	-0.0944521	0.903397	N/A
AT1G13060	0.059932	0.802519	0.00540852	0.988773	-0.0460719	0.886082	0.165853	0.413827	0.0675505	0.798153	0.0498312	0.887368	PBE1
AT1G13080	-1.13847	1.99201e-05	-0.951188	0.000434284	-1.0051	0.00035734	-0.432489	0.14892	-0.73741	0.00802177	-1.00639	0.000139898	CYP71B2
AT1G13090	-0.156594	0.664276	0.164837	0.686918	0.155997	0.730238	0.32375	0.286788	0.473851	0.105825	0.372573	0.280922	CYP71B28
AT1G13110	0.624716	0.563763	0.315164	0.826938	0.285582	0.858754	0.0946789	0.943388	0.170782	0.903647	0.769255	0.538359	CYP71B7
AT1G13120	-0.0184579	0.956364	-0.0317837	0.932961	-0.105634	0.767909	0.0911585	0.758109	-0.059628	0.866513	0.0440246	0.923773	N/A
AT1G13130	1.45968	3.55867e-07	0.534335	0.179113	0.596788	0.170253	0.829696	0.00832591	-0.139925	0.80128	-0.502642	0.28156	N/A
AT1G13140	-0.864664	0.174327	-0.600312	0.387083	-0.511821	0.530356	-0.37278	0.606568	-0.292554	0.724774	-0.0354772	0.97832	CYP86C3
AT1G13145	-0.224389	0.751975	-0.153774	0.859431	0.088458	0.930096	-0.0337462	0.96925	0.144202	0.875523	-0.0650551	0.959403	N/A
AT1G13160	-0.275479	0.284263	-0.308562	0.256375	-0.456664	0.0847491	0.200477	0.51658	-0.0676596	0.872542	0.220964	0.555931	N/A
AT1G13170	-0.0474636	0.866849	0.143664	0.593133	0.0630185	0.860059	-0.372499	0.0745339	-0.101037	0.730758	-0.342033	0.153678	OXYSTEROL BINDING PROTEIN
AT1G13180	0.744068	0.00888073	0.296129	0.442377	0.245855	0.580477	-0.180355	0.632435	-0.247078	0.521566	0.00952186	0.991137	DIS1
AT1G13190	-0.36389	0.0663836	-0.328765	0.12479	-0.237751	0.357881	-0.43326	0.018246	-0.700324	3.97604e-05	-0.357229	0.0895216	N/A
AT1G13195	0.511535	0.0986601	0.695361	0.0138874	0.805539	0.00553275	-0.283864	0.346121	-0.0162605	0.971823	0.215918	0.570951	N/A
AT1G13210	1.97045	7.79255e-09	1.36347	0.000162322	1.54281	2.06573e-05	0.977752	0.00822254	0.64688	0.121388	1.04492	0.00647706	ACA.l
AT1G13220	-0.0069356	0.985456	0.113536	0.754194	-0.141946	0.712423	-0.313239	0.229118	-0.40905	0.114539	-0.404798	0.147191	LINC2
AT1G13245	-0.0631788	0.927151	-0.593544	0.283994	-0.455213	0.487337	-1.23507	0.00199973	-2.02943	1.26537e-07	-1.07551	0.0128051	RTFL17
AT1G13250	0.186865	0.614909	0.406903	0.230356	0.129192	0.797591	0.206658	0.606051	0.368638	0.332351	-0.109841	0.861081	GATL3
AT1G13260	1.31	0.000116597	0.86716	0.0238039	0.993451	0.0102639	0.308543	0.487115	0.30947	0.51885	0.633333	0.144575	RAV1
AT1G13270	0.205776	0.534155	0.785955	0.00208389	0.437549	0.183088	0.241301	0.457062	-0.100876	0.809279	0.399335	0.235356	MAP1C
AT1G13280	0.277454	0.519183	0.557582	0.164278	0.285876	0.585644	0.501226	0.201212	0.402361	0.362815	0.248138	0.672779	AOC4
AT1G13320	-0.0612028	0.812317	-0.0268944	0.93554	0.00750414	0.986036	-0.161838	0.461301	-0.122033	0.631984	-0.0535595	0.885272	PP2AA3
AT1G13340	0.535274	0.404407	0.0427896	0.967901	0.313432	0.728753	-0.239036	0.737113	-0.323419	0.660605	-0.176677	0.864243	N/A
AT1G13350	-0.0849904	0.724956	-0.116816	0.648301	-0.108889	0.707058	-0.366247	0.0335208	-0.258706	0.183325	-0.246781	0.250112	N/A
AT1G13360	0.0246726	0.96175	-0.497759	0.178604	-0.551906	0.163467	-0.0949397	0.825895	-0.384624	0.273491	-0.246713	0.586481	N/A
AT1G13380	0.0490633	0.89356	-0.0317532	0.943447	0.0055258	0.993003	-0.0926805	0.798734	0.157535	0.660949	-0.128284	0.782667	N/A
AT1G13390	-0.123815	0.781378	-0.601424	0.0924057	-0.436759	0.30593	-0.581068	0.0767996	-0.67067	0.0413352	-0.435863	0.28468	N/A
AT1G13410	-0.404322	0.62783	0.478517	0.53419	0.713819	0.353156	0.589237	0.525404	0.500249	0.641051	0.180483	0.911753	N/A
AT1G13440	0.0367416	0.92438	-0.0889319	0.835212	-0.0723381	0.878779	0.00748721	0.984454	-0.247792	0.433643	-0.150845	0.723522	GAPC2
AT1G13448	-0.259425	0.751674	-1.19654	0.0815976	-1.11744	0.17061	-0.281296	0.60589	-0.158215	0.809402	0.348801	0.567324	N/A
AT1G13450	-0.52116	0.204004	-0.489499	0.283164	-0.255612	0.666665	-0.681952	0.071715	-0.685226	0.0816584	-0.394008	0.439947	GT-1
AT1G13460	0.116299	0.756012	-0.154808	0.707458	-0.124905	0.794228	-0.00754031	0.985557	0.170204	0.651569	0.0376255	0.951644	N/A
AT1G13470	6.78064	2.70873e-28	5.25537	6.16253e-14	5.49204	3.74609e-15	5.98467	1.87637e-44	5.23825	2.95079e-34	5.39896	2.38017e-36	N/A
AT1G13560	0.124566	0.635926	0.0230361	0.951389	0.111944	0.743252	0.0340888	0.914267	0.069587	0.829367	0.0216539	0.963721	AAPT1
AT1G13570	-0.468902	0.207244	-0.544161	0.161852	-0.364496	0.443296	-0.474257	0.194231	-0.437804	0.267263	-0.389192	0.391055	N/A
AT1G13580	0.460202	0.174696	-0.024764	0.967628	-0.121193	0.834363	0.0189967	0.971002	0.041564	0.943327	-0.178384	0.760853	LAG13
AT1G13600	-0.131625	0.880682	-0.282298	0.743083	-0.927637	0.26818	-0.0653985	0.889768	-0.254183	0.550471	-0.206974	0.68649	bZIP58
AT1G13609	7.04767	0.00590629	-5.12548e-15	1	-5.12548e-15	1	7.85563	0.00312111	4.22665	0.214915	3.14298	0.463177	N/A
AT1G13630	-0.410109	0.514806	-0.588618	0.344773	-0.353406	0.654605	0.848825	0.0938199	-0.21884	0.781463	0.18045	0.854985	N/A
AT1G13635	1.75166	8.29065e-12	-0.468544	0.203433	0.926474	0.00208886	0.0815849	0.841661	-0.040678	0.935199	0.0572578	0.923773	N/A
AT1G13640	-0.783121	0.356636	-0.233384	0.853971	-0.225014	0.869508	-1.0986	0.167132	0.00255361	0.998972	-0.137937	0.932677	N/A
AT1G13650	-1.09506	0.500181	-2.4519	0.11475	-2.00938	0.249176	-2.14382	0.139547	-3.51528	0.0143444	-3.39763	0.0242308	N/A
AT1G13670	-0.243489	0.635776	-0.560478	0.238907	-0.121011	0.870686	-1.35711	0.000217285	-1.17252	0.0019822	-0.499503	0.332967	N/A
AT1G13690	-0.00221955	0.99659	-0.128516	0.733282	-0.181785	0.638431	0.158429	0.650195	-0.142048	0.724052	0.0863793	0.871648	ATE1
AT1G13700	-0.538885	0.111629	-0.708085	0.0352815	-0.383496	0.378673	-0.618226	0.056513	-0.493182	0.164736	-0.327965	0.461906	PGL1
AT1G13730	-0.513261	0.01176	-0.450674	0.0335641	-0.709277	0.000437742	-0.0891806	0.804849	-0.342486	0.265982	-0.216082	0.571671	N/A
AT1G13740	-0.26834	0.729595	-0.249547	0.786936	-0.176041	0.86923	-0.449695	0.537098	-0.806357	0.24139	-0.341308	0.734548	AFP2
AT1G13750	1.73957	1.93077e-05	1.71645	2.96093e-05	1.58094	0.000247977	2.20515	3.96606e-08	1.61775	0.000121726	1.8829	5.77174e-06	N/A
AT1G13770	-0.372266	0.127679	-0.337623	0.187551	-0.2066	0.528743	-0.203226	0.454222	-0.168915	0.587041	-0.219006	0.500318	RUS3
AT1G13780	-0.116174	0.768886	-0.0552754	0.910089	0.298346	0.42901	0.0974746	0.802049	-0.164487	0.685438	-0.0693041	0.903708	N/A
AT1G13790	0.477511	0.16804	0.194887	0.681873	0.272674	0.572679	0.0840491	0.881013	-0.135882	0.821283	-0.29402	0.626452	FDM4
AT1G13800	-0.147149	0.913962	0.297911	0.841266	-0.262073	0.876799	1.77643	0.171392	0.740237	0.694696	1.30493	0.456012	FAC19
AT1G13810	-0.248736	0.653776	-0.0350462	0.963914	-0.450747	0.454785	0.592927	0.293135	0.287418	0.70032	-0.00971748	0.996179	N/A
AT1G13820	-0.247082	0.478598	-0.208641	0.607982	-0.158517	0.740785	-0.445539	0.154456	-0.28335	0.44275	-0.327903	0.408915	N/A
AT1G13830	1.67211	0.0321926	0.652894	0.563449	0.719011	0.562761	0.351785	0.633932	0.429913	0.579073	0.075497	0.953923	N/A
AT1G13860	0.0848468	0.898588	0.259979	0.698736	0.093572	0.914012	0.524135	0.311535	0.0475409	0.953134	-0.021429	0.985391	QUL1
AT1G13870	0.306557	0.305064	0.0361055	0.940278	-0.230259	0.571045	0.292401	0.340347	0.248885	0.474824	0.077186	0.888333	DRL1
AT1G13880	0.726809	0.000135692	0.41037	0.0686305	0.478203	0.0391509	0.320757	0.138916	0.362989	0.101045	0.350418	0.142288	N/A
AT1G13900	0.0524077	0.864751	-0.0506209	0.89167	0.0310429	0.94227	0.351954	0.104437	0.338556	0.139723	0.258911	0.343967	PAP2
AT1G13910	-0.744258	0.127782	-0.579089	0.276157	-0.641676	0.273472	-0.350264	0.496647	-0.946417	0.038666	-0.823734	0.0908774	N/A
AT1G13920	-0.134918	0.737828	-0.383612	0.277361	0.123766	0.807039	-0.074072	0.868114	0.0459712	0.931212	0.0742289	0.903576	N/A
AT1G13930	0.942448	0.253419	0.461851	0.675374	0.90956	0.364372	0.603843	0.50059	0.229606	0.841503	0.637404	0.565344	N/A
AT1G13940	-0.387772	0.0991462	-0.574302	0.00888853	-0.555338	0.0212985	0.0749381	0.813772	-0.263429	0.342344	-0.0694126	0.877209	N/A
AT1G13950	-0.308074	0.378173	-0.0999782	0.834765	0.0639451	0.908568	0.621161	0.0491029	0.402345	0.289266	0.618742	0.071123	ELF5A-1
AT1G13960	0.207905	0.512017	0.243308	0.463555	0.246645	0.501841	0.0302438	0.934957	0.0551995	0.890863	0.168976	0.659357	WRKY4
AT1G13980	-0.223113	0.405591	-0.268485	0.344032	-0.134315	0.719227	-0.355831	0.140729	-0.314442	0.228633	-0.178788	0.610808	GN
AT1G13990	0.955555	0.000867643	-0.0193482	0.975625	0.391741	0.352186	0.351738	0.263641	-0.0937004	0.83171	0.344653	0.359425	N/A
AT1G14000	0.459811	0.0281179	0.332248	0.169782	0.392124	0.113767	0.145581	0.582084	0.198854	0.458235	0.10071	0.793382	VIK
AT1G14010	0.231103	0.455488	0.239769	0.484018	0.273704	0.448895	0.409032	0.144769	0.218529	0.530556	0.197832	0.634766	N/A
AT1G14020	-0.00815843	0.982313	0.0942928	0.790499	-0.0669474	0.873988	0.165306	0.606051	0.000785633	0.999177	-0.0812483	0.872936	N/A
AT1G14030	-0.700563	0.00236747	-0.431072	0.109784	-0.531182	0.0493751	-0.924314	3.15474e-05	-1.15881	9.85779e-08	-0.819979	0.000381338	LSMT
AT1G14040	-0.179655	0.747464	0.16255	0.807015	-0.188207	0.791553	-0.231393	0.720349	0.150753	0.83732	0.0586592	0.95647	N/A
AT1G14060	0.343165	0.369238	-0.206832	0.672684	-0.289527	0.566246	1.12232	0.00310945	0.478865	0.361399	0.681933	0.165621	N/A
AT1G14070	-0.691247	0.0711286	-0.48714	0.240634	-0.5203	0.263252	-0.596072	0.109037	-0.571342	0.152151	-0.431829	0.346995	FUT7
AT1G14090	-0.19552	0.682358	-0.0883213	0.885852	-0.0641572	0.927986	0.251652	0.626875	0.684167	0.109538	0.252066	0.704308	N/A
AT1G14130	-0.316656	0.457235	0.0694567	0.906488	0.119266	0.847948	-0.2175	0.619175	0.302981	0.477347	0.297102	0.533442	N/A
AT1G14140	-0.0578662	0.895582	-0.0721329	0.888107	-0.0376691	0.950855	0.286092	0.429111	0.451541	0.190763	0.380636	0.340731	UCP3
AT1G14150	-0.213126	0.436488	0.518837	0.0257662	0.300144	0.318052	-0.376272	0.114793	0.794141	9.95828e-05	0.42714	0.0921283	PnsL2
AT1G14170	1.28556	1.69905e-12	0.723089	0.000334257	0.939641	1.63378e-06	1.14104	1.1854e-09	1.00943	1.34027e-07	0.989562	3.17564e-07	N/A
AT1G14180	-0.30848	0.459457	-0.221812	0.651335	-0.231762	0.671135	0.0649482	0.920046	0.315008	0.57702	0.24094	0.731424	N/A
AT1G14185	-0.392102	0.674374	-0.383415	0.709131	-0.0654667	0.96357	-0.950946	0.177149	-1.03366	0.164011	-0.326103	0.769693	N/A
AT1G14190	0.202897	0.718646	0.0909006	0.903043	0.388653	0.515487	-0.677257	0.116882	-0.142118	0.818906	-0.311405	0.620546	N/A
AT1G14200	0.156172	0.757412	0.450439	0.285629	0.536423	0.232093	0.383253	0.229224	0.273526	0.462431	0.51044	0.127682	N/A
AT1G14205	-0.484799	0.405356	-0.433289	0.498284	-0.592398	0.377879	-0.575808	0.285922	-0.973181	0.0652179	-0.770445	0.185179	N/A
AT1G14210	-0.569195	0.225552	-0.63541	0.200586	-0.511044	0.374893	-0.41637	0.393669	-0.521829	0.296034	-0.587831	0.269206	N/A
AT1G14230	0.0456756	0.882378	-0.0685553	0.843174	0.0653406	0.864339	-0.0449187	0.878162	-0.246252	0.299274	-0.176609	0.54718	N/A
AT1G14240	1.32338	0.0178777	0.414572	0.633156	0.398906	0.701275	-0.182581	0.72328	-0.058649	0.931212	-0.0506426	0.95238	N/A
AT1G14270	-0.284105	0.177453	-0.0623017	0.850555	-0.239628	0.360916	-0.239903	0.295562	0.158191	0.555131	-0.051458	0.902976	N/A
AT1G14280	-0.812936	0.0002263	-0.880341	4.42947e-05	-0.942514	2.36063e-05	-1.42441	1.1538e-09	-1.15148	1.49838e-06	-1.1665	7.54395e-07	PKS2
AT1G14290	-0.906642	0.00574775	-0.560398	0.14912	-0.392743	0.399876	-1.01539	0.00201457	-0.513569	0.189627	-0.586387	0.154666	SBH2
AT1G14300	-0.0494318	0.921332	-0.287561	0.510005	-0.279607	0.563558	0.200618	0.656943	-0.00794043	0.990944	0.122592	0.857838	N/A
AT1G14310	-0.168093	0.573315	-0.173648	0.590055	-0.249769	0.452306	-0.367719	0.158477	-0.398976	0.144834	-0.438417	0.118021	N/A
AT1G14320	-0.184299	0.428924	0.0676204	0.839164	-0.0688888	0.849823	0.303812	0.151436	-0.0294214	0.93444	-0.106051	0.762936	SAC52
AT1G14330	1.03124	0.00272087	0.508451	0.242373	0.618756	0.165203	0.242296	0.607977	0.215761	0.681964	0.165537	0.810027	N/A
AT1G14340	-0.464058	0.0565553	-0.897722	2.70158e-05	-0.356088	0.230254	-0.173638	0.473605	-0.264673	0.264719	-0.175601	0.559404	N/A
AT1G14345	-0.583389	0.323815	0.201966	0.81308	-0.0738344	0.945214	-0.613965	0.295367	0.0746416	0.93572	-0.285258	0.753769	N/A
AT1G14350	-0.0108474	0.983708	0.652433	0.0578851	0.498387	0.218259	0.658709	0.0445391	0.807035	0.012075	0.613369	0.095747	FLP
AT1G14360	0.333833	0.377152	1.32137	3.21086e-06	1.22205	4.09802e-05	1.06436	0.000325819	0.587842	0.0929067	0.460741	0.25965	UTR3
AT1G14370	2.04066	3.52976e-06	1.72008	0.000167027	1.53115	0.00177675	1.32179	0.00291197	0.965302	0.0469944	1.11463	0.0233477	APK2A
AT1G14380	-0.138371	0.559407	-0.410759	0.0383099	-0.0735437	0.827849	-0.223301	0.282159	-0.470524	0.00984476	-0.335028	0.118947	IQD28
AT1G14390	-0.668361	0.00432454	-0.752961	0.000892779	-0.239174	0.483879	-0.504607	0.025709	-0.353564	0.164736	-0.406579	0.122442	N/A
AT1G14400	-0.107752	0.716497	-0.250964	0.368646	-0.100818	0.792229	-0.162612	0.549721	-0.21486	0.434368	-0.0646659	0.883863	UBC1
AT1G14410	0.0613468	0.888437	0.19852	0.633304	-0.0502185	0.931346	0.613502	0.0747788	0.397374	0.334877	0.460591	0.283199	WHY1
AT1G14430	0.795575	0.0865128	1.19726	0.00502963	0.528642	0.389268	-0.340326	0.67243	0.726911	0.270503	-0.43114	0.660772	N/A
AT1G14440	0.503642	0.397951	0.439075	0.507878	-0.0371245	0.974349	0.165953	0.948161	-0.204017	0.946356	-0.0405367	0.99411	HB31
AT1G14450	0.00135083	0.997293	0.0712158	0.853247	0.0529478	0.901418	0.0845419	0.794493	-0.0252634	0.950843	-0.137427	0.725721	N/A
AT1G14460	-0.194837	0.523463	0.00368441	0.994638	-0.240112	0.499195	-0.167487	0.635738	-0.118466	0.774143	-0.373125	0.290766	N/A
AT1G14480	3.5658	0.0362794	2.05564	0.295433	2.09844	0.326897	2.95542	0.0891943	2.35279	0.20785	2.15846	0.308121	N/A
AT1G14510	0.174007	0.693596	0.121582	0.826566	0.00121205	0.999223	-0.0244778	0.962458	-0.0328497	0.956168	0.0366778	0.962187	AL7
AT1G14520	1.21969	0.0487835	0.697579	0.366411	1.34076	0.0466238	0.502842	0.483957	0.839887	0.214212	0.709562	0.368838	MIOX1
AT1G14530	0.0426239	0.904561	-0.0795311	0.837556	-0.038788	0.93414	-0.380256	0.144884	0.193354	0.536535	0.0122306	0.98321	THH1
AT1G14560	0.278348	0.215754	0.149034	0.600172	0.156284	0.620111	-0.0463303	0.878991	0.0511072	0.880038	0.101456	0.781111	N/A
AT1G14570	-0.193204	0.366286	-0.183383	0.445754	-0.236924	0.336155	-0.345443	0.070808	-0.36971	0.0593567	-0.267448	0.250112	N/A
AT1G14580	0.0857749	0.900963	-0.539633	0.350675	-0.174895	0.834363	1.35042	0.00576231	0.322556	0.671935	0.614935	0.382837	N/A
AT1G14590	-0.172296	0.692791	-0.576846	0.113732	-0.23548	0.643631	-0.0459407	0.93149	0.0874507	0.878524	-0.0986338	0.889073	N/A
AT1G14600	-0.959339	0.00195633	-0.660331	0.0428768	-0.719463	0.0403427	-0.482212	0.203126	-0.154657	0.761277	-0.318245	0.519914	N/A
AT1G14610	-0.306925	0.123025	-0.172979	0.492154	-0.242149	0.334615	-0.112687	0.649322	-0.255775	0.248118	-0.144659	0.627634	TWN2
AT1G14620	-0.152622	0.693596	-0.240156	0.542283	-0.164557	0.733306	0.593979	0.0944065	0.250007	0.603536	0.242766	0.665152	DECOY
AT1G14630	0.223942	0.692897	0.202577	0.745371	0.277126	0.678313	-0.321187	0.427287	-0.162692	0.74687	-0.516847	0.221187	N/A
AT1G14640	-0.75401	0.0363397	-0.402351	0.351276	-0.243097	0.655128	-0.730088	0.0259124	-0.441119	0.246416	-0.430123	0.311149	N/A
AT1G14650	-0.261963	0.288078	-0.271153	0.313669	-0.333099	0.228908	-0.14378	0.603474	-0.264778	0.310839	-0.134137	0.714378	N/A
AT1G14660	0.209225	0.593407	-0.12175	0.80656	-0.0219801	0.974349	-0.0988435	0.81872	-0.0762891	0.877807	0.115375	0.838035	NHX8
AT1G14670	0.233378	0.336818	0.185144	0.52235	0.195629	0.526679	0.27779	0.239877	0.313036	0.196304	0.16993	0.608651	N/A
AT1G14685	0.399182	0.10888	0.203094	0.529907	0.30108	0.342665	0.204063	0.475982	0.213372	0.487888	0.297459	0.341773	BPC2
AT1G14687	0.96702	0.00141811	0.227792	0.638193	0.305773	0.547754	-0.379183	0.17988	0.194542	0.567251	0.370341	0.223018	HB32
AT1G14690	-0.305137	0.150314	-0.526936	0.00690926	-0.337017	0.16261	-0.745771	9.38016e-06	-0.895839	5.32716e-08	-0.540733	0.00338665	MAP65-7
AT1G14700	-0.742643	0.0653683	-0.0996748	0.880249	-0.244048	0.690779	-1.69218	3.33818e-06	-0.596044	0.169131	-1.20017	0.00161566	PAP3
AT1G14710	0.307364	0.117064	0.0369329	0.913142	0.0543908	0.876799	0.166619	0.465832	-0.0898913	0.750605	-0.10682	0.748277	N/A
AT1G14720	0.261156	0.341475	0.217948	0.493822	0.328686	0.290661	0.598371	0.00758761	0.300525	0.276265	0.312125	0.301547	XTH28
AT1G14730	0.282392	0.43516	0.131215	0.787251	0.11854	0.828017	-0.338287	0.357301	-0.048739	0.930858	-0.3827	0.367421	N/A
AT1G14740	0.632399	0.00692389	0.394583	0.157706	0.439782	0.130728	0.0247418	0.949175	0.218257	0.485493	0.38659	0.187407	TTA1
AT1G14750	0.352929	0.564488	0.575468	0.295553	0.312179	0.689708	-0.094496	0.927856	-0.764857	0.423923	-0.603212	0.572999	SDS
AT1G14770	-0.239969	0.65026	0.363165	0.451864	-0.0304383	0.971594	-0.132473	0.839023	-0.166056	0.810712	-0.0968495	0.916218	N/A
AT1G14780	3.763	0.00563376	1.522	0.36713	2.04839	0.227593	0.854923	0.60211	0.882369	0.61879	0.868898	0.680861	N/A
AT1G14790	0.302638	0.374841	0.560712	0.0778007	0.575365	0.0886153	0.13815	0.722273	0.424527	0.19059	0.688401	0.0214786	RDR1
AT1G14810	-0.458793	0.130203	-0.052572	0.919838	-0.473395	0.178858	-0.212073	0.56951	-0.167578	0.693809	0.0348659	0.959242	N/A
AT1G14820	0.184261	0.526772	0.373455	0.155919	0.288081	0.361185	0.0982475	0.781171	0.455531	0.0905162	0.173838	0.670521	N/A
AT1G14830	0.362745	0.154418	0.223015	0.483918	0.269612	0.410872	0.00595053	0.987253	0.153891	0.64065	-0.118491	0.784493	DL1C
AT1G14840	-0.505913	0.2362	-0.0576208	0.933999	-0.313504	0.587106	-0.0226473	0.973593	0.60487	0.22136	0.0244076	0.981592	MAP70-4
AT1G14850	-0.151742	0.556815	0.0491605	0.891252	-0.079579	0.828642	0.059053	0.855993	0.0214032	0.957153	-0.0127245	0.980945	NUP155
AT1G14870	2.26525	6.7094e-08	1.28537	0.00728215	1.36102	0.00590597	0.774864	0.153374	0.504884	0.43761	1.09443	0.0429461	PCR2
AT1G14880	3.64561	3.05673e-17	3.52701	2.59429e-16	3.24959	1.7074e-13	2.773	7.79279e-14	3.07386	1.30772e-16	3.20069	9.44934e-18	PCR1
AT1G14890	-1.2564	0.08962	-1.13221	0.167408	-0.723372	0.469124	-1.9601	0.004413	-1.35258	0.0726191	-0.936091	0.305527	N/A
AT1G14900	-0.0485147	0.926501	0.359629	0.405526	0.210639	0.70258	-0.150309	0.812648	-0.0583034	0.940896	-0.350518	0.6141	HMGA
AT1G14910	0.0950523	0.676038	-0.0107189	0.975134	0.0970262	0.73416	0.012447	0.962458	-0.0513807	0.848441	0.0136874	0.973065	N/A
AT1G14920	-0.16806	0.653568	-0.0205482	0.970886	-0.169359	0.719766	-0.108512	0.790945	0.20697	0.600926	0.358146	0.348774	GAI
AT1G14970	-0.163108	0.722663	-0.0758565	0.898365	-0.147622	0.803072	0.288574	0.557696	-0.0579471	0.937002	-0.119634	0.883761	N/A
AT1G14980	0.16204	0.567477	0.424203	0.0815976	0.11693	0.759316	1.09876	4.93849e-07	0.589806	0.0219604	0.535417	0.051781	CPN10
AT1G14990	0.133435	0.685709	0.234454	0.452175	0.203562	0.578743	0.382042	0.166424	-0.0759967	0.86178	0.0407776	0.945358	N/A
AT1G15000	-0.100818	0.869146	0.44652	0.3839	0.25781	0.697188	-0.0565255	0.938589	0.221947	0.745033	0.125029	0.894978	scpl50
AT1G15010	2.19053	0.00228995	1.2583	0.150867	2.07872	0.0080375	-0.220608	0.862418	2.00075	0.0092552	1.27452	0.182175	N/A
AT1G15020	-0.314954	0.357254	-0.541087	0.0981062	-0.308618	0.458729	-0.418465	0.189805	-0.456086	0.167666	-0.306863	0.455736	QSOX1
AT1G15030	-0.28382	0.352025	-0.173191	0.651554	-0.18769	0.648528	-0.494153	0.0693835	-0.343952	0.268312	-0.232667	0.553428	N/A
AT1G15060	-0.216889	0.516328	-0.027406	0.95729	-0.0256395	0.963866	-0.621845	0.0201486	-0.231703	0.509086	-0.63909	0.0244601	N/A
AT1G15080	-0.0942147	0.869314	0.00367939	0.996807	0.0154665	0.986168	-0.128353	0.807702	0.252938	0.6142	-0.222271	0.721324	LPP2
AT1G15100	-0.0998784	0.864032	0.31418	0.541636	0.0862493	0.908437	0.284101	0.481837	0.179102	0.71239	-0.345135	0.475155	RHA2A
AT1G15110	0.659892	0.0295804	0.979485	0.000247366	0.682552	0.038614	0.079698	0.867463	0.188946	0.677326	0.152119	0.791956	PSS1
AT1G15120	0.0341504	0.899515	0.108851	0.686229	0.0973268	0.747514	0.141898	0.536011	0.141675	0.570137	0.137428	0.638146	N/A
AT1G15125	3.09896	0.0206899	2.17012	0.150296	2.50671	0.109391	-0.581003	0.730888	-2.10278	0.143867	0.790127	0.702093	N/A
AT1G15130	0.230391	0.284089	0.0238128	0.946574	0.0757523	0.825989	0.0288518	0.921123	-0.0254626	0.939747	0.0425181	0.915087	N/A
AT1G15140	0.262078	0.367994	0.546445	0.0374759	0.284902	0.409733	0.202869	0.520349	0.482509	0.0770173	0.264723	0.463977	N/A
AT1G15160	0.811807	0.0981049	1.2034	0.00597076	0.827759	0.13896	0.343713	0.575063	0.375875	0.571118	0.326173	0.680868	N/A
AT1G15165	-0.410171	0.153778	0.0899477	0.820621	-0.409739	0.217701	-0.610871	0.0327976	-0.182672	0.634685	-0.317031	0.387644	N/A
AT1G15170	0.430903	0.201395	0.87723	0.00134827	0.57292	0.106834	0.65983	0.0293965	0.820986	0.00523446	1.06371	8.39771e-05	N/A
AT1G15175	-0.668211	0.0336623	-1.10069	0.000108844	-0.752825	0.0252644	-0.475901	0.307547	-0.615096	0.20712	-1.10606	0.0126728	N/A
AT1G15180	-0.845334	0.000396634	-0.702481	0.00480118	-0.728885	0.00522626	-0.966854	0.000167186	-0.396623	0.205239	-0.949264	0.000275781	N/A
AT1G15200	-0.44709	0.0242398	-0.320901	0.156004	-0.363561	0.124614	0.00443182	0.988917	-0.144529	0.602926	-0.165838	0.592374	N/A
AT1G15210	1.27693	0.0509858	0.82311	0.295553	0.95709	0.248269	1.83961	0.0530822	1.22183	0.308176	0.584818	0.74406	ABCG35
AT1G15215	-0.558462	0.128772	-0.0422699	0.943303	-0.154395	0.789462	-0.100723	0.849416	0.0846806	0.888053	-0.112519	0.876018	SHH1
AT1G15220	-0.053034	0.936832	-0.117581	0.875597	0.196528	0.790027	-0.384434	0.445463	-0.278504	0.634768	-0.169149	0.832854	CCMH
AT1G15230	-0.309424	0.253547	0.0466405	0.910808	0.115873	0.770995	-0.329917	0.136549	-0.264869	0.284203	0.014258	0.977159	N/A
AT1G15240	-0.175034	0.462398	-0.263043	0.266953	-0.137499	0.657181	-0.17245	0.458098	-0.170415	0.501151	-0.137417	0.660812	N/A
AT1G15250	-0.660429	0.0153868	-0.555462	0.0497496	-0.733023	0.011109	0.0591522	0.903299	-0.24577	0.587346	-0.11875	0.850267	N/A
AT1G15260	-0.666435	0.054615	-0.206488	0.669345	-0.383947	0.402586	-0.295329	0.574732	0.0131133	0.986654	-0.0536691	0.953923	N/A
AT1G15270	-0.23347	0.232441	-0.0504973	0.871252	0.008094	0.984881	-0.0167824	0.952293	-0.0193525	0.950843	-0.0885989	0.784125	N/A
AT1G15280	-0.00520352	0.985456	0.0409793	0.894695	0.104216	0.715886	-0.130977	0.542021	-0.0877249	0.727635	-0.0753304	0.8144	N/A
AT1G15290	-0.97596	0.177753	-0.688935	0.429145	-0.961001	0.265649	-0.570836	0.475982	-0.498571	0.57827	-0.748086	0.412108	N/A
AT1G15300	-0.218387	0.773284	-0.484429	0.507026	-0.808507	0.275167	-0.977591	0.10757	-0.70866	0.300688	-0.724843	0.323022	N/A
AT1G15310	0.135001	0.843776	-0.071339	0.932426	-0.0893454	0.924957	0.54695	0.308406	0.0710576	0.937375	0.0545046	0.961301	ATHSRP54A
AT1G15340	-0.277877	0.232355	-0.294599	0.240985	-0.210446	0.484971	-0.37285	0.0864091	-0.584235	0.00400168	-0.282595	0.294805	MBD10
AT1G15350	-0.521789	0.154561	-0.453056	0.269425	-0.218468	0.689611	-0.727166	0.0281223	-0.529726	0.150656	-0.350257	0.44738	N/A
AT1G15370	0.0355501	0.904578	0.0663964	0.839802	0.0763039	0.827214	-0.210558	0.345049	-0.112451	0.683327	-0.17697	0.534235	N/A
AT1G15390	-0.579883	0.0282058	-0.169709	0.64506	-0.38752	0.243045	-0.336681	0.324203	-0.621833	0.0561822	-0.531013	0.13246	PDF1A
AT1G15400	-0.637279	0.0884155	-0.192223	0.726041	-0.0730085	0.916313	-0.43328	0.273252	-0.0813642	0.890024	0.155244	0.81202	N/A
AT1G15405	-0.762501	0.272104	0.152669	0.879811	-0.755633	0.362319	-0.352331	0.641291	0.852608	0.174481	-0.260163	0.808069	N/A
AT1G15410	-0.411827	0.161803	-0.286116	0.407352	-0.315059	0.398247	-0.823323	0.00231986	-0.430652	0.176283	-0.780478	0.00578922	N/A
AT1G15420	-0.0946449	0.805231	-0.35626	0.277597	-0.299214	0.434665	0.313438	0.362601	0.0359025	0.946729	0.156885	0.768401	N/A
AT1G15430	0.730592	0.0767746	0.323897	0.558016	0.311214	0.615017	0.211739	0.689405	0.196117	0.737327	0.227454	0.73952	N/A
AT1G15440	-0.183071	0.606833	-0.693298	0.0138025	-0.725789	0.0148723	0.54659	0.10879	0.0445054	0.940704	0.205241	0.709853	PWP2
AT1G15470	0.184645	0.570501	0.159409	0.669461	0.0614723	0.900299	0.077617	0.842509	0.237562	0.49224	-0.0410251	0.947064	N/A
AT1G15480	0.48767	0.22815	-0.260553	0.62493	-0.0159708	0.985683	0.358257	0.454934	-0.285431	0.621145	-0.108502	0.898555	N/A
AT1G15490	-0.173305	0.702961	-0.0615212	0.920179	-0.187318	0.740359	-0.304703	0.446963	-0.55349	0.143003	-0.258647	0.621197	N/A
AT1G15500	-0.470232	0.0657186	-0.413689	0.143702	-0.41155	0.17898	-0.0514793	0.893246	-0.322725	0.28416	0.141487	0.747647	ATNTT2
AT1G15510	-0.792754	0.0810465	-0.616176	0.22585	-0.439928	0.472512	0.821653	0.126222	0.418997	0.545778	0.814501	0.180468	ECB2
AT1G15520	-0.792455	0.302794	-0.470164	0.62493	-0.454792	0.671024	-0.201634	0.840082	-0.0306337	0.980691	0.438459	0.693438	ABCG40
AT1G15530	0.225176	0.594141	0.193432	0.697686	0.300074	0.534304	-0.24271	0.552941	-0.317453	0.446937	0.0137822	0.986785	N/A
AT1G15550	-0.523933	0.488052	-0.317532	0.734831	-0.478865	0.610958	-0.0790869	0.930815	-1.71164	0.0058074	-0.543547	0.534235	GA3OX1
AT1G15570	-0.522239	0.102816	-0.194334	0.653065	-0.337235	0.419923	-0.484512	0.243156	-0.494577	0.268905	-0.80432	0.051423	CYCA2;3
AT1G15580	-1.91147	0.00125256	-0.621273	0.411845	-0.151283	0.891176	-0.993539	0.168079	-1.55164	0.0317448	-0.841566	0.332027	IAA5
AT1G15660	0.0067392	0.984407	0.350311	0.119533	0.226572	0.430021	-0.352246	0.163164	-0.248531	0.395746	-0.23238	0.477073	CENP-C
AT1G15670	1.45224	0.0120244	0.862099	0.215803	0.986852	0.172483	0.846895	0.18007	0.482631	0.528378	0.788567	0.295804	N/A
AT1G15690	-0.143077	0.630813	-0.142355	0.681515	-0.102311	0.799984	-0.364401	0.136952	-0.0280217	0.944319	-0.321477	0.273468	AVP1
AT1G15700	-0.655812	0.180323	0.310189	0.56893	0.393107	0.493771	0.0515409	0.944699	-0.179037	0.810387	0.255217	0.746322	ATPC2
AT1G15710	-0.447299	0.116115	0.14595	0.705028	-0.109942	0.812377	0.0342757	0.936652	0.1027	0.809055	0.0507406	0.934459	N/A
AT1G15720	0.261672	0.703346	-0.0676709	0.942924	-0.0315942	0.977439	0.752454	0.227963	0.364685	0.659117	0.431946	0.634729	TRFL5
AT1G15730	-0.453124	0.0250045	-0.423841	0.0465957	-0.38304	0.107159	-0.415226	0.0498944	-0.370224	0.102966	-0.124204	0.722461	N/A
AT1G15740	-1.24776	0.000396462	-1.14593	0.00171157	-0.752697	0.0846498	-0.807902	0.0304168	-0.8654	0.0217992	-0.401985	0.437562	N/A
AT1G15750	0.0481465	0.903703	0.298064	0.370807	0.0202262	0.971834	0.119174	0.738687	0.715059	0.00481002	0.281962	0.43869	TPL
AT1G15760	0.805356	0.428243	0.73691	0.52235	0.60886	0.649657	0.77906	0.46261	0.589108	0.634246	-0.726348	0.616623	N/A
AT1G15780	0.07197	0.760122	-0.0303078	0.923343	-0.0491298	0.879523	0.156908	0.434071	0.0910144	0.709722	0.10684	0.704654	N/A
AT1G15790	0.466516	0.542717	0.439616	0.616535	0.368215	0.715543	1.25921	0.0401021	0.55513	0.479256	0.79804	0.313406	N/A
AT1G15800	0.656394	0.118793	1.23795e-05	1	0.376829	0.515927	-0.263119	0.576987	-0.12816	0.825384	-0.00382481	0.999107	N/A
AT1G15810	0.195555	0.584543	0.271537	0.460296	0.132532	0.785293	0.258954	0.46198	0.274513	0.467052	0.251786	0.567436	N/A
AT1G15820	-0.754486	0.016078	-1.44459	3.82932e-07	-0.684125	0.0558503	-0.909087	0.00252511	-2.05804	7.35204e-14	-1.17919	6.40008e-05	LHCB6
AT1G15825	-2.49639	1.70868e-09	-4.68161	4.54199e-23	-2.7116	1.21889e-10	-2.38466	1.68457e-10	-4.22243	2.00713e-21	-3.46867	1.43312e-18	N/A
AT1G15830	-2.62263	2.0207e-09	-4.29521	1.72646e-20	-2.66301	1.85556e-09	-2.30416	4.67444e-08	-4.8305	9.48055e-24	-3.31467	1.45129e-14	N/A
AT1G15860	0.133375	0.597769	-0.05492	0.874596	-0.0138823	0.974439	-0.0868607	0.751071	-0.164735	0.533393	-0.135908	0.675904	N/A
AT1G15880	-0.328457	0.281936	-0.263168	0.459685	0.0240571	0.96623	-0.311626	0.298619	-0.211653	0.546775	-0.0241137	0.968488	GOS11
AT1G15885	-0.333462	0.522927	0.00331558	0.997555	-0.398801	0.511466	0.110567	0.868114	0.518778	0.325948	0.26493	0.719372	N/A
AT1G15890	2.27414	0.000112007	2.38216	1.17749e-05	2.16485	0.000547841	1.19544	2.32357e-05	1.27745	5.50231e-06	1.48755	3.31052e-08	N/A
AT1G15910	-0.665624	0.00314015	-0.368513	0.1694	-0.416881	0.140167	-0.839634	8.7441e-05	-0.492987	0.0412409	-0.50022	0.0473608	FDM1
AT1G15920	-0.442694	0.114676	-0.639352	0.0165176	-0.379843	0.263634	-0.478225	0.066933	-0.525203	0.048458	-0.323064	0.33005	N/A
AT1G15930	-0.324235	0.0866013	-0.115614	0.666699	-0.215473	0.384741	0.189521	0.399398	0.0151942	0.964622	-0.121015	0.70757	N/A
AT1G15940	0.0378541	0.893132	0.0565927	0.860038	0.0251561	0.948723	-0.149148	0.512982	-0.221012	0.330731	-0.0726162	0.838845	N/A
AT1G15950	0.144375	0.701663	-0.174278	0.679611	-0.0894849	0.865224	0.0374508	0.930313	-0.326536	0.330172	-0.374145	0.296444	CCR1
AT1G15960	0.0345239	0.933876	-0.255751	0.463106	-0.143465	0.750848	-0.202346	0.48448	-0.0243255	0.954121	-0.304343	0.332163	NRAMP6
AT1G15970	0.289484	0.227583	0.223871	0.420379	0.295796	0.298676	0.331934	0.19468	0.375678	0.153341	0.0036953	0.997314	N/A
AT1G15980	-0.306782	0.222657	0.14214	0.677003	-0.0924052	0.821231	-0.536021	0.0168512	0.26335	0.340904	-0.0391213	0.940529	PnsB1
AT1G16000	-0.27918	0.306661	0.140879	0.68102	-0.222875	0.518914	0.378826	0.259741	0.323932	0.394646	-0.18146	0.736595	N/A
AT1G16010	0.442686	0.0860226	0.158404	0.665386	0.226532	0.533212	0.250468	0.385517	0.137374	0.700296	0.203052	0.593108	MGT2
AT1G16020	0.194917	0.438551	0.0928472	0.778681	0.00584073	0.990518	0.0410318	0.907662	0.223294	0.450431	-0.143248	0.718172	N/A
AT1G16030	-0.528185	0.175099	-0.384355	0.383628	-0.37439	0.452111	-0.311023	0.447152	-0.626006	0.100997	-0.513874	0.229738	Hsp70b
AT1G16040	-0.181063	0.578978	-0.462498	0.0989428	-0.537514	0.0734447	0.0620151	0.871152	-0.254844	0.449504	-0.171753	0.686361	N/A
AT1G16060	0.00495851	0.996835	-0.0540159	0.965568	-0.45215	0.67177	0.586958	0.453332	0.516137	0.554537	0.509369	0.617935	ADAP
AT1G16070	-0.133423	0.856414	0.337989	0.625484	0.146606	0.874564	-0.337377	0.654644	-0.0753148	0.940886	-1.12668	0.10819	TLP8
AT1G16080	-0.364182	0.172458	0.101429	0.800723	-0.17525	0.649712	-0.542625	0.0281245	-0.162051	0.635843	-0.527967	0.0502881	N/A
AT1G16090	-0.598164	0.303994	-0.268725	0.710802	-0.123982	0.892303	-0.50086	0.410893	0.661687	0.228642	0.349897	0.646981	WAKL7
AT1G16110	3.19401	4.98161e-13	3.06317	4.11815e-12	2.90151	1.48245e-10	1.69276	0.000108748	1.56233	0.000483938	1.93262	8.71554e-06	WAKL6
AT1G16130	3.14327	0.00062796	2.84079	0.00288993	2.60191	0.0103682	0.495266	0.680939	1.23583	0.24395	1.06886	0.387644	WAKL2
AT1G16170	-0.205503	0.642159	-0.216983	0.664179	-0.0555612	0.934798	-0.743201	0.0282451	-0.108696	0.835301	-0.40287	0.371335	N/A
AT1G16180	-0.0230328	0.93811	-0.193532	0.43641	-0.0466777	0.896779	-0.0451305	0.871202	-0.0858355	0.756016	-0.0372567	0.927141	N/A
AT1G16190	0.461036	0.130054	0.165177	0.704906	0.12528	0.804352	0.426226	0.194418	0.292343	0.448197	0.0922188	0.880113	RAD23A
AT1G16210	-0.0636671	0.794567	0.0538331	0.856271	0.0719794	0.8149	0.0767284	0.740288	0.0480711	0.861102	0.0199202	0.959373	N/A
AT1G16220	0.198845	0.738104	0.0438936	0.95729	0.245697	0.733503	1.39559	0.0211629	1.58933	0.00743606	0.609856	0.526739	N/A
AT1G16240	-0.0374753	0.919558	-0.232646	0.465285	0.0527531	0.909195	-0.313574	0.233886	-0.0732221	0.845407	0.00531444	0.995105	SYP51
AT1G16250	-0.262391	0.3431	-0.384102	0.153024	-0.467317	0.099697	-0.498442	0.0287589	-0.360366	0.157875	-0.14963	0.682869	N/A
AT1G16260	1.11551	0.000360638	1.61461	4.65124e-08	1.34977	1.57858e-05	1.28619	2.41705e-05	1.69537	7.82492e-09	1.6104	6.68205e-08	N/A
AT1G16270	0.0249776	0.935836	0.014551	0.970045	-0.0338533	0.932526	0.0469924	0.873705	-0.0115507	0.974947	-0.0451196	0.91441	N/A
AT1G16280	-0.493439	0.187307	-0.61201	0.104197	-0.814363	0.0323156	0.331411	0.472861	-0.0882647	0.894811	0.0967281	0.904785	RH36
AT1G16300	-0.271175	0.534523	-0.746485	0.0449602	-0.48832	0.292267	-0.131118	0.811802	-0.644339	0.150952	-0.45984	0.380309	GAPCP-2
AT1G16310	-0.45181	0.165876	-0.232382	0.563503	-0.0567171	0.92224	-0.0331401	0.940174	0.10119	0.813413	-0.0215818	0.974201	N/A
AT1G16320	-0.609698	0.00188771	0.0141787	0.971146	-0.207867	0.471451	-0.400954	0.0408678	0.180737	0.461406	0.0849587	0.81202	N/A
AT1G16330	0.56288	0.207268	1.14219	0.00195701	0.797229	0.0830692	0.391044	0.559869	0.287003	0.720054	-0.249993	0.812704	CYCB3;1
AT1G16340	-0.248629	0.344878	-0.0521292	0.894969	-0.151796	0.674832	-0.134055	0.684087	-0.0319723	0.941858	-0.202572	0.592374	ATKDSA2
AT1G16350	-0.369033	0.184646	-0.221415	0.52145	-0.210125	0.582898	-0.188527	0.554427	-0.75298	0.00240574	-0.561768	0.0424514	N/A
AT1G16370	0.329288	0.673933	0.23889	0.800932	0.856558	0.238675	-0.681853	0.53334	1.11133	0.189303	0.843855	0.411261	OCT6
AT1G16400	3.85483	0.184095	1.98929	0.580779	-5.12548e-15	1	1.2461	0.50054	1.47132	0.445451	1.15385	0.62712	CYP79F2
AT1G16410	4.15991	0.0340215	1.99226	0.387872	2.28545	0.350961	1.47862	0.481734	2.01434	0.350355	1.61466	0.528686	CYP79F1
AT1G16430	-0.15619	0.725592	-0.24146	0.583519	0.0889003	0.880371	0.0206068	0.972614	0.394747	0.395018	0.137144	0.851282	N/A
AT1G16445	-0.462942	0.583888	-0.28222	0.785948	0.118921	0.925987	-0.868482	0.309811	-0.25005	0.824637	-0.270336	0.847962	N/A
AT1G16460	-0.107217	0.675872	-0.0614844	0.853916	-0.0337576	0.930603	-0.315928	0.122834	0.170096	0.496899	0.0709149	0.851282	RDH2
AT1G16470	0.15981	0.452617	0.191411	0.395096	0.0668472	0.836064	0.324812	0.0834445	0.177416	0.4421	0.0879478	0.791768	PAB1
AT1G16480	0.608666	0.132943	0.0659743	0.925794	0.251948	0.689606	0.820899	0.0409753	0.675682	0.132331	0.445008	0.428346	N/A
AT1G16490	0.488925	0.460282	-0.130846	0.895213	0.364101	0.67994	0.534048	0.314853	0.167494	0.819212	0.0209687	0.986636	MYB58
AT1G16500	0.392238	0.628752	0.371218	0.695768	0.585088	0.519884	0.418846	0.587922	0.104053	0.92279	0.40266	0.68952	N/A
AT1G16510	-0.119897	0.908133	-0.0677433	0.959247	0.0156427	0.993002	-0.0780059	0.940479	0.428796	0.641339	0.0575455	0.970448	N/A
AT1G16515	-0.201491	0.85902	-0.422889	0.710272	-0.209478	0.885011	1.41917	0.0495902	1.70561	0.0152109	1.22638	0.151723	N/A
AT1G16520	0.0937093	0.740023	0.361971	0.11389	0.246849	0.380056	-0.128065	0.653427	0.468233	0.0331768	-0.0556921	0.902851	N/A
AT1G16540	0.0916034	0.774381	-0.161269	0.619064	-0.187956	0.597189	0.157394	0.562823	-0.255118	0.357543	0.0259916	0.958585	ABA3
AT1G16550	-0.719942	0.034487	-0.588203	0.0843628	-0.737239	0.04713	-0.657131	0.103109	-0.582832	0.186367	-0.361976	0.484574	N/A
AT1G16560	0.0278471	0.933323	0.0561719	0.88173	0.0656825	0.869275	0.288737	0.233955	0.180601	0.534837	0.125521	0.741981	N/A
AT1G16570	-0.0294097	0.935061	-0.1958	0.532696	-0.0749615	0.862603	-0.113949	0.722213	-0.0107504	0.980492	0.0120188	0.983737	N/A
AT1G16590	-0.738706	0.123267	-0.558832	0.288986	-0.631053	0.273334	0.151375	0.809976	0.0396407	0.961275	0.0597482	0.952462	REV7
AT1G16610	0.123911	0.645195	0.0884168	0.790499	0.104778	0.767072	0.148381	0.576468	-0.00884943	0.982371	0.0527781	0.90527	SR45
AT1G16630	0.195211	0.732492	0.530516	0.289574	0.314087	0.625382	-0.267694	0.700946	0.0616872	0.945683	-0.90442	0.16131	N/A
AT1G16640	-0.179488	0.886836	-0.0241777	0.989615	-0.0677983	0.96969	0.0598103	0.963983	-0.0707888	0.963527	0.0573109	0.977475	N/A
AT1G16650	-0.221353	0.787826	-0.361922	0.681502	-0.0981995	0.933895	-0.114082	0.899024	-0.349274	0.677796	-0.182617	0.878638	N/A
AT1G16670	1.45462	7.43946e-09	1.50799	9.70848e-10	1.38817	8.28637e-08	0.732002	0.00614866	0.804412	0.00256314	0.96378	0.00018271	N/A
AT1G16680	-0.696679	0.00166598	-0.271045	0.339867	-0.334208	0.260697	-0.351661	0.156468	-0.207274	0.48989	-0.364863	0.19278	N/A
AT1G16690	-0.108349	0.782986	0.141127	0.736479	-0.174841	0.704737	0.0106461	0.981462	-0.0417709	0.938415	-0.242038	0.603953	N/A
AT1G16700	0.0162172	0.957559	0.0315293	0.928495	0.03977	0.914485	-0.0353768	0.903737	0.0858985	0.764986	-0.116894	0.720579	N/A
AT1G16710	0.114129	0.714395	-0.114915	0.750746	-0.00354075	0.99538	-0.0832479	0.795936	-0.125733	0.700895	-0.112623	0.786432	HAC12
AT1G16720	-0.34924	0.287226	0.0341027	0.950045	-0.140578	0.77894	-0.557029	0.0595742	0.0203893	0.967621	-0.26577	0.531672	HCF173
AT1G16730	-0.406922	0.825085	0.184508	0.932232	-0.065115	0.982385	-0.886323	0.442995	-1.70293	0.127305	-1.03927	0.441731	UP6
AT1G16740	-0.136875	0.757507	0.0183182	0.977267	-0.136367	0.811147	-0.0236922	0.964894	0.116842	0.826263	0.0422768	0.957202	N/A
AT1G16750	-0.229228	0.528242	-0.0212635	0.969143	-0.140619	0.777673	-0.114624	0.82202	0.584503	0.108571	0.111782	0.869328	N/A
AT1G16780	-0.185515	0.567452	-0.0928855	0.826908	-0.0952185	0.839114	-0.0955894	0.817612	-0.337683	0.346192	-0.446832	0.208217	VHP2;2
AT1G16790	-0.384228	0.288078	-0.658623	0.0501421	-0.828642	0.0177872	-0.347224	0.419719	-0.824449	0.0390578	-0.523684	0.253595	N/A
AT1G16800	-0.511491	0.0730968	-0.272244	0.428043	-0.331719	0.364998	-0.00609088	0.988336	-0.341417	0.289029	-0.331235	0.348859	N/A
AT1G16810	-0.31709	0.154521	-0.173799	0.53419	-0.178499	0.557555	-0.260191	0.252421	-0.323985	0.157697	-0.0790807	0.84122	N/A
AT1G16820	-0.543747	0.176151	-0.956625	0.00815346	-0.851576	0.0426728	-0.467381	0.246615	-0.233337	0.641469	-0.270547	0.620255	N/A
AT1G16825	0.051581	0.926501	-0.0793148	0.901017	0.187247	0.755692	-0.482967	0.278194	-0.10701	0.86547	-0.436051	0.414552	N/A
AT1G16840	0.127444	0.682343	0.0589024	0.887618	0.206515	0.548894	-0.0903411	0.773388	-0.0239401	0.951885	0.0659166	0.88555	N/A
AT1G16850	2.73017	2.54161e-11	1.81689	3.51202e-05	1.43715	0.00394039	2.45627	5.6845e-07	1.84879	0.000620061	1.28829	0.0430237	N/A
AT1G16870	-0.155765	0.486974	-0.0948531	0.732838	-0.0863453	0.783807	0.0984794	0.733731	-0.142	0.64147	-0.19395	0.544546	N/A
AT1G16880	0.0267492	0.937589	0.609589	0.00461642	0.348234	0.204234	-0.122943	0.668684	0.954867	6.97526e-07	0.582609	0.00799817	ACR11
AT1G16890	-0.129378	0.586235	-0.111286	0.692363	-0.147643	0.604104	-0.142497	0.535102	-0.177811	0.450907	-0.0968402	0.769839	UBC36
AT1G16900	-0.0767366	0.842313	-0.0231745	0.963008	-0.188747	0.649562	0.265853	0.409546	-0.311416	0.371954	-0.0530638	0.930732	EBS3
AT1G16916	-0.245764	0.5058	-0.256566	0.503405	-0.173921	0.719766	-0.0269751	0.960411	0.460177	0.233535	0.2219	0.685418	N/A
AT1G16920	-0.132494	0.60749	0.0190449	0.96006	-0.108339	0.748328	-0.412861	0.0887095	-0.342706	0.198636	-0.302401	0.313285	RABA1b
AT1G16930	0.231282	0.671525	0.376811	0.475146	0.128344	0.867852	0.119008	0.851798	0.372842	0.504467	0.126748	0.884575	N/A
AT1G16960	-0.285276	0.42117	-0.184093	0.651815	-0.276805	0.515131	-0.390206	0.204933	-0.160439	0.687142	-0.339501	0.35548	N/A
AT1G16970	-0.00846884	0.983725	-0.0102114	0.984919	-0.139323	0.745676	0.585908	0.0294356	0.284666	0.410369	0.228566	0.582929	KU70
AT1G17030	0.307149	0.396281	-0.174422	0.708985	0.0924728	0.874311	-0.84847	0.0055922	-0.451164	0.207383	-0.659129	0.0511291	N/A
AT1G17040	-0.71176	0.0252608	-0.371306	0.317799	-0.317751	0.466608	-0.786259	0.0129252	-0.348191	0.372923	-0.37647	0.366826	SHA
AT1G17050	-0.405722	0.578102	-0.108534	0.918625	-0.44593	0.612262	-0.52509	0.443968	-0.323512	0.693042	-0.990447	0.150572	SPS2
AT1G17060	0.664655	0.3431	1.04673	0.0986583	1.10129	0.108637	-0.0331898	0.971906	1.14128	0.0456701	1.04942	0.0898795	CYP72C1
AT1G17070	0.141672	0.774792	-0.199811	0.715267	-0.0986945	0.884161	0.391885	0.359685	0.191954	0.724082	0.246589	0.686445	N/A
AT1G17080	0.312232	0.233851	0.209308	0.51699	0.449788	0.105524	0.0749825	0.824505	0.0733197	0.840177	0.080929	0.860606	N/A
AT1G17090	-0.0989794	0.88101	0.182271	0.786725	0.192955	0.795885	0.656906	0.0969315	0.367279	0.453093	0.0450304	0.959403	N/A
AT1G17100	-0.18541	0.841062	1.43258	0.0333087	0.784492	0.362319	0.294424	0.733305	1.61621	0.0112633	1.02214	0.185883	N/A
AT1G17110	0.177913	0.495305	0.128619	0.687928	0.0296423	0.947561	0.0608797	0.847517	0.143443	0.630922	0.0908336	0.821593	UBP15
AT1G17120	-0.160253	0.625953	-0.0152988	0.975688	-0.0711042	0.881476	-0.435203	0.0958567	-0.134792	0.707336	-0.090882	0.852382	CAT8
AT1G17130	0.0865661	0.729228	0.121545	0.643235	0.0522546	0.879523	0.118548	0.624068	-0.0379816	0.906235	-0.116595	0.715424	N/A
AT1G17140	-0.806154	0.012965	-0.297331	0.505279	-0.453827	0.294645	-0.493458	0.237074	-0.0770554	0.901971	-0.629889	0.16395	ICR1
AT1G17145	-0.290973	0.280761	-0.410076	0.123852	-0.188142	0.603481	-0.557864	0.0139682	-0.559975	0.0166481	-0.325563	0.263331	N/A
AT1G17160	0.0606068	0.839754	0.160983	0.560176	0.111191	0.746527	-0.0459858	0.875787	0.188344	0.448558	0.0907192	0.800611	N/A
AT1G17170	0.302894	0.752311	0.0239545	0.987351	0.497858	0.632783	0.420889	0.473525	0.0788647	0.931101	0.414341	0.565685	GSTU24
AT1G17190	0.399814	0.561893	-0.0112893	0.992619	-0.255032	0.804384	-0.0635922	0.935197	0.166937	0.830484	-0.0375731	0.975267	GSTU26
AT1G17200	-0.531511	0.291123	-0.397351	0.505918	-0.175418	0.824625	-0.441089	0.411858	0.299017	0.631984	-0.0600435	0.953295	N/A
AT1G17210	-0.461083	0.0110998	-0.07743	0.794629	-0.249277	0.307763	-0.575267	0.000687595	-0.350996	0.0694383	-0.286758	0.193766	ILP1
AT1G17220	-0.235124	0.493912	0.178977	0.66815	0.0298606	0.960145	-0.373511	0.229153	0.254986	0.481318	0.0788125	0.891365	FUG1
AT1G17230	-0.174242	0.752146	-0.289946	0.615696	-0.180168	0.797639	-0.699642	0.0988475	-0.33064	0.533393	-0.471686	0.387907	N/A
AT1G17255	-0.239201	0.800706	-0.597877	0.503874	-0.368638	0.746062	-0.579343	0.373204	-0.343649	0.661294	-0.0597469	0.961301	N/A
AT1G17260	0.204024	0.677204	0.0774648	0.904392	0.530567	0.23853	0.0642134	0.886568	0.392062	0.25403	0.197643	0.681246	+
AT1G17270	0.271445	0.439823	-0.0259271	0.962678	0.0244224	0.969568	0.0312395	0.950708	0.183139	0.68116	-0.0594961	0.932323	N/A
AT1G17280	0.043604	0.878829	0.0733561	0.813257	0.0978944	0.76248	-0.167607	0.453327	-0.0539925	0.857015	-0.0499926	0.896781	UBC34
AT1G17290	0.949665	1.4584e-08	0.387765	0.0646757	0.375097	0.0985726	0.640636	0.000323128	0.267785	0.231365	0.480766	0.016239	AlaAT1
AT1G17330	0.117501	0.834888	0.442354	0.361933	0.171418	0.801166	0.200802	0.701325	0.253883	0.640532	0.463506	0.373945	N/A
AT1G17340	0.369536	0.116396	0.323746	0.211672	0.297869	0.311654	0.112697	0.703981	0.401424	0.0900296	0.253019	0.39673	N/A
AT1G17345	0.549283	0.363812	0.363149	0.62118	0.126363	0.901203	-0.370029	0.816382	0.769706	0.549933	-0.370011	0.862698	N/A
AT1G17350	-0.41011	0.302396	-0.117145	0.84138	-0.159468	0.791389	-0.530147	0.215183	-0.477686	0.309096	-0.204251	0.761723	N/A
AT1G17360	1.14901	0.0233543	0.902468	0.114684	0.579378	0.408329	0.739891	0.180872	0.687811	0.245553	0.042369	0.97239	N/A
AT1G17370	0.0576654	0.856093	0.123728	0.706459	0.0187918	0.967283	-0.120797	0.674531	-0.0174361	0.964366	-0.171222	0.613523	UBP1B
AT1G17380	1.69029	0.092253	1.29516	0.263253	1.26524	0.321551	0.48851	0.700581	1.05276	0.365023	0.78478	0.586347	JAZ5
AT1G17400	0.327385	0.866635	0.0394205	0.989615	-0.365619	0.884551	-2.59046	0.419473	-0.173193	0.967205	0.502018	0.918651	N/A
AT1G17410	-0.271264	0.537093	-0.307205	0.507745	-0.242505	0.66111	-0.792859	0.0192356	-0.490582	0.205626	-0.387095	0.389998	N/A
AT1G17420	1.15726	0.267626	1.47567	0.17455	1.65442	0.145721	0.743336	0.518332	1.47067	0.162696	1.26388	0.297865	LOX3
AT1G17430	0.84477	0.00732565	1.06157	0.000285148	1.1327	0.000182583	0.806769	0.0115056	0.828147	0.0113566	0.604296	0.11267	N/A
AT1G17440	0.405186	0.0704973	0.468717	0.0383099	0.448461	0.0683376	0.448558	0.037439	0.435705	0.0517339	0.509386	0.0233477	EER4
AT1G17450	0.0745725	0.822955	0.0452124	0.913142	-0.0968681	0.815799	0.317796	0.196965	0.0892122	0.800183	0.278622	0.351521	N/A
AT1G17455	-0.168103	0.776088	-0.241389	0.708561	0.170024	0.822967	-0.354002	0.496973	-0.307505	0.599374	0.029232	0.977159	ELF4-L4
AT1G17460	0.322819	0.606107	0.229429	0.761222	0.600979	0.353533	0.76677	0.107557	-0.142815	0.846935	0.518438	0.402972	TRFL3
AT1G17470	-0.371993	0.0584999	-0.243333	0.296877	-0.33215	0.152771	-0.192784	0.396874	-0.101268	0.71959	0.0212837	0.962187	DRG1
AT1G17480	0.115604	0.81875	0.324964	0.46922	0.270875	0.608355	0.00187377	0.998068	0.509935	0.209674	0.259648	0.647323	IQD7
AT1G17490	0.239051	0.464034	0.3643	0.230356	0.310414	0.393653	0.171837	0.601476	0.512968	0.0530918	0.569187	0.0304534	N/A
AT1G17500	0.607778	0.000792088	0.433345	0.0320848	0.4138	0.0601662	0.433888	0.0294492	0.406686	0.0518712	0.26597	0.306332	N/A
AT1G17510	-0.0378583	0.934222	0.12771	0.772804	-0.0661395	0.906339	0.199734	0.61332	0.0765955	0.884615	0.0685092	0.916218	N/A
AT1G17520	-0.34456	0.296819	-0.199486	0.623592	-0.413217	0.272906	-0.435808	0.14809	-0.613085	0.0377026	-0.347665	0.348712	N/A
AT1G17530	-0.460672	0.134652	-0.469427	0.145922	-0.270767	0.511084	-0.339676	0.253876	-0.217679	0.538073	0.00190096	0.999194	TIM23-1
AT1G17550	-0.0123024	0.984831	0.347541	0.518254	0.044106	0.958012	0.0529958	0.930313	0.0251824	0.970672	0.0330932	0.971243	HAB2
AT1G17560	0.154755	0.714158	0.214356	0.625484	0.0822045	0.890258	0.589362	0.248143	-0.0611247	0.944859	-0.0319951	0.977911	HLL
AT1G17580	-0.315855	0.160164	-0.24265	0.348724	-0.143497	0.662404	-0.57863	0.00313706	-0.438088	0.0400956	-0.280786	0.286229	MYA1
AT1G17590	0.0379864	0.927081	0.491412	0.0827253	0.35759	0.305612	0.0200493	0.960363	0.352006	0.233012	0.389291	0.208953	NF-YA8
AT1G17600	2.22074	1.34104e-14	2.49592	8.84361e-19	2.00531	1.15806e-11	2.16126	1.85106e-12	2.5503	2.31829e-17	2.26733	1.25707e-13	N/A
AT1G17610	2.23526	1.5486e-10	2.6188	1.10587e-15	2.17545	9.45028e-10	2.40961	1.83294e-11	2.63512	7.37987e-14	2.67821	1.5778e-14	N/A
AT1G17620	1.80086	0.000299509	1.0711	0.0635169	1.23	0.0354292	0.928374	0.0916365	0.99311	0.0782692	0.642492	0.361324	N/A
AT1G17630	0.512435	0.33045	0.583393	0.266328	0.537804	0.385761	0.624244	0.282254	0.603261	0.349586	0.594834	0.389709	N/A
AT1G17640	-0.352002	0.284506	-0.380617	0.252482	-0.207076	0.639299	-0.47324	0.107676	-0.610868	0.0405229	-0.155906	0.735975	N/A
AT1G17650	-0.493608	0.00658638	-0.0285855	0.93362	-0.367543	0.0925971	-0.484063	0.031903	0.34314	0.155205	-0.0310823	0.95095	GLYR2
AT1G17665	1.61052	0.079836	1.58835	0.109346	1.91008	0.0562975	1.11885	0.243293	0.754044	0.501736	1.36994	0.195097	N/A
AT1G17680	-0.286139	0.252163	-0.189389	0.527146	-0.206653	0.523615	-0.267503	0.272799	-0.277438	0.283768	-0.00623188	0.99233	N/A
AT1G17690	-0.161757	0.633413	-0.407758	0.178926	-0.442114	0.1735	0.439076	0.149047	-0.0740206	0.878524	0.0472497	0.943406	NOF1
AT1G17700	-0.525892	0.0656172	-0.0147953	0.978404	-0.195869	0.64411	-0.808864	0.410535	0.76382	0.359404	-1.00341	0.37091	PRA1.F1
AT1G17720	0.347528	0.0685649	0.351046	0.0815976	0.284901	0.221699	0.218991	0.300645	0.312328	0.128642	0.189939	0.474129	ATB BETA
AT1G17730	0.254438	0.286683	0.162389	0.584814	0.215709	0.474761	0.205623	0.405817	0.147159	0.613103	0.138729	0.688893	VPS46.1
AT1G17745	0.3909	0.355804	1.0089	0.00533975	0.762637	0.0671451	0.848186	0.0193362	1.0157	0.00426922	0.431004	0.386205	PGDH
AT1G17750	0.832654	0.162764	0.607562	0.388069	0.687842	0.358719	0.116263	0.892402	0.601823	0.386487	-0.0262631	0.985626	PEPR2
AT1G17760	-0.0108136	0.977439	0.114107	0.74664	0.163656	0.649712	-0.0898463	0.775125	-0.045149	0.906304	0.110436	0.78595	CSTF77
AT1G17780	0.146856	0.696465	-0.34402	0.324857	-0.0589825	0.915507	-0.0522001	0.889382	-0.0251079	0.954801	-0.156448	0.705743	N/A
AT1G17790	0.116345	0.771682	-0.00479891	0.99407	-0.0551932	0.924325	-0.323259	0.326596	-0.261583	0.48466	-0.0148063	0.982966	N/A
AT1G17820	-0.17438	0.60699	-0.140806	0.725638	-0.141468	0.749636	0.28089	0.342458	0.0207756	0.964478	0.196308	0.627813	N/A
AT1G17840	0.161769	0.568769	0.345235	0.187827	0.183499	0.587853	0.424608	0.07029	0.510671	0.0275379	0.356547	0.199886	ABCG11
AT1G17850	-0.585356	0.0434374	-0.203264	0.607982	-0.318357	0.415157	-0.435247	0.216001	-0.756703	0.0243385	-0.321936	0.472403	N/A
AT1G17860	-0.15803	0.809441	0.0722525	0.926437	0.442228	0.458518	0.224116	0.622743	-0.376417	0.433851	0.380694	0.425363	N/A
AT1G17870	-0.30962	0.579937	-0.312154	0.607982	-0.735672	0.190775	-0.484007	0.333969	-0.673047	0.183202	-1.12133	0.0162884	EGY3
AT1G17880	-0.220426	0.330115	-0.148841	0.59531	-0.204677	0.464398	0.0118926	0.970994	-0.181032	0.504467	-0.192965	0.52387	BTF3
AT1G17890	0.480264	0.00484683	0.366904	0.0521167	0.364434	0.0743367	0.613801	0.000332786	0.519144	0.00413553	0.349112	0.103638	GER2
AT1G17920	-0.231545	0.777486	0.189501	0.843418	0.0256694	0.985339	0.17491	0.86224	-0.0774801	0.9505	-0.083284	0.957742	HDG12
AT1G17930	-0.137017	0.743766	-0.109009	0.829984	-0.0401144	0.950282	-0.276671	0.438975	-0.194092	0.643704	-0.11683	0.839198	N/A
AT1G17940	0.383222	0.145872	-0.0891986	0.830438	0.196636	0.601193	0.39317	0.107773	0.234803	0.425214	0.38229	0.171028	N/A
AT1G17950	1.92287	2.40753e-05	-0.375238	0.67576	0.154708	0.891147	0.688711	0.0603649	0.398106	0.367318	0.369392	0.466903	MYB52
AT1G17960	0.10944	0.936762	-1.05454	0.388146	0.423726	0.766537	-0.492815	0.380389	-0.73825	0.179963	-0.45026	0.522498	N/A
AT1G17970	-0.770068	0.0079159	-0.583304	0.0602406	-0.660029	0.043521	-0.841973	0.00172286	-0.949989	0.00042606	-1.09327	3.33288e-05	N/A
AT1G17980	1.11915	5.01654e-06	0.53017	0.0793304	0.543344	0.0909086	0.0456057	0.913694	0.22934	0.524716	0.307017	0.414364	A
AT1G17990	0.808791	0.0285664	-0.452905	0.374214	0.117614	0.873989	0.192663	0.599017	0.0430633	0.935156	0.192043	0.682505	N/A
AT1G18000	0.58656	0.424146	0.0143962	0.991921	-0.283818	0.808665	-0.604018	0.325472	-0.623484	0.348365	-0.277718	0.763154	N/A
AT1G18030	0.67829	0.00260335	0.00699212	0.989615	0.0707587	0.877899	0.239257	0.368486	0.192281	0.526195	0.446542	0.0787561	N/A
AT1G18040	0.0807529	0.837477	0.198424	0.58742	0.0220933	0.96969	-0.335739	0.419528	0.271568	0.540066	-0.0301015	0.968923	CDKD1;3
AT1G18060	-0.553295	0.10929	-0.717657	0.0376506	-0.559583	0.162814	-0.652729	0.0501792	-0.730704	0.0291087	-0.760729	0.0287006	N/A
AT1G18070	0.303064	0.125946	0.184354	0.454099	0.144235	0.614714	0.413091	0.029518	0.44419	0.0205888	0.359533	0.0968641	N/A
AT1G18075	0.525542	0.526284	-0.298266	0.789662	0.274114	0.822414	0.683793	0.253838	0.288254	0.717593	0.591799	0.428908	MIR159B
AT1G18080	-0.141072	0.603443	0.128692	0.687715	-0.0232137	0.959113	0.34835	0.129527	0.115525	0.71239	0.0583429	0.896781	ATARCA
AT1G18090	0.15405	0.781318	0.0354583	0.962155	0.101415	0.892861	-0.56001	0.285922	0.0796263	0.917913	-0.19464	0.816365	N/A
AT1G18150	0.274316	0.574437	0.0442886	0.950861	0.255744	0.68025	0.409098	0.359741	-0.0941573	0.883872	0.121916	0.875929	ATMPK8
AT1G18160	-0.0390874	0.931143	-0.0474862	0.930614	0.026787	0.965548	-0.160459	0.673906	-0.206997	0.600145	-0.019217	0.977911	N/A
AT1G18170	-0.217231	0.343216	0.311905	0.154089	0.0192031	0.962881	-0.0189448	0.955374	0.780726	2.84123e-05	0.394196	0.0956664	N/A
AT1G18180	0.0356866	0.938234	-0.204699	0.624822	-0.150037	0.767909	-0.0170474	0.976044	0.24901	0.617656	0.453987	0.317712	N/A
AT1G18190	0.0451507	0.887491	-0.0182937	0.9637	0.0286207	0.948465	-0.166271	0.516037	-0.0669458	0.837154	-0.148867	0.655783	GC2
AT1G18200	1.20942	0.0706413	0.980221	0.177136	0.989111	0.239581	-0.967998	0.0296366	-0.711882	0.14707	-0.227743	0.743609	RABA6b
AT1G18210	1.11843	6.51193e-05	0.846656	0.00535976	0.84698	0.0077745	0.550044	0.084096	0.926484	0.00140174	0.991272	0.000686279	N/A
AT1G18250	-0.0145269	0.973419	0.254363	0.468828	0.180412	0.671613	0.105176	0.811122	0.00854794	0.989189	-0.461769	0.238892	ATLP-1
AT1G18260	-0.392741	0.0851277	-0.0409693	0.918646	0.0366291	0.933376	-0.0526091	0.870492	-0.070485	0.834451	-0.116761	0.760221	EBS5
AT1G18265	-0.355079	0.737921	-0.295034	0.81841	-0.0709684	0.965548	-0.348037	0.735751	0.105393	0.937589	0.077021	0.964357	N/A
AT1G18270	-1.32308	0.111063	-1.42887	0.105935	-0.971553	0.358719	-1.64486	0.0392522	-1.455	0.0849781	-1.10891	0.263084	N/A
AT1G18280	-1.3771	0.232373	-2.00362	0.0858446	-0.711409	0.640339	-1.13843	0.249617	-1.15781	0.273399	-0.550544	0.702947	N/A
AT1G18300	1.67305	0.213963	1.24922	0.433014	0.952928	0.606039	0.508629	0.75916	0.986206	0.535957	0.894527	0.639728	NUDT4
AT1G18330	-2.02473	4.09995e-08	-3.60203	1.53031e-21	-2.33381	4.18721e-10	-1.69398	2.47381e-06	-3.07588	1.27373e-17	-1.83604	3.70151e-07	EPR1
AT1G18335	-0.225436	0.526901	-0.554639	0.0727018	-0.614994	0.06572	-0.396288	0.187089	-0.77645	0.00542188	-0.644466	0.0289659	N/A
AT1G18340	-0.209144	0.608358	-0.287237	0.496512	-0.374512	0.392742	-0.220171	0.625423	-0.192478	0.704832	-0.456013	0.322768	N/A
AT1G18360	0.262161	0.520326	0.239007	0.611136	0.168656	0.764663	0.18575	0.689288	0.0972497	0.864475	-0.0470701	0.952838	N/A
AT1G18370	0.289145	0.547036	0.873407	0.0270696	0.405582	0.452708	0.303475	0.583664	0.300591	0.622421	-0.0659652	0.948398	HIK
AT1G18390	2.02865	1.17708e-05	0.880296	0.150329	1.20114	0.0415876	1.0339	0.0167608	0.118932	0.870116	0.970702	0.0399688	N/A
AT1G18400	1.04542	0.22709	0.28098	0.831785	0.294359	0.836856	-0.173565	0.888541	-0.0649869	0.964478	0.0108307	0.998284	BEE1
AT1G18440	-0.128275	0.654634	0.0390849	0.920963	-0.0613648	0.880686	-0.384253	0.139031	-0.10817	0.764238	-0.317205	0.311891	N/A
AT1G18450	-0.391074	0.0625491	-0.289717	0.227716	-0.185222	0.53209	-0.0717414	0.811982	-0.289911	0.23845	-0.067353	0.872399	ARP4
AT1G18460	-1.10045	0.00132755	-0.86286	0.0210492	-0.837951	0.0354747	-1.57453	1.51268e-06	-1.66375	3.45918e-07	-1.59794	1.36556e-06	N/A
AT1G18470	0.636711	0.00201996	-0.0241236	0.953769	0.304968	0.288524	-0.053519	0.865994	0.144578	0.620848	0.281415	0.305636	N/A
AT1G18480	0.473184	0.192281	0.158045	0.762774	0.212912	0.695692	0.356769	0.355858	-0.0662189	0.90849	0.2352	0.665134	SLP2
AT1G18485	-0.0523654	0.90944	0.459442	0.175796	0.576136	0.0930197	-0.0506306	0.91731	0.743464	0.0158191	0.422491	0.286294	N/A
AT1G18490	-0.611128	0.000687242	-0.448452	0.0169933	-0.368337	0.0936863	-0.433747	0.0259093	-0.241614	0.299867	-0.242374	0.337516	N/A
AT1G18500	-0.776387	0.0169546	-0.320518	0.460506	-0.441714	0.30943	-0.533409	0.130957	-0.438459	0.259535	-0.107941	0.870359	MAML-4
AT1G18540	-0.143541	0.553787	0.0656218	0.842352	-0.0819657	0.810433	0.629961	0.000720863	0.18625	0.474824	0.122232	0.721324	N/A
AT1G18550	0.287311	0.631728	0.593988	0.283164	0.369152	0.598944	0.257107	0.723053	0.65662	0.295009	0.113839	0.920471	N/A
AT1G18560	0.710806	0.0549168	0.363816	0.441304	0.258235	0.660324	0.462889	0.274104	0.378942	0.433794	0.427581	0.403666	N/A
AT1G18570	2.16764	4.33424e-19	0.946055	0.000691041	1.15302	2.78541e-05	1.12822	3.64206e-06	0.772954	0.0035954	0.585929	0.0507127	MYB51
AT1G18580	0.597966	0.00129271	0.256838	0.287318	0.244523	0.370548	0.446269	0.0354104	0.336065	0.160354	0.146881	0.673426	GAUT11
AT1G18590	1.28801	0.00442398	-0.429083	0.516261	0.603704	0.345068	0.342635	0.539133	0.534413	0.324389	-0.00234875	0.9995	SOT17
AT1G18600	0.150901	0.56532	0.0511235	0.888444	-0.0340455	0.935931	0.0908032	0.775223	0.14873	0.642386	0.289512	0.323022	RBL12
AT1G18610	-0.506444	0.106885	0.227032	0.573576	0.0273491	0.964339	-0.274241	0.491484	0.385094	0.317117	0.035017	0.962757	N/A
AT1G18620	-0.452454	0.326313	-0.468591	0.358973	-0.36645	0.534629	-0.881591	0.0316769	-0.556878	0.238045	-0.829638	0.0683695	TRM3
AT1G18630	0.0851443	0.871841	0.411398	0.341695	0.335224	0.50859	0.117292	0.837436	0.0315876	0.964396	-0.0565336	0.950113	GR-RBP6
AT1G18640	-0.21919	0.41923	-0.146337	0.661987	0.0208846	0.965517	-0.214311	0.438407	-0.0487404	0.901213	-0.0546357	0.910517	PSP
AT1G18650	-0.531863	0.00535356	-0.0993329	0.744785	-0.224264	0.410345	-0.372495	0.168328	0.0169791	0.968296	-0.474475	0.0945645	PDCB3
AT1G18660	-0.112518	0.748732	0.171024	0.647075	0.0126348	0.984162	-0.0959331	0.792537	0.150749	0.679157	0.0541418	0.922293	N/A
AT1G18670	0.0912136	0.846131	-0.295773	0.493886	-0.191695	0.719227	-0.0710341	0.882285	-0.559199	0.115844	-0.810152	0.0159659	IBS1
AT1G18680	-0.731831	0.126058	-0.0896348	0.906569	-0.392674	0.540034	-0.365557	0.475925	-0.362093	0.518747	-0.0241662	0.980945	N/A
AT1G18690	-0.114027	0.850892	-0.102021	0.88915	-0.131232	0.865828	-0.125535	0.832739	-0.146565	0.816693	0.0732074	0.936509	XXT4
AT1G18700	0.15004	0.546051	-0.0413854	0.908774	0.00670789	0.98822	0.0826892	0.763348	0.129152	0.640295	0.0388883	0.929042	N/A
AT1G18720	0.420547	0.0632732	0.512083	0.0230443	0.498307	0.0392525	0.191803	0.448223	0.560099	0.00660302	0.438895	0.059142	N/A
AT1G18730	-0.075591	0.764089	0.197755	0.390393	0.103593	0.731252	-0.583213	0.000595365	0.423599	0.0187974	0.0797992	0.81202	PnsB4
AT1G18740	1.12291	0.185031	0.728674	0.485434	0.923864	0.385292	1.07661	0.208696	1.18092	0.180634	1.25919	0.185268	N/A
AT1G18745	0.303581	0.478157	-0.625697	0.130837	-0.753287	0.10014	0.573225	0.14809	0.062166	0.929667	0.224411	0.728436	N/A
AT1G18750	-0.129853	0.865577	0.0694759	0.940026	-0.470558	0.548326	-0.131443	0.858793	0.286582	0.681091	0.325213	0.682593	AGL65
AT1G18773	-1.70866	0.00106084	-0.755761	0.162487	-0.860686	0.154284	-1.11541	0.0476539	-0.367148	0.606131	-0.246203	0.786432	N/A
AT1G18800	-0.329836	0.258231	-0.0388599	0.934462	-0.133121	0.763304	0.417138	0.160736	0.226268	0.541143	0.047366	0.941283	NRP2
AT1G18810	-2.87458	1.47073e-12	-2.64328	2.29336e-13	-2.35376	7.74346e-10	-2.57356	1.30766e-07	-3.48449	5.45276e-10	-2.30948	7.42417e-07	N/A
AT1G18835	0.0267795	0.982465	-1.64556	0.0778007	-1.06651	0.347684	-0.426229	0.565459	-1.37896	0.0342928	-0.793325	0.306445	MIF3
AT1G18840	0.111474	0.75103	0.191737	0.597906	0.324145	0.347239	0.24662	0.427811	0.285184	0.37877	-0.0047769	0.996399	IQD30
AT1G18850	-0.190048	0.686407	-0.915383	0.0107365	-0.8143	0.0420875	1.05708	0.0119188	0.273766	0.67529	0.676092	0.208953	N/A
AT1G18870	0.0720139	0.940529	-0.540716	0.524202	0.0396125	0.976947	-0.814241	0.281488	-0.801682	0.328544	-0.997945	0.232339	ICS2
AT1G18880	-0.331017	0.284241	-0.319618	0.339559	-0.0708379	0.890194	-0.401903	0.110669	-0.528618	0.031411	-0.390465	0.175054	NRT1.9
AT1G18890	0.687882	0.0106254	0.473064	0.130459	0.379967	0.296849	0.663976	0.0149691	0.515641	0.0850542	0.534001	0.0910708	CDPK1
AT1G18900	0.465745	0.245415	0.372855	0.42421	0.24834	0.666818	0.695947	0.0715593	0.650796	0.113144	0.6385	0.151534	N/A
AT1G18910	0.27397	0.608334	0.020403	0.98105	-0.0371208	0.966327	0.35912	0.510415	0.239161	0.712764	-0.0888354	0.929042	N/A
AT1G18950	-0.283619	0.18801	-0.183689	0.478345	-0.226183	0.404993	-0.0365859	0.90412	-0.0899158	0.765091	0.0273743	0.952318	N/A
AT1G18980	2.13184	0.0516648	-0.327492	0.899224	1.27264	0.456384	0.711155	0.111373	-0.616608	0.277482	0.0948972	0.918827	N/A
AT1G19000	-0.851856	4.62487e-08	-0.339829	0.0810088	-0.314002	0.144324	-0.898329	3.29392e-09	-0.55977	0.00063584	-0.463192	0.00892629	N/A
AT1G19010	-0.390352	0.273402	-0.395296	0.283709	-0.0899954	0.875846	-0.362211	0.295553	-0.473273	0.1813	-0.170101	0.741649	N/A
AT1G19020	2.45857	0.000529549	2.11235	0.00482525	1.78317	0.033375	0.414373	0.664674	0.412437	0.693185	1.24426	0.145177	N/A
AT1G19025	-0.226943	0.67453	-0.408169	0.431686	-0.298517	0.635623	0.065751	0.928453	0.24072	0.727604	-0.073391	0.947064	N/A
AT1G19050	-1.00555	0.138549	-0.882104	0.249219	-0.824036	0.33134	-0.955486	0.162009	-1.65282	0.00940452	-1.27474	0.0742	ARR7
AT1G19080	-0.298407	0.500212	-0.529171	0.207945	-0.37991	0.455719	-0.289746	0.519833	-0.105188	0.857477	-0.316765	0.564512	TTN10
AT1G19100	-0.317484	0.287544	-0.386195	0.200018	-0.36469	0.290295	-0.420376	0.138814	-0.454809	0.125262	-0.396665	0.223327	DMS11
AT1G19110	-0.157553	0.483557	0.0168407	0.961979	0.0305859	0.934082	-0.344301	0.0759562	-0.0525129	0.862086	-0.129315	0.670584	N/A
AT1G19120	-0.219473	0.464495	-0.196035	0.565618	-0.188474	0.619568	-0.37521	0.160736	-0.355071	0.214504	-0.267128	0.436515	N/A
AT1G19130	0.0266326	0.954743	-0.0344667	0.949225	-0.0220774	0.97236	0.174189	0.645432	0.0855971	0.85359	0.210537	0.651011	N/A
AT1G19140	-0.525198	0.245971	0.254088	0.668021	-0.322453	0.600977	-0.11319	0.856113	0.203484	0.740287	-0.0467941	0.961301	N/A
AT1G19150	-0.413163	0.18982	0.0796542	0.876386	-0.0277838	0.96357	-0.371389	0.252079	0.644834	0.029025	0.208245	0.65562	LHCA6
AT1G19170	0.450344	0.123204	-0.235936	0.534944	0.304926	0.428514	0.101784	0.784553	0.0565226	0.899745	-0.167387	0.707323	N/A
AT1G19180	2.69271	0.000263206	2.49291	0.00103074	2.50066	0.00148699	0.993351	0.236969	1.92549	0.0113368	1.80851	0.0249691	JAZ1
AT1G19190	0.419949	0.539164	-0.170825	0.85968	0.175042	0.865965	0.0369286	0.962135	0.531577	0.37877	-0.0759215	0.947258	N/A
AT1G19220	-0.35828	0.355336	-0.542749	0.159209	-0.332538	0.489389	-0.601158	0.0819277	-0.921317	0.00454825	-0.563488	0.155858	ARF19
AT1G19230	2.65791	1.55471e-06	-0.584624	0.641678	0.103508	0.953325	0.619773	0.136013	0.0593445	0.933317	0.142129	0.854566	N/A
AT1G19240	0.0802079	0.86794	-0.0221412	0.971951	0.0572	0.930096	0.235075	0.603586	-0.168547	0.763078	0.409487	0.381196	N/A
AT1G19270	0.646658	0.016261	0.301575	0.3876	0.330968	0.378673	0.217914	0.490125	-0.0958379	0.812057	0.0344797	0.953681	DA1
AT1G19290	0.212307	0.642928	0.0264991	0.968892	0.16622	0.784378	0.758276	0.0463971	0.467875	0.315256	0.378212	0.490329	N/A
AT1G19300	1.17746	9.59345e-11	0.495862	0.0252125	0.750987	0.000239795	0.218682	0.337063	0.134894	0.622421	0.0586403	0.885203	PARVUS
AT1G19310	0.475705	0.0969903	0.214196	0.575152	0.538078	0.0877174	0.121546	0.720889	-0.301235	0.326818	0.0316219	0.956337	N/A
AT1G19330	0.409597	0.337219	0.576229	0.176388	0.473853	0.340269	-0.0764577	0.887142	0.458694	0.271972	0.120055	0.864243	N/A
AT1G19340	-0.287978	0.724264	0.125557	0.903043	0.0748756	0.951818	0.591387	0.378414	0.81246	0.217635	0.452585	0.614727	N/A
AT1G19350	0.00769129	0.982313	0.394037	0.0894591	0.381829	0.129815	-0.092876	0.753109	0.398292	0.0806201	0.188607	0.554325	BES1
AT1G19360	0.405074	0.345558	0.159623	0.792673	0.095332	0.892303	0.230843	0.632799	0.214634	0.686966	0.281625	0.633931	RRA3
AT1G19370	0.702541	0.00954893	0.211333	0.59476	0.553052	0.0871946	0.64603	0.0225569	0.130493	0.763078	0.408974	0.25906	N/A
AT1G19380	2.8711	7.5337e-08	2.56195	2.20826e-06	2.57341	3.28284e-06	1.10927	0.066933	1.73813	0.00213901	1.79615	0.00190993	N/A
AT1G19394	0.0348686	0.965112	-0.368763	0.594231	-0.143576	0.876809	-0.489779	0.332432	-0.417699	0.461598	-0.521378	0.377619	N/A
AT1G19396	0.201326	0.822834	0.0835446	0.940997	0.065485	0.96058	-0.120688	0.887395	-0.513326	0.497781	-0.140708	0.904785	N/A
AT1G19397	-0.595025	0.24721	-0.891355	0.0722361	-0.442171	0.498076	-0.185675	0.753298	-0.14673	0.826371	0.00268203	0.999427	N/A
AT1G19400	-0.566138	0.0623587	-0.899148	0.00159429	-0.490179	0.17917	-0.827997	0.00296756	-1.11023	3.40948e-05	-0.396552	0.294371	N/A
AT1G19420	0.380725	0.469067	0.13888	0.846597	0.455229	0.445519	-0.516738	0.34523	-0.341815	0.598461	-0.447272	0.502034	N/A
AT1G19430	-0.150451	0.49972	-0.0664572	0.824459	-0.0742313	0.817912	-0.056388	0.832332	-0.280906	0.177928	-0.330083	0.122959	N/A
AT1G19440	0.667137	0.0206074	0.354181	0.327661	0.316622	0.442084	0.407945	0.233518	-0.109363	0.823507	-0.0192521	0.979399	KCS4
AT1G19450	0.906641	0.0627912	0.0906266	0.917581	0.25961	0.744608	0.0946435	0.894958	-0.478032	0.422838	-0.651315	0.286229	N/A
AT1G19480	-0.802473	0.0401558	-0.157361	0.788483	-0.102213	0.882772	-0.282905	0.527511	-0.334379	0.478521	-0.110595	0.878778	N/A
AT1G19485	-0.438971	0.0641645	-0.321889	0.229573	-0.3991	0.150802	-0.291942	0.243868	-0.208208	0.475337	-0.22679	0.478248	N/A
AT1G19490	-0.740614	0.228236	-0.61655	0.360356	-0.842669	0.233629	0.0646553	0.940667	-0.91815	0.170397	-0.549892	0.502435	N/A
AT1G19520	-0.0695922	0.855478	-0.0198001	0.968892	-0.0179543	0.974942	0.115335	0.767519	-0.0852768	0.851078	-0.0389877	0.952011	NFD5
AT1G19530	0.300672	0.864695	-1.58637	0.299196	0.556545	0.789987	-1.0563	0.458247	-1.01434	0.514055	0.261364	0.916218	N/A
AT1G19540	-0.0467279	0.965477	-0.261711	0.812765	-0.00137137	0.999895	-0.54736	0.497327	-0.737551	0.365446	-0.487203	0.643446	N/A
AT1G19550	-0.483025	0.522927	-1.0062	0.153576	-0.423413	0.657625	-0.815641	0.223735	-1.29567	0.0492827	-1.42484	0.0325506	N/A
AT1G19560	0.0492402	0.951806	-0.0748566	0.932961	0.0768625	0.939056	-1.2025	0.0451995	0.373323	0.582625	-0.80821	0.240819	N/A
AT1G19570	-0.132236	0.761016	-0.204536	0.662716	-0.234904	0.631955	-0.236264	0.5478	0.0243769	0.964822	-0.202803	0.69792	DHAR1
AT1G19580	-0.0279173	0.926032	0.00459654	0.99159	-0.0337866	0.930764	-0.0813883	0.773873	-0.0678054	0.833027	-0.19437	0.51284	GAMMA CA1
AT1G19600	-0.945189	3.89291e-05	-0.858965	0.000247628	-0.791268	0.00150189	-0.832549	0.000407464	-0.885651	0.000168747	-1.12936	7.57343e-07	N/A
AT1G19630	4.05004	5.12975e-07	2.15045	0.048866	3.06229	0.00146394	1.05017	0.0997903	0.742401	0.314168	0.849436	0.274451	CYP722A1
AT1G19650	0.259052	0.551727	0.205356	0.689828	0.295332	0.565342	0.133686	0.769401	0.245941	0.580218	0.0624876	0.931617	N/A
AT1G19660	-0.497948	0.143043	-0.456542	0.22777	-0.206062	0.687906	-0.664052	0.034348	-0.242926	0.559257	-0.037992	0.957529	N/A
AT1G19670	-1.47926	1.71339e-05	0.150251	0.785469	-0.329026	0.52198	-2.11254	1.32067e-09	-0.295717	0.533393	-0.749935	0.0614937	CLH1
AT1G19680	-0.824377	0.00316086	-0.555397	0.0775878	-0.470195	0.191621	-0.642453	0.0241433	-0.437293	0.174257	-0.307676	0.436457	N/A
AT1G19690	-0.094218	0.796084	0.257309	0.422547	-0.0750112	0.876799	0.160254	0.662444	0.228446	0.540681	0.114927	0.827427	N/A
AT1G19700	-0.202675	0.621302	-0.156	0.75296	-0.123692	0.828553	0.0656348	0.888548	0.204591	0.633408	-0.030969	0.965305	BEL10
AT1G19710	0.352702	0.164377	0.0746728	0.852808	0.118435	0.769715	0.53248	0.0350279	0.294066	0.35056	0.336678	0.305335	N/A
AT1G19715	-0.166487	0.706796	-0.0707916	0.905454	-0.140022	0.809691	-0.179315	0.67886	-0.293298	0.48989	-0.39606	0.366737	N/A
AT1G19720	-0.126897	0.725592	-0.168972	0.668742	-0.174394	0.685411	-0.559885	0.0367527	-0.466724	0.107149	-0.494502	0.106108	N/A
AT1G19730	-0.515075	0.0991462	-0.559417	0.0732994	-0.607474	0.0742127	-0.0992194	0.806555	-0.404945	0.230119	-0.225158	0.609089	ATTRX4
AT1G19740	-0.494329	0.033341	-0.207268	0.505933	-0.130724	0.733469	-0.334054	0.175006	-0.643602	0.00350878	-0.196685	0.56589	N/A
AT1G19770	0.9283	0.0791381	1.01038	0.069387	1.00343	0.0913569	0.0604443	0.939525	0.448915	0.494586	0.698693	0.283532	PUP14
AT1G19800	-0.0983378	0.764826	0.129027	0.721437	-0.120668	0.767072	0.0079172	0.98277	-0.0336729	0.937868	-0.0904757	0.847785	ABCI14
AT1G19835	0.468936	0.0482958	0.206577	0.517779	0.242205	0.464753	-0.041066	0.907266	0.00287134	0.9952	-0.0249078	0.96327	N/A
AT1G19840	-0.249388	0.710076	-0.403033	0.555412	-0.281512	0.733503	0.286874	0.666445	-0.240895	0.755064	-0.161627	0.876018	N/A
AT1G19850	-0.363621	0.300913	0.111743	0.827631	0.202282	0.681043	-0.922256	0.00149179	-0.39745	0.270162	-0.439217	0.254143	MP
AT1G19860	-0.109209	0.821307	0.112726	0.841914	-0.0295715	0.966415	0.127853	0.790313	0.109759	0.837334	0.0321766	0.967191	N/A
AT1G19870	-0.126597	0.628831	0.36966	0.0993305	0.174219	0.561579	-0.0591237	0.842509	0.0334599	0.92521	-0.039119	0.930732	iqd32
AT1G19880	-0.0598286	0.822423	-0.0923839	0.749643	-0.163943	0.551164	-0.203007	0.3427	-0.426257	0.0253929	-0.333358	0.125334	N/A
AT1G19910	-0.105407	0.635653	-0.148358	0.525839	-0.088657	0.761549	-0.0551666	0.823694	-0.136005	0.547605	-0.012183	0.976241	AVA-P2
AT1G19920	-0.0908919	0.882088	0.0522601	0.945224	-0.250817	0.707202	-0.162269	0.775719	0.122171	0.850579	-0.189685	0.802613	APS2
AT1G19940	1.21833	0.0108199	0.162675	0.845597	0.628809	0.335982	1.00465	0.0401391	0.887855	0.0883813	0.379453	0.61428	GH9B5
AT1G19950	-0.445593	0.32808	0.103265	0.881695	-0.381037	0.50606	-0.31898	0.548829	0.00148336	0.998972	-0.661467	0.208579	ATHVA22H
AT1G19960	3.52636	4.68716e-05	3.58906	4.1613e-05	3.30972	0.000268886	2.99312	0.000400375	2.81928	0.000978718	3.0079	0.000533776	N/A
AT1G19970	0.0499016	0.95994	0.111417	0.921958	0.0627371	0.961587	-0.181943	0.84376	-0.190718	0.847977	-0.587145	0.52589	N/A
AT1G19980	0.520694	0.178272	0.482558	0.239027	0.552132	0.212907	-0.0228274	0.966639	0.198428	0.689497	0.445289	0.301707	N/A
AT1G19990	-0.0482387	0.909861	-0.163565	0.697472	-0.176013	0.704033	-0.0411937	0.935876	-0.130443	0.800474	-0.298193	0.549242	N/A
AT1G20010	-0.00522394	0.989592	-0.271534	0.364661	0.079052	0.856982	-0.259961	0.339016	-0.26572	0.360546	-0.104839	0.812293	TUB5
AT1G20020	0.464168	0.0201832	0.812614	8.26913e-06	0.762002	5.84101e-05	0.0679019	0.815097	0.653218	0.000505711	0.622068	0.00139955	+
AT1G20030	1.09245	0.00521578	0.0227044	0.978972	0.759405	0.119234	-0.662596	0.0903701	-1.40843	5.52094e-05	-0.469069	0.343926	N/A
AT1G20050	-0.00461679	0.987232	0.117319	0.644391	-0.0105411	0.977995	0.343469	0.0669309	0.142343	0.565485	0.0294467	0.944683	HYD1
AT1G20060	-0.184909	0.730771	0.510975	0.257373	0.116424	0.872243	-0.0173969	0.982484	0.487213	0.441268	0.300792	0.721134	N/A
AT1G20070	-2.14002	1.80926e-11	-2.40977	2.06613e-15	-1.61584	2.88598e-07	-2.26112	8.37516e-20	-2.32575	1.90707e-20	-1.64029	4.00984e-11	N/A
AT1G20080	0.639022	0.174891	0.0341763	0.968318	0.448116	0.475283	0.400309	0.312171	0.482456	0.233628	0.455536	0.307376	SYTB
AT1G20090	0.0374173	0.904578	0.0234723	0.950975	0.0743873	0.845378	0.149135	0.566604	0.373562	0.0956533	0.257866	0.348859	ROP2
AT1G20100	0.792864	0.00729894	0.636915	0.051411	0.35375	0.403124	0.910685	0.00168703	0.85035	0.00445993	0.746644	0.0205745	N/A
AT1G20110	0.532179	0.00195847	0.297741	0.154487	0.201712	0.430647	0.157136	0.472044	0.164429	0.482595	0.134125	0.640212	N/A
AT1G20140	0.245307	0.444779	0.0284808	0.954208	-0.0832251	0.870707	0.0889781	0.834351	-0.114419	0.803991	0.0205151	0.976565	SK4
AT1G20160	0.515452	0.12441	-0.0796866	0.888331	0.889461	0.0056522	0.594043	0.0542051	-0.138238	0.758165	0.440015	0.246411	ATSBT5.2
AT1G20190	-0.159607	0.770025	-0.623719	0.176067	-0.23688	0.71632	-0.525295	0.389124	-0.345745	0.633478	-1.60096	0.00413316	EXPA11
AT1G20200	0.0785606	0.764737	0.079717	0.795973	0.069193	0.844315	0.0492183	0.86507	-0.119117	0.664854	-0.00693706	0.990088	emb2719
AT1G20220	-0.0805353	0.85036	-0.0292789	0.958676	-0.158016	0.748881	0.0892138	0.842509	0.0638335	0.901528	-0.206271	0.683506	N/A
AT1G20225	-0.106355	0.698129	-0.0928895	0.767291	-0.0866585	0.809567	0.00910537	0.975461	-0.125912	0.639066	0.0960209	0.780095	N/A
AT1G20230	0.78872	0.145837	0.81274	0.135242	-0.288878	0.76792	0.665685	0.379187	0.116408	0.925511	0.496205	0.627421	N/A
AT1G20260	0.221193	0.38482	0.297831	0.257194	0.30356	0.284817	0.144951	0.600664	0.228479	0.396962	0.0986522	0.807624	VAB3
AT1G20270	0.0418823	0.90697	-0.00695316	0.989392	-0.0104188	0.985339	0.196573	0.501711	-0.0511618	0.901478	0.0272398	0.960947	N/A
AT1G20300	0.171255	0.694882	0.239485	0.594412	0.162697	0.769577	0.72357	0.053026	0.300747	0.557881	0.623856	0.153757	N/A
AT1G20310	2.72967	0.185249	3.34903	0.125385	1.9064	0.475441	1.42388	0.570648	2.57263	0.27604	2.42236	0.36323	N/A
AT1G20330	0.169746	0.523984	0.234151	0.398298	0.177895	0.582356	0.92416	2.92476e-06	0.665072	0.00170923	0.610248	0.00623915	SMT2
AT1G20340	-0.402087	0.0242958	-0.104156	0.704197	-0.160795	0.542402	-0.436716	0.012557	0.0585586	0.83392	-0.0712045	0.836873	DRT112
AT1G20350	3.64401	1.18616e-05	-0.309543	0.906569	2.24829	0.07029	2.98088	5.30869e-10	2.25638	1.03401e-05	1.9903	0.000191977	TIM17-1
AT1G20370	-0.241898	0.468728	-0.228826	0.538069	-0.430662	0.216673	0.610247	0.048412	0.19081	0.666652	0.237372	0.625057	N/A
AT1G20380	-0.538737	0.177521	-0.522217	0.2019	-0.434049	0.375011	0.253754	0.579358	-0.892579	0.0379833	-0.42044	0.425789	N/A
AT1G20390	-1.06636	0.00398314	-0.773513	0.0394124	-0.537287	0.247823	-0.513111	0.252406	0.0656004	0.922819	-0.349857	0.546753	N/A
AT1G20410	-0.158325	0.642181	0.0543609	0.905147	-0.116665	0.797492	0.0812953	0.848102	-0.121012	0.788155	-0.149124	0.775929	N/A
AT1G20430	-0.108319	0.729346	-0.136462	0.686229	-0.265857	0.403663	0.116838	0.727443	-0.0506556	0.905018	0.25697	0.450236	N/A
AT1G20440	0.889806	0.00158925	0.433695	0.223479	0.836371	0.00645954	0.3906	0.236305	0.328187	0.370298	0.499433	0.162038	COR47
AT1G20450	1.87705	7.59431e-05	0.622196	0.328188	1.15609	0.0415331	1.10285	0.0312976	0.475089	0.464657	0.810792	0.190808	ERD10
AT1G20460	-0.0067005	0.991572	0.0741206	0.908929	-0.0708054	0.922375	0.165335	0.733731	0.213053	0.674063	0.217905	0.716211	N/A
AT1G20470	-0.741226	0.229887	-0.670175	0.313554	-0.905971	0.196933	-0.941534	0.11517	0.160168	0.850401	-0.199407	0.849343	N/A
AT1G20480	-1.40245	0.000124612	-1.473	3.36055e-05	-1.27207	0.000953695	-0.833012	0.0426278	-0.939056	0.0254087	-0.712873	0.128611	N/A
AT1G20490	0.0646092	0.909521	0.107259	0.86492	0.0354184	0.964106	0.0670061	0.885788	0.44602	0.197597	0.656723	0.0412648	N/A
AT1G20510	1.88116	0.00330806	1.67304	0.0138425	1.47479	0.0467755	1.44142	0.0294356	1.20617	0.0892811	1.43962	0.0451098	OPCL1
AT1G20540	-0.451467	0.0291922	-0.409248	0.0593838	-0.372301	0.128479	-0.516846	0.014652	-0.260076	0.315287	-0.285807	0.296825	N/A
AT1G20550	0.0771799	0.859378	-0.214005	0.611554	-0.0691889	0.903402	-0.181311	0.646621	-0.209307	0.620662	-0.393624	0.325973	N/A
AT1G20560	-0.296126	0.228548	-0.281433	0.293604	-0.357703	0.198686	-0.269143	0.278055	-0.357173	0.149824	-0.265684	0.367453	AAE1
AT1G20575	0.0450729	0.893557	-0.210304	0.477322	-0.0684023	0.870755	0.0164493	0.962458	-0.0869873	0.801238	-0.16391	0.645424	DPMS1
AT1G20580	-0.144383	0.551727	-0.0519929	0.877672	-0.130437	0.671623	0.309464	0.170599	0.144516	0.622703	0.179602	0.571336	N/A
AT1G20610	0.0198819	0.970014	0.694024	0.0267426	0.576079	0.114373	-0.612121	0.17621	-0.0650059	0.927154	-0.123588	0.876517	CYCB2;3
AT1G20620	-0.425706	0.0623687	-0.538108	0.0182422	-0.0937468	0.811761	-0.167939	0.542962	-0.277786	0.290506	0.211073	0.513454	CAT3
AT1G20630	0.0501567	0.894601	-0.811912	0.00070867	-0.233111	0.526613	-0.38381	0.150597	-1.27759	4.39452e-09	-0.561251	0.0357633	CAT1
AT1G20640	-0.221645	0.454429	-0.323903	0.272879	-0.142577	0.72434	-0.26949	0.336391	-0.358112	0.201245	-0.311758	0.330569	N/A
AT1G20650	-1.3673	0.00117383	-1.42121	0.000794329	-1.38444	0.00189813	-0.871823	0.0540607	-1.26153	0.00364503	-1.15602	0.0110524	ASG5
AT1G20670	-0.441425	0.115225	-0.217439	0.544592	-0.286391	0.436619	-0.364796	0.201011	-0.286247	0.374051	-0.208801	0.60311	N/A
AT1G20693	0.251313	0.570501	-0.069222	0.914605	0.286612	0.587475	0.0683767	0.897924	0.016029	0.980346	0.334029	0.511434	HMGB2
AT1G20696	0.612401	0.0565265	0.554814	0.116314	0.706107	0.0415876	0.453217	0.181141	0.423961	0.24242	0.694056	0.0392898	HMGB3
AT1G20700	-0.362848	0.755454	0.285753	0.813188	0.442784	0.722455	-0.434654	0.472497	-0.23568	0.749254	-0.505122	0.477312	WOX14
AT1G20720	0.0832829	0.891672	0.256034	0.66422	0.492356	0.363077	0.344914	0.606974	0.207079	0.801289	0.416668	0.601683	N/A
AT1G20760	-0.0502304	0.858287	0.00817554	0.984141	0.0261696	0.948423	-0.205674	0.351487	-0.144993	0.575898	-0.159421	0.585018	N/A
AT1G20770	-0.0743814	0.827716	-0.0984796	0.795459	-0.133031	0.737361	0.097169	0.77319	0.0247514	0.954762	-0.0341633	0.951574	N/A
AT1G20780	1.42502	0.00065309	1.3765	0.00140092	1.25088	0.0065331	1.0667	0.0154808	1.25726	0.00372255	1.15901	0.0115632	SAUL1
AT1G20810	-0.413195	0.0161474	-0.22609	0.277094	-0.324376	0.113497	-0.474539	0.00712488	0.138561	0.565367	-0.288669	0.187407	N/A
AT1G20816	-0.709895	0.0187401	-0.658303	0.0294083	-0.534431	0.136004	-0.388583	0.292646	-0.537837	0.152151	-0.793805	0.0240959	N/A
AT1G20823	0.437243	0.780854	0.277212	0.891252	0.418672	0.84083	0.281148	0.866922	0.495393	0.768394	0.231012	0.923773	N/A
AT1G20830	-0.492741	0.0701545	-0.307326	0.329925	-0.324504	0.353179	-0.345765	0.256035	-0.134474	0.735394	-0.0687935	0.902374	MCD1
AT1G20840	-0.313889	0.524325	-0.36673	0.496375	-0.323405	0.59175	-1.10082	0.00389952	-1.21004	0.00144755	-0.955561	0.0229035	TMT1
AT1G20850	0.325213	0.119471	-0.295936	0.205411	0.181104	0.529993	-0.252328	0.245153	0.0878477	0.762666	0.0380152	0.929887	XCP2
AT1G20870	-0.683716	0.220395	-0.378499	0.557598	-0.623937	0.353102	-0.870676	0.249034	-0.683805	0.424104	-0.385714	0.716211	N/A
AT1G20880	-0.14245	0.862589	-0.411047	0.609407	-0.30957	0.744338	-0.554553	0.387566	-0.712363	0.27289	-0.371075	0.680426	N/A
AT1G20890	-0.183846	0.770725	-0.467212	0.433425	-0.373122	0.588517	-0.235734	0.70088	-0.364679	0.552286	-0.22555	0.786825	N/A
AT1G20900	-0.592198	0.69754	-1.25346	0.40076	-1.93669	0.213593	-1.4303	0.216271	-1.0466	0.424754	-0.681359	0.688504	ESC
AT1G20910	-0.669329	0.0116857	-0.666576	0.0122146	-0.514749	0.100632	-0.488909	0.0942661	-0.714503	0.0123062	-0.372188	0.297937	N/A
AT1G20920	-0.322915	0.22291	-0.283875	0.344032	-0.229549	0.507983	-0.26954	0.323197	-0.267937	0.361096	-0.0963081	0.832877	N/A
AT1G20930	0.146598	0.612285	0.737556	0.00014003	0.523179	0.0253411	-0.226328	0.54068	-0.297734	0.441268	-0.0776703	0.89635	CDKB2;2
AT1G20950	-0.0106526	0.984142	0.206976	0.667183	0.0851653	0.890302	0.162385	0.71242	0.115376	0.818111	-0.224508	0.67414	N/A
AT1G20960	-0.120269	0.606246	0.00445556	0.99159	-0.0575213	0.865965	-0.145398	0.516472	-0.143139	0.556157	-0.135485	0.639234	emb1507
AT1G20970	0.0463037	0.923549	-0.242063	0.586252	-0.0418143	0.949191	-0.782003	0.0100875	-0.751766	0.0164696	-0.427541	0.286294	N/A
AT1G20980	0.375009	0.263377	0.198358	0.653073	0.273603	0.533212	0.104711	0.806939	0.26238	0.500839	0.220845	0.642926	SPL14
AT1G20990	0.421323	0.379234	0.779322	0.065421	0.481355	0.385761	1.29011	0.0333438	1.04223	0.135409	0.0174879	0.994118	N/A
AT1G21000	-0.542253	0.594141	-0.677794	0.537468	-0.130712	0.934431	-0.844737	0.353174	-0.584783	0.582478	0.00703935	0.999194	N/A
AT1G21010	1.84196	2.49995e-05	0.759708	0.199687	0.884073	0.157894	0.0161512	0.982128	-0.456154	0.473467	0.0689764	0.948495	N/A
AT1G21050	-0.0803477	0.927622	0.160283	0.874766	0.230543	0.823095	-0.771554	0.222748	-0.27357	0.742914	-0.0154159	0.9931	N/A
AT1G21060	-0.359642	0.571341	-0.437161	0.518531	-0.360025	0.645836	-0.746546	0.20316	-0.898531	0.136851	-1.18382	0.0467747	N/A
AT1G21065	-0.120484	0.623307	-0.234851	0.313569	-0.173449	0.532407	-0.408538	0.0240531	-0.619499	0.000256964	-0.276292	0.216627	N/A
AT1G21070	0.632669	0.0642878	0.55266	0.141462	0.487605	0.254038	-0.0596368	0.917005	0.329706	0.488649	-0.457665	0.364394	N/A
AT1G21080	0.373197	0.0756538	0.128325	0.669464	0.171748	0.572954	-0.0539069	0.858793	0.0929791	0.759369	0.0625641	0.878778	N/A
AT1G21090	0.0410117	0.959875	0.298078	0.696624	0.266375	0.755621	-0.0485998	0.953767	0.297476	0.692295	-0.0152098	0.99233	N/A
AT1G21110	2.39429	0.0582442	0.575014	0.800989	1.0541	0.623778	0.453789	0.636725	-1.12461	0.200474	0.192564	0.901404	IGMT3
AT1G21120	2.37264	0.00188977	1.94885	0.0190278	1.96468	0.0312247	0.0336111	0.968419	0.224043	0.785098	0.0974577	0.936998	IGMT2
AT1G21130	3.08843	2.49818e-09	1.27431	0.0395979	1.60698	0.00823505	2.01834	6.45846e-05	0.412457	0.573814	1.70274	0.00139695	IGMT4
AT1G21140	-0.640982	0.448963	-0.731249	0.380457	-0.432857	0.690318	-0.854505	0.00783696	-1.32549	2.53437e-05	-1.28236	3.7736e-05	N/A
AT1G21150	-0.415347	0.372626	-0.554071	0.229163	-0.5076	0.343648	-1.23316	0.0151613	-0.99635	0.0677744	-1.52818	0.0030017	N/A
AT1G21160	-0.49551	0.0760169	-0.425386	0.167517	-0.384788	0.267136	-0.258792	0.406271	-0.252154	0.456806	-0.220763	0.585385	N/A
AT1G21170	0.118424	0.605902	-0.0450227	0.886906	0.0542016	0.871612	0.0615376	0.812273	0.0717808	0.794761	-0.0432717	0.908718	SEC5B
AT1G21190	0.193988	0.445939	0.203535	0.450257	-0.0706524	0.860069	0.254273	0.274172	-0.0817785	0.803455	0.166125	0.603953	N/A
AT1G21200	0.163453	0.729764	0.0477782	0.940417	0.119375	0.854402	-0.177973	0.692161	-0.135756	0.792086	-0.113256	0.865327	N/A
AT1G21240	6.41447	3.0258e-18	4.22025	5.4169e-05	5.19112	8.8704e-09	6.03272	2.34121e-51	5.0696	5.48799e-36	5.26264	5.18618e-39	WAK3
AT1G21250	4.10169	4.73355e-42	4.2548	9.83533e-45	3.96693	1.85543e-39	3.23489	2.59151e-29	3.35793	3.08391e-31	3.48073	3.76261e-33	WAK1
AT1G21260	-0.157985	0.763909	-0.461654	0.315115	0.0317543	0.967617	0.159581	0.771078	-0.0396939	0.957153	-0.0408798	0.964248	N/A
AT1G21270	2.96508	2.69329e-30	2.8466	4.05891e-28	2.7148	1.92362e-25	2.62305	9.13575e-25	2.56207	1.037e-23	2.66752	1.75704e-25	WAK2
AT1G21280	-0.0933507	0.822423	-0.168307	0.685835	-0.159249	0.743367	-0.277353	0.447622	-0.0141836	0.980041	-0.401474	0.310894	N/A
AT1G21310	3.27897	1.85736e-12	0.811153	0.206324	0.398949	0.647705	7.11814	9.18289e-44	3.98619	2.52297e-17	4.09627	4.3817e-18	EXT3
AT1G21350	-0.371528	0.0538505	-0.130273	0.617535	-0.121763	0.683604	-0.47483	0.0204608	-0.0774876	0.803914	-0.218005	0.437818	N/A
AT1G21370	1.00558	0.000193955	0.551211	0.0901708	0.550414	0.117167	0.797511	0.00569543	0.621309	0.0488158	0.523661	0.142432	N/A
AT1G21380	0.621443	0.00121973	0.337459	0.150202	0.300614	0.25876	0.358308	0.0849544	0.546465	0.00481694	0.468678	0.0259131	N/A
AT1G21390	0.571704	0.413692	0.936953	0.139191	0.58612	0.483879	1.00451	0.0410905	1.018	0.0446615	1.02779	0.0528753	emb2170
AT1G21400	-0.433974	0.67978	-1.03756	0.290768	-0.73368	0.528257	-0.739986	0.43072	-1.11296	0.224822	-0.760886	0.508623	N/A
AT1G21410	-0.846798	0.00781342	-0.721865	0.0278213	-0.751173	0.0344256	-0.840723	0.00283005	-0.731418	0.0136607	-0.580876	0.0761485	SKP2A
AT1G21440	-0.00603229	0.99659	-0.186207	0.879011	-0.348714	0.765352	0.200857	0.83967	0.36406	0.709072	0.102545	0.947782	N/A
AT1G21450	0.104896	0.717596	-0.212553	0.449474	-0.242959	0.422509	-0.402395	0.0430647	-0.510497	0.00874665	-0.0886175	0.80714	SCL1
AT1G21460	-0.632849	0.402162	-0.628263	0.45678	-0.490896	0.616561	-0.148223	0.875986	0.387392	0.663934	0.153522	0.907728	SWEET1
AT1G21480	-0.0596672	0.860618	0.205	0.503088	0.169765	0.631955	-0.0831567	0.811122	0.114591	0.748197	-0.118441	0.788636	N/A
AT1G21500	-0.670641	0.00713393	-1.28205	1.44093e-08	-0.675772	0.01262	-0.956049	4.36313e-05	-1.80531	3.5359e-16	-1.15809	5.01606e-07	N/A
AT1G21520	0.580557	0.615692	0.900385	0.447935	0.698879	0.610839	1.81605	0.0513473	1.35749	0.186452	1.29205	0.261163	N/A
AT1G21525	1.58653	0.01737	0.368378	0.738463	0.784767	0.425477	2.22233	0.0039414	0.295472	0.846803	-0.374009	0.850267	N/A
AT1G21560	-0.659429	0.0563245	-0.389353	0.348536	-0.38365	0.404877	-0.321367	0.434071	-0.202597	0.679211	-0.404322	0.387464	N/A
AT1G21580	0.173893	0.642599	0.0166403	0.977295	-0.00998707	0.988217	0.120514	0.761204	0.17251	0.669519	0.304842	0.446925	N/A
AT1G21590	-0.461646	0.250708	-0.245376	0.64057	-0.236219	0.685037	-0.0866227	0.872931	-0.386064	0.39196	-0.077913	0.919819	N/A
AT1G21600	-0.153503	0.546618	0.0133149	0.974133	-0.104217	0.76342	-0.0895914	0.755083	0.0300433	0.935993	0.0592558	0.889013	PTAC6
AT1G21610	-0.134287	0.598185	0.0651408	0.844991	-0.0346567	0.930325	-0.207415	0.355195	-0.246156	0.288975	-0.0445478	0.912989	N/A
AT1G21630	0.112111	0.659404	0.0541198	0.875168	0.104898	0.748328	-0.0957229	0.715372	-0.0641617	0.831725	-0.0801617	0.826756	N/A
AT1G21640	-0.474099	0.016078	-0.246481	0.313964	-0.342132	0.159304	-0.776933	7.73945e-06	-0.774664	9.10805e-06	-0.649533	0.00038459	NADK2
AT1G21650	0.684688	0.000996661	1.47328	7.92667e-17	0.907918	5.82858e-06	0.889716	5.75461e-05	0.89548	6.32899e-05	0.899927	5.43621e-05	SECA2
AT1G21660	0.287499	0.266078	0.135806	0.697686	0.0710405	0.870061	0.114179	0.720284	0.0663553	0.861496	0.0147098	0.978904	N/A
AT1G21670	0.482813	0.304729	0.766632	0.0907276	0.876189	0.0587312	-0.299017	0.560268	-0.495875	0.320641	0.241634	0.725947	N/A
AT1G21680	-0.374831	0.31348	-0.425049	0.286756	-0.0574461	0.930096	-0.471761	0.178069	-0.373566	0.343282	-0.006869	0.995537	N/A
AT1G21690	-0.0664753	0.863972	0.0428243	0.929468	-0.0151584	0.979218	0.409285	0.204567	0.153611	0.727382	0.0880354	0.885247	emb1968
AT1G21700	0.157735	0.582333	0.154385	0.633453	0.03362	0.942251	-0.134711	0.645952	-0.297935	0.26281	-0.120315	0.762644	SWI3C
AT1G21710	-0.280574	0.377914	-0.0587141	0.902805	-0.352523	0.332771	-0.0223659	0.960007	0.132095	0.753999	0.0393563	0.951881	OGG1
AT1G21720	0.102564	0.637475	0.0713827	0.792067	0.0247578	0.942674	0.0386352	0.879012	-0.0911776	0.712776	-0.0295888	0.939777	PBC1
AT1G21730	-0.379251	0.163425	-0.332609	0.273829	-0.219821	0.553465	-0.744136	0.00140067	-0.831574	0.00032649	-0.445695	0.120776	N/A
AT1G21740	0.538859	0.0943298	0.563547	0.0923533	0.323789	0.459519	0.317637	0.474159	0.55285	0.179951	-0.401205	0.459099	N/A
AT1G21750	0.733229	0.00468048	0.924684	0.000250557	0.903156	0.000568424	1.68101	5.34019e-13	0.52893	0.0673878	0.755961	0.00542513	PDIL1-1
AT1G21760	-0.360812	0.158351	-0.354429	0.191971	-0.374278	0.206865	-0.366189	0.122941	-0.3351	0.188144	-0.198372	0.550934	FBP7
AT1G21780	-0.250883	0.330189	-0.140803	0.666699	-0.136027	0.709784	-0.154293	0.568834	-0.018148	0.962918	0.00163463	0.999194	N/A
AT1G21790	-0.632417	0.0161474	-0.580109	0.0309423	-0.21571	0.578329	-0.416046	0.11197	-0.472796	0.0776899	-0.678251	0.0067923	N/A
AT1G21810	0.565986	0.296049	0.841176	0.0901708	0.95256	0.0683376	0.244255	0.751416	0.114219	0.906412	0.0474783	0.971243	N/A
AT1G21830	-0.124176	0.82618	-0.04742	0.948528	0.101877	0.891503	-0.331682	0.476363	-0.201751	0.717593	-0.260286	0.680633	N/A
AT1G21840	-0.190252	0.754045	-0.263911	0.6886	-0.296377	0.676912	0.11568	0.864022	-0.0948944	0.902029	0.295655	0.688642	UREF
AT1G21880	0.292064	0.250317	0.56811	0.0127915	0.336578	0.249328	0.167613	0.605085	0.216819	0.516744	-0.242647	0.517436	LYM1
AT1G21890	1.14264	0.547729	-1.1205	0.695891	-0.74889	0.832073	-0.427906	0.529325	-0.612622	0.37235	0.0890548	0.943049	N/A
AT1G21900	0.139094	0.686365	0.378117	0.208626	0.279957	0.43706	0.622636	0.0133618	0.25128	0.446985	0.322739	0.347067	#N/A
AT1G21910	2.99052	0.143224	1.88201	0.435119	1.91588	0.46132	3.24326	0.114895	3.19269	0.13762	3.15545	0.17879	DREB26
AT1G21920	-0.581258	0.247404	-0.763504	0.139219	-0.571042	0.348012	-1.41446	0.00073128	-1.6809	4.55735e-05	-0.975617	0.0434476	N/A
AT1G21930	-0.443768	0.210199	-0.0465109	0.935547	0.0400249	0.952236	-0.396523	0.297811	0.00391342	0.995493	0.166768	0.778938	N/A
AT1G21980	0.0851019	0.736134	0.20508	0.38104	0.153043	0.582277	0.158705	0.475741	-0.0263228	0.937002	0.0323004	0.939714	PIP5K1
AT1G22020	-0.266394	0.246073	-0.200843	0.447409	-0.116858	0.72963	-0.214222	0.351976	-0.173162	0.508517	-0.111978	0.744844	SHM6
AT1G22030	-0.157286	0.798941	-0.223622	0.743813	-0.0767137	0.930426	0.123398	0.848436	-0.267884	0.666652	-0.0515186	0.959403	N/A
AT1G22040	-0.2208	0.468759	-0.161228	0.650476	-0.33801	0.3098	-0.322125	0.19468	-0.422638	0.0890377	-0.221851	0.496019	N/A
AT1G22050	-0.386346	0.277343	-0.364738	0.329358	-0.491451	0.217994	-0.105464	0.800682	0.0733666	0.879641	0.207173	0.648543	MUB6
AT1G22060	0.122262	0.661951	0.0339157	0.931633	0.105124	0.77361	-0.0283509	0.930578	-0.027512	0.940896	-0.132769	0.706541	N/A
AT1G22065	1.13442	0.0230144	0.464943	0.496413	0.354574	0.672546	1.12492	0.0131207	0.242811	0.72961	-0.0884792	0.935545	N/A
AT1G22070	0.882574	0.000216326	0.200898	0.5864	0.53308	0.0743097	0.817766	0.000507819	0.244293	0.452548	0.552412	0.0449734	TGA3
AT1G22140	0.164063	0.558641	0.0899379	0.799867	0.0250509	0.958012	-0.0464971	0.888539	-0.0480999	0.89693	0.00328182	0.997412	N/A
AT1G22160	-0.418102	0.59108	0.717469	0.343725	0.620913	0.470156	0.109938	0.903556	0.318379	0.712072	-0.154606	0.901611	N/A
AT1G22170	0.240122	0.583762	0.432458	0.294663	-0.0221611	0.976947	-0.141328	0.769501	-0.223002	0.649267	-0.309437	0.55173	N/A
AT1G22180	0.851755	0.0118041	-0.0754312	0.909452	0.272113	0.631955	0.933943	0.00474267	0.529767	0.205675	0.754799	0.0451746	N/A
AT1G22190	1.84471	0.0805634	1.31051	0.28604	1.06897	0.448392	0.254075	0.862378	0.850029	0.510228	0.680611	0.673426	N/A
AT1G22200	-0.0510551	0.85961	0.00420564	0.992556	-0.0305932	0.938666	0.306715	0.165466	0.258249	0.293661	0.282839	0.281371	N/A
AT1G22220	1.05603	0.286031	0.387877	0.787714	0.462746	0.769577	1.58148	0.0184511	1.06026	0.173924	0.0418763	0.98081	AUF2
AT1G22230	-0.348153	0.630155	0.0577875	0.954427	0.260902	0.77811	0.114849	0.880621	0.430738	0.519654	-0.325841	0.705864	N/A
AT1G22250	0.831826	0.388193	1.12324	0.249221	0.688208	0.577894	5.60969	0.00867158	2.4291	0.519923	3.42574	0.332462	N/A
AT1G22270	-0.289651	0.313394	-0.118727	0.758067	-0.0601392	0.898423	0.0575458	0.891582	-0.13069	0.757975	0.0622626	0.915087	N/A
AT1G22275	0.00410128	0.99659	-0.342549	0.599355	0.0057299	0.995929	0.0229175	0.972555	0.22964	0.706199	0.157855	0.84315	ZYP1b
AT1G22280	1.17958	1.49932e-07	1.03293	7.22617e-06	1.0216	1.71914e-05	0.737578	0.00179917	0.62806	0.0118747	0.837198	0.000411827	PAPP2C
AT1G22300	0.037173	0.89277	0.0416349	0.899896	0.0718809	0.827214	0.242651	0.234459	0.206549	0.3621	0.0885396	0.793661	GRF10
AT1G22310	-0.257946	0.456223	-0.227832	0.559395	-0.184202	0.689708	0.104954	0.80554	0.181396	0.666652	0.131231	0.812573	MBD8
AT1G22330	0.240949	0.601881	0.418519	0.357679	0.29849	0.581763	-0.0971269	0.879116	0.0959586	0.893667	-0.579717	0.3079	N/A
AT1G22350	-0.254783	0.653494	0.440982	0.353771	0.160596	0.826058	0.784227	0.0219827	1.17775	0.000149474	1.39897	1.89089e-06	N/A
AT1G22360	1.30025	0.342202	1.09345	0.493026	0.818908	0.666798	-1.03646	0.464365	0.155082	0.938776	1.59335	0.26539	UGT85A2
AT1G22403	-0.0175595	0.982313	0.371611	0.555375	0.628824	0.294645	0.150274	0.825895	0.38517	0.530538	0.00602993	0.998515	N/A
AT1G22410	0.730393	0.0185606	0.258459	0.554536	0.373533	0.384045	0.572849	0.0750337	0.0649612	0.901437	0.00211	0.999302	N/A
AT1G22430	-0.350567	0.204666	-0.0629264	0.887852	-0.319563	0.346084	-0.512824	0.0543523	-0.0418646	0.926958	-0.308252	0.377003	N/A
AT1G22450	-0.0253361	0.930841	-0.0522104	0.875327	-0.108481	0.728563	0.105887	0.676441	0.126158	0.636261	0.00346009	0.996442	COX6B
AT1G22470	3.0701	0.047604	2.45778	0.153154	2.11529	0.272873	0.889802	0.637885	1.33527	0.479549	1.15129	0.611314	N/A
AT1G22480	1.03967	0.00465637	-0.645323	0.145352	0.612466	0.201744	-0.514682	0.207446	-0.654891	0.106078	-0.434555	0.390147	N/A
AT1G22500	0.519769	0.684985	-1.13289	0.431473	-0.45861	0.808589	-0.1557	0.841661	-0.835096	0.167456	0.430822	0.596947	ATL15
AT1G22510	1.50702	3.15157e-09	0.812063	0.00585732	1.10445	8.65083e-05	0.926723	0.000973076	0.728626	0.0176944	1.02505	0.000263964	N/A
AT1G22520	0.086882	0.779423	0.163323	0.597906	0.187529	0.570604	0.23008	0.431405	0.240537	0.445451	0.0276879	0.961301	N/A
AT1G22530	0.716762	0.00550041	0.789807	0.00247471	0.712978	0.0111792	0.952925	0.000123047	1.22406	3.14602e-07	0.937252	0.000234804	PATL2
AT1G22540	-0.201906	0.550557	-0.41476	0.173077	0.0705779	0.886406	-0.368804	0.114908	-0.808438	0.000108597	-0.627263	0.00448786	N/A
AT1G22550	-0.0679669	0.930464	-0.0687886	0.939358	-0.0939518	0.924957	-1.17427	0.147019	-0.435841	0.660949	0.0274214	0.986785	N/A
AT1G22570	1.43733	0.241606	0.493988	0.78257	0.59995	0.748846	0.12453	0.946495	0.92839	0.539096	1.49089	0.313285	N/A
AT1G22590	0.512814	0.146791	0.754078	0.0231586	0.861421	0.0110029	0.00677514	0.990371	0.742643	0.0332332	0.532316	0.198096	AGL87
AT1G22610	0.217733	0.466869	0.178141	0.614466	0.131465	0.753309	0.303953	0.267615	0.0175317	0.967564	-0.0747027	0.880267	N/A
AT1G22620	-0.2022	0.42687	-0.260907	0.319301	-0.255855	0.377879	-0.170149	0.508211	-0.122031	0.683097	0.0646826	0.878646	ATSAC1
AT1G22630	-0.383355	0.520426	0.126273	0.882592	-0.142483	0.875046	-0.242425	0.709077	0.221744	0.755293	-0.100475	0.922866	N/A
AT1G22640	-0.772811	0.0113746	-0.80686	0.00783145	-0.591087	0.101304	-0.254813	0.475982	-0.332993	0.364094	-0.227276	0.621801	MYB3
AT1G22650	1.68577	2.40259e-05	1.81978	3.45123e-06	1.41681	0.00117435	1.55145	0.000152883	1.48739	0.000370027	1.26364	0.00464715	A/N-InvD
AT1G22660	-0.307329	0.424697	-0.153476	0.755491	-0.392963	0.36943	0.20321	0.647018	-0.202427	0.686152	-0.0332851	0.966693	N/A
AT1G22690	-0.319026	0.631888	0.421465	0.546275	0.214618	0.811249	-1.65816	0.00104632	0.0559603	0.950843	0.12043	0.910517	N/A
AT1G22700	-0.32737	0.106692	-0.211666	0.387563	-0.29778	0.219556	-0.134496	0.584187	-0.280188	0.21079	-0.0810276	0.825542	N/A
AT1G22710	0.359712	0.0565553	0.0690736	0.823213	0.194046	0.456962	-0.120398	0.605085	-0.267572	0.196304	-0.0883408	0.791768	SUC2
AT1G22730	-0.117668	0.764484	-0.382979	0.267062	-0.455871	0.204459	-0.00160129	0.997935	-0.215909	0.580175	-0.132161	0.803961	N/A
AT1G22740	-0.645291	0.00358874	-0.218372	0.472691	-0.110966	0.778783	-0.377714	0.142685	0.25682	0.381302	0.136928	0.738218	RABG3B
AT1G22750	-0.0334289	0.943751	-0.368799	0.321202	-0.0806684	0.88705	0.159763	0.682121	-0.223346	0.577654	0.00245655	0.999194	N/A
AT1G22770	0.921439	0.229447	-1.52829	0.0409041	0.257503	0.839095	0.46282	0.597135	-0.922687	0.254669	0.0730556	0.963565	GI
AT1G22780	-0.342264	0.0706604	-0.177674	0.461791	-0.268559	0.252471	-0.0186009	0.953199	-0.261745	0.272019	-0.258532	0.32587	PFL
AT1G22790	-0.409841	0.0603993	-0.251837	0.327555	-0.15215	0.640296	-0.502688	0.0158361	-0.391497	0.0869385	-0.483031	0.0310679	N/A
AT1G22800	0.00445423	0.990609	-0.0789515	0.829289	-0.0366014	0.93414	-0.0677303	0.844106	-0.236848	0.434132	-0.37032	0.200622	N/A
AT1G22830	-0.222432	0.702242	0.223013	0.706981	0.121123	0.875882	-0.156305	0.783919	0.147245	0.810124	0.20171	0.771388	N/A
AT1G22840	0.130989	0.570354	0.243684	0.269548	0.0740273	0.821119	0.223271	0.291892	0.183384	0.441854	-0.0392972	0.922995	CYTC-1
AT1G22850	-0.303086	0.370754	-0.333165	0.366041	-0.286159	0.494127	-0.353712	0.278595	-0.469877	0.146258	-0.442703	0.215722	N/A
AT1G22860	0.16664	0.571575	0.119392	0.738463	0.0967676	0.815436	0.117092	0.708141	0.110803	0.747068	0.135637	0.732752	N/A
AT1G22870	0.38651	0.161803	0.293212	0.360559	0.289423	0.415449	0.413153	0.120946	0.415399	0.136851	0.461748	0.110769	N/A
AT1G22880	-0.252666	0.437317	-0.18506	0.624215	-0.30233	0.422727	0.14879	0.693512	-0.0647291	0.894579	0.0668002	0.910378	CEL5
AT1G22882	1.12062	0.0106259	0.801172	0.111812	0.669446	0.243121	1.5073	0.000407464	1.36112	0.00189043	1.2018	0.0101468	N/A
AT1G22885	0.654554	0.00234826	0.59934	0.00699217	0.403562	0.14675	0.310722	0.215834	0.320763	0.225821	0.231635	0.475723	N/A
AT1G22890	0.433568	0.610367	-0.683138	0.439705	-0.259677	0.82963	-0.49769	0.531523	-1.44831	0.0303995	-0.315655	0.787801	N/A
AT1G22910	0.0208738	0.947165	0.417737	0.045371	0.311154	0.207782	-0.295162	0.188403	-0.067256	0.834354	-0.273667	0.306527	N/A
AT1G22920	0.140799	0.585559	0.0720861	0.831758	0.0454004	0.907974	-0.089808	0.749724	-0.234074	0.356418	-0.113462	0.750558	CSN5A
AT1G22930	-0.165572	0.45172	0.0228737	0.945795	0.122632	0.672499	-0.389108	0.0254762	-0.118207	0.625115	-0.104716	0.72509	N/A
AT1G22940	-0.291377	0.168152	-0.0603746	0.851022	-0.180136	0.519539	-0.407259	0.0364362	-0.112902	0.677791	-0.153074	0.601086	TH1
AT1G22950	-0.204517	0.580958	-0.106135	0.822131	-0.260698	0.541872	0.191807	0.645446	0.140992	0.771818	0.0834658	0.900707	N/A
AT1G22960	0.156303	0.751034	0.0421253	0.949223	-0.190215	0.758501	0.713299	0.1	0.454488	0.389451	0.0908928	0.92119	N/A
AT1G22970	-0.113728	0.807653	-0.399839	0.325441	-0.160455	0.776653	0.0343239	0.949203	-0.0418465	0.9439	-0.0953914	0.88994	N/A
AT1G22985	-0.511926	0.273698	-0.378704	0.458217	-0.45388	0.425005	-0.299446	0.44312	-0.380553	0.352236	-0.20607	0.700267	CRF7
AT1G23000	-0.627721	0.184008	-0.167012	0.801366	0.234615	0.726724	-0.850542	0.0360739	-0.263894	0.628761	-0.263271	0.679935	N/A
AT1G23010	0.344804	0.786728	0.220231	0.890158	0.200297	0.909195	1.49001	0.0605432	0.863479	0.365828	0.599637	0.621419	LPR1
AT1G23020	0.16016	0.845191	-1.03753	0.101525	-0.906368	0.201706	-0.149568	0.856638	-0.534743	0.45285	-0.579459	0.464896	FRO3
AT1G23030	0.45144	0.586874	0.273036	0.798135	0.132243	0.917746	0.485545	0.553195	0.487604	0.582478	0.00806478	0.998515	N/A
AT1G23040	0.40892	0.184008	-0.158605	0.718246	0.144457	0.767908	-0.0939811	0.790945	-0.385015	0.178059	-0.223896	0.552031	N/A
AT1G23060	-0.535511	0.35438	-0.686955	0.250512	-0.371789	0.627373	-0.480316	0.429799	-0.759492	0.201131	-0.929856	0.126396	N/A
AT1G23080	-0.667073	0.00978996	-0.479101	0.105099	-0.219131	0.581062	-1.0874	7.85291e-06	-0.667843	0.0130492	-0.691749	0.0122288	PIN7
AT1G23090	-0.035899	0.979214	-0.11631	0.942091	-0.14244	0.93414	-0.763801	0.459375	-0.467054	0.705102	-0.290838	0.864095	AST91
AT1G23100	0.359447	0.405591	-0.167732	0.773342	-0.332017	0.561738	1.04935	0.103224	0.272247	0.79685	0.478812	0.641835	N/A
AT1G23120	0.222771	0.863398	-1.42731	0.242472	-0.0329535	0.987524	-0.613758	0.315182	-1.23419	0.0355686	-0.941076	0.144268	N/A
AT1G23130	-5.12548e-15	1	2.03776	0.553415	2.39903	0.52366	-1.80097	0.00228888	0.0945322	0.91468	0.641797	0.306527	N/A
AT1G23140	0.926641	0.318989	0.428613	0.734915	1.53791	0.0747965	2.01682	0.000337818	0.985225	0.18532	1.35539	0.0468595	N/A
AT1G23170	0.142925	0.637475	0.43301	0.0737004	0.379854	0.177043	0.22051	0.51612	0.422446	0.171073	0.109001	0.837842	N/A
AT1G23180	-0.213505	0.465807	-0.0635703	0.881462	-0.227793	0.514859	0.101162	0.7718	-0.251971	0.434086	-0.20277	0.603827	N/A
AT1G23190	0.715414	0.0534469	0.194833	0.729224	0.23455	0.689216	0.558479	0.14825	0.354123	0.436872	-0.0120812	0.990814	PGM3
AT1G23200	1.27759	0.206741	0.0968963	0.957434	0.664561	0.653099	-0.0119026	0.993721	-0.348717	0.793223	0.0879774	0.964248	N/A
AT1G23205	0.271954	0.897564	1.63273	0.366454	0.845103	0.714807	-2.36455	0.208797	1.51435	0.415417	-0.462965	0.879009	N/A
AT1G23220	-0.254244	0.402267	-0.162791	0.6532	0.0217831	0.967036	-0.0705068	0.856365	-0.132702	0.732438	-0.0178417	0.977159	N/A
AT1G23230	0.0555635	0.846305	0.0328214	0.927752	0.0458381	0.902262	0.349422	0.0846023	0.0858489	0.77081	0.0963169	0.787801	N/A
AT1G23260	0.0116919	0.976148	0.0558839	0.895213	0.0115747	0.984267	0.00603008	0.986987	0.0354859	0.9327	-0.0618276	0.899411	MMZ1
AT1G23280	-0.205926	0.603443	-0.466059	0.198179	-0.644121	0.0718452	0.618404	0.0903701	0.0439437	0.945354	-0.029726	0.972402	N/A
AT1G23290	-0.0608497	0.813746	0.112589	0.678233	0.0636183	0.85123	0.516222	0.00469689	0.198211	0.412214	0.178949	0.52576	RPL27AB
AT1G23310	-0.0893486	0.74548	0.0659987	0.850407	-0.184176	0.534629	-0.448373	0.0253074	-0.00950721	0.980032	-0.174493	0.565462	GGT1
AT1G23330	-0.339568	0.216373	0.0167994	0.970334	-0.119824	0.771306	0.226767	0.4434	0.160892	0.649515	-0.0646001	0.902475	N/A
AT1G23340	-0.492461	0.417078	0.0745829	0.935974	0.251314	0.769931	-1.41893	0.00361255	-0.615459	0.305875	-0.658945	0.314483	N/A
AT1G23360	-0.236981	0.308875	-0.051095	0.885311	-0.0612197	0.871612	-0.230684	0.37241	0.443592	0.0480802	0.150427	0.669189	MENG
AT1G23380	-0.0906177	0.814626	-0.0335574	0.94565	-0.102666	0.834667	0.0495933	0.899545	-0.00337874	0.994864	-0.0115714	0.986308	KNAT6
AT1G23390	0.264758	0.515636	-0.28322	0.532551	0.322613	0.496229	-0.3763	0.304161	-0.560551	0.111038	-0.151067	0.800341	N/A
AT1G23400	-0.466906	0.0280914	-0.171096	0.556999	-0.259309	0.364629	-0.488694	0.0189476	-0.33649	0.152151	-0.191311	0.536033	CAF2
AT1G23440	-0.307447	0.269472	-0.0991355	0.803217	-0.0352254	0.945033	-0.236363	0.385324	-0.228058	0.440687	-0.0491855	0.921737	N/A
AT1G23460	-0.0452398	0.909521	-0.259397	0.453238	0.150835	0.727286	-0.311217	0.295021	0.0901256	0.82396	-0.0641225	0.907135	N/A
AT1G23480	0.097154	0.878059	0.0668639	0.932165	-0.037732	0.966274	-0.389036	0.457556	-0.0225287	0.977797	-0.291215	0.685835	CSLA03
AT1G23490	0.511815	0.0184923	0.214282	0.46389	0.31971	0.260051	0.128757	0.654619	0.259248	0.33095	0.188435	0.5722	ARF1
AT1G23530	0.59346	0.166225	0.43131	0.387687	0.468415	0.388674	-0.287483	0.577856	-0.0767055	0.912611	-0.44306	0.436457	N/A
AT1G23550	-0.27824	0.720161	0.138613	0.883618	-0.206913	0.842559	-0.367128	0.65886	0.948492	0.137316	0.370752	0.705847	SRO2
AT1G23560	-1.08345	0.0292683	-0.508306	0.360803	-0.277409	0.704737	-0.546045	0.207074	-0.319491	0.539096	-0.628086	0.187863	N/A
AT1G23710	1.94748	0.135396	2.17092	0.11811	2.1231	0.157224	0.694053	0.654617	1.55226	0.273491	1.5068	0.344683	N/A
AT1G23730	0.342163	0.483557	0.535134	0.251874	1.06716	0.00708987	-0.467805	0.232593	1.03514	0.00160204	0.98013	0.00409601	BCA3
AT1G23740	-0.268154	0.630143	-0.133479	0.859683	-0.367729	0.567415	-0.496254	0.310231	-0.502406	0.337113	-0.937487	0.046166	AOR
AT1G23750	-0.387056	0.182286	0.112112	0.776839	-0.170396	0.685277	-0.610657	0.0492852	-0.291793	0.445451	-0.494814	0.164956	N/A
AT1G23760	0.080707	0.927045	-0.169334	0.861377	0.335405	0.709511	-0.653003	0.178403	-0.110705	0.87746	-0.532007	0.363168	JP630
AT1G23780	-0.107106	0.747464	-0.0751381	0.856702	0.0151178	0.977201	0.0907389	0.784298	-0.0104715	0.981082	0.129003	0.755514	N/A
AT1G23790	0.0447456	0.94612	0.631387	0.166247	0.52503	0.329097	0.548278	0.491484	0.242951	0.820461	0.0182654	0.99336	N/A
AT1G23800	-0.408431	0.131873	-0.258801	0.424224	-0.066481	0.888467	-0.701865	0.00347636	-0.487832	0.0680169	-0.778498	0.00138211	ALDH2B7
AT1G23820	0.137679	0.61037	0.316456	0.199579	0.270415	0.337527	0.161785	0.538538	0.339672	0.148515	0.24148	0.401243	SPDS1
AT1G23830	1.05482	0.0152382	1.33645	0.000505563	0.684477	0.241392	1.40881	1.1512e-05	1.26573	0.000168747	1.53741	1.08611e-06	N/A
AT1G23840	1.67809	0.000842868	1.66499	0.00105186	1.4424	0.0104914	2.9569	2.30338e-10	2.49767	1.70513e-07	2.95269	3.33857e-10	N/A
AT1G23850	-0.129008	0.908947	-0.0789729	0.95347	0.198923	0.883466	-0.568493	0.433223	-0.405638	0.631984	0.0784346	0.954638	N/A
AT1G23860	-0.288645	0.214149	-0.30409	0.211104	-0.21872	0.45963	-0.358443	0.0914123	-0.421992	0.0494354	-0.27849	0.28286	RSZ21
AT1G23870	-0.863635	0.00119776	-0.728448	0.0102478	-0.349924	0.358719	-1.67074	6.74624e-12	-1.14677	5.40204e-06	-0.769436	0.00590439	TPS9
AT1G23880	0.00718034	0.989625	0.0217411	0.972529	0.0164643	0.983604	-0.476863	0.223006	-0.56097	0.166925	-0.606157	0.14994	N/A
AT1G23890	-0.550634	0.0845626	-0.221735	0.593131	-0.259414	0.557756	-0.366427	0.281526	-0.380371	0.296505	-0.353066	0.384312	N/A
AT1G23900	0.26352	0.254922	0.177712	0.530787	0.306948	0.247578	0.358063	0.100668	0.321063	0.170634	0.268468	0.326851	GAMMA-ADAPTIN 1
AT1G23935	-0.939806	0.072514	-0.471516	0.464627	-0.269477	0.743252	-0.69958	0.28592	-0.193168	0.826865	-0.451884	0.607036	N/A
AT1G23940	-0.598243	0.284241	-0.344255	0.616535	-0.773302	0.218811	-0.385232	0.604029	-0.275755	0.749247	-0.758528	0.329344	N/A
AT1G23950	-0.181633	0.435011	-0.105278	0.715984	-0.263378	0.304118	0.256479	0.232867	0.0168057	0.962742	0.185438	0.510834	N/A
AT1G23960	-0.0749048	0.862258	-0.234386	0.569935	-0.184609	0.70119	-0.277205	0.422921	-0.341071	0.338521	-0.12519	0.819148	N/A
AT1G23970	-0.0463497	0.89928	-0.00976274	0.984858	-0.0594301	0.8971	-0.150876	0.627461	-0.247711	0.421195	-0.276802	0.39877	N/A
AT1G23980	-0.54026	0.325719	-0.460544	0.438933	-0.341294	0.637369	-0.030586	0.968331	-0.0125368	0.990081	-0.408745	0.597283	N/A
AT1G24020	0.562489	0.703452	0.512747	0.769311	0.29594	0.887044	1.04387	0.492562	1.79683	0.207113	1.50231	0.371335	MLP423
AT1G24030	0.608871	0.114344	-0.46704	0.315921	0.0877756	0.901579	0.417803	0.271864	0.678633	0.0556814	0.361404	0.444672	N/A
AT1G24040	-0.638653	0.00308001	-0.077154	0.830671	-0.251906	0.406741	-0.3073	0.223317	0.0919387	0.788392	0.062921	0.890117	N/A
AT1G24050	-0.269543	0.229754	-0.071858	0.832623	-0.140547	0.661076	-0.164514	0.511631	-0.201223	0.438777	-0.219789	0.439947	N/A
AT1G24070	-0.183629	0.63286	0.555301	0.0826029	0.18244	0.704108	-0.254348	0.528222	0.417349	0.265493	-0.373527	0.39802	CSLA10
AT1G24090	0.134195	0.890667	0.177747	0.873813	-0.137483	0.914189	2.19178	0.102958	2.23292	0.112156	2.30675	0.1108	N/A
AT1G24095	0.0173375	0.981875	0.0413843	0.962155	-0.0289466	0.977389	0.293728	0.643762	0.356733	0.592482	0.0189446	0.988644	N/A
AT1G24100	0.453154	0.158976	0.186169	0.674755	0.452538	0.230644	0.198653	0.572018	0.694881	0.012246	0.277827	0.488271	UGT74B1
AT1G24120	0.233144	0.343063	-0.0312005	0.936727	0.166339	0.610462	0.00883303	0.978279	-0.0595841	0.856636	-0.114044	0.751178	ARL1
AT1G24140	4.67594	0.000395116	3.20297	0.0308984	2.62131	0.133941	3.61297	0.00204329	3.7063	0.00173057	3.44228	0.00516273	N/A
AT1G24145	2.60479	0.00181182	2.10131	0.0238511	2.13702	0.0384783	5.80027	1.39464e-21	5.80747	2.00713e-21	5.95223	1.65772e-23	N/A
AT1G24147	6.40889	1.8247e-23	5.80247	4.43619e-18	4.98058	5.16633e-11	4.8017	6.07073e-24	5.04792	1.3869e-26	4.63835	3.68084e-22	N/A
AT1G24148	1.6221	0.000172261	1.79372	1.83211e-05	1.44512	0.00212778	0.523238	0.244644	0.935876	0.0219604	0.690189	0.150572	N/A
AT1G24150	2.28924	1.47843e-10	2.04925	1.37204e-08	1.73918	5.22043e-06	1.76845	1.17704e-06	1.74963	1.70079e-06	1.77927	1.35162e-06	FH4
AT1G24160	-0.160681	0.60824	-0.152259	0.676401	-0.171763	0.655128	-0.381935	0.145769	-0.364594	0.190749	-0.303306	0.352361	N/A
AT1G24170	0.910476	0.0982996	0.834373	0.170965	0.681692	0.330942	1.0632	0.0490215	1.41414	0.00671643	0.935008	0.133979	LGT9
AT1G24180	0.0243478	0.937009	0.0360581	0.920963	0.11343	0.728781	-0.123699	0.626803	-0.0616333	0.842816	-0.156231	0.610766	IAR4
AT1G24190	0.0307646	0.915278	-0.115734	0.68336	-0.073824	0.829856	0.127427	0.588664	0.0104251	0.975788	0.0885663	0.796553	SNL3
AT1G24240	0.198497	0.602957	0.150289	0.742389	0.501733	0.16122	0.137113	0.751676	0.259774	0.532565	0.108102	0.862017	N/A
AT1G24265	-0.270702	0.675861	-0.370076	0.572048	-0.449346	0.532407	-0.385424	0.60211	-0.0124753	0.991178	0.0542037	0.965305	N/A
AT1G24267	0.136544	0.596532	0.0614925	0.859912	-0.0130004	0.976947	0.162129	0.519184	0.0139568	0.968805	0.144422	0.661452	N/A
AT1G24280	-0.0496851	0.926933	-0.328634	0.484856	-0.24768	0.657309	0.676272	0.0831561	0.727908	0.0685035	0.670043	0.125116	G6PD3
AT1G24290	-0.505856	0.138373	-0.200695	0.640687	-0.203801	0.679138	-0.561877	0.183119	-0.478386	0.312003	-0.823712	0.0558092	N/A
AT1G24300	-0.0626368	0.85089	-0.0153315	0.97304	-0.0409529	0.92909	-0.0564189	0.867406	0.00833729	0.984477	0.00781387	0.990502	N/A
AT1G24310	-0.14882	0.698594	0.033347	0.949355	-0.213696	0.630893	0.0956172	0.839933	0.00189856	0.997738	-0.163879	0.781522	N/A
AT1G24330	-0.823028	0.0536098	-0.430325	0.36181	-0.37413	0.505676	-0.368174	0.363938	-0.583284	0.14924	-0.528404	0.221542	N/A
AT1G24340	-0.60591	0.0139721	-0.717981	0.00254027	-0.744174	0.00324659	-0.520039	0.0354923	-0.69831	0.00388016	-0.565873	0.0296401	emb2421
AT1G24350	-0.0151762	0.972028	-0.232073	0.51184	-0.0961422	0.843139	-0.132075	0.699779	0.0591994	0.889794	-0.0262734	0.964072	N/A
AT1G24360	0.14874	0.559407	0.276304	0.256549	0.0953513	0.785632	0.816121	1.61377e-05	0.632152	0.00166761	0.593252	0.00463784	N/A
AT1G24400	-0.254113	0.672336	-0.11605	0.877122	-0.126121	0.879523	-0.455961	0.287683	-0.419989	0.376293	0.220934	0.716505	LHT2
AT1G24405	0.789422	0.443008	0.623951	0.588178	0.109446	0.955918	0.0465208	0.944021	-0.0203124	0.980014	-0.159939	0.844092	N/A
AT1G24440	-0.161679	0.737083	-0.399976	0.374106	-0.0575936	0.935206	-0.887638	0.00624797	-0.995857	0.00205185	-0.48311	0.252672	N/A
AT1G24450	-0.160405	0.630069	-0.242291	0.469698	-0.155234	0.711921	0.24857	0.385789	-0.337576	0.25649	0.0919767	0.849037	NFD2
AT1G24460	0.131779	0.604424	0.269376	0.258419	0.279275	0.27742	0.133307	0.592104	-0.0291619	0.934722	0.0295856	0.948154	TNO1
AT1G24470	-0.196119	0.695205	0.0508372	0.939792	-0.119752	0.863271	0.285293	0.557749	0.136825	0.822707	0.226021	0.734681	KCR2
AT1G24490	-0.430738	0.0458471	0.0521829	0.884448	-0.0431121	0.915186	-0.0603985	0.843413	-0.166593	0.553448	0.0384773	0.933885	ALB4
AT1G24510	-0.0719475	0.762833	-0.0777941	0.77894	-0.0904602	0.7584	0.156464	0.462084	-0.0767767	0.773928	0.0733535	0.826929	N/A
AT1G24530	0.648926	0.066548	-0.0787664	0.899224	0.231986	0.673901	-0.232667	0.589978	-0.0263317	0.964916	0.0128567	0.988934	N/A
AT1G24560	0.0312232	0.924775	-0.104286	0.755491	-0.023083	0.960103	-0.134684	0.610592	-0.156397	0.57819	-0.136386	0.688642	N/A
AT1G24575	-0.263862	0.535961	0.542523	0.14311	1.01958	0.00134061	0.159853	0.741007	1.01685	0.00180957	0.625686	0.117189	N/A
AT1G24600	-0.183347	0.758971	-0.373075	0.512738	0.0518912	0.953325	-0.795313	0.0135073	-0.649273	0.062325	-0.819399	0.0150507	N/A
AT1G24610	-0.589082	0.00155919	-0.142292	0.598939	-0.260265	0.311607	-0.468642	0.0219427	-0.406515	0.0638292	-0.381154	0.103784	N/A
AT1G24625	-0.303334	0.365596	0.262627	0.458073	0.0979951	0.849462	0.209274	0.507162	0.0286056	0.950843	-0.0256035	0.965796	ZFP7
AT1G24706	-0.0636862	0.790706	-0.0880286	0.739454	-0.0606534	0.84913	-0.0147717	0.956285	-0.155722	0.482102	-0.00724531	0.986785	THO2
AT1G24735	0.301409	0.614487	0.3976	0.489957	0.360011	0.603481	0.0141581	0.986128	-0.123361	0.891836	-0.238256	0.807446	N/A
AT1G24764	-0.128136	0.668766	0.0753721	0.845166	0.10247	0.794531	-0.0246532	0.947392	0.240973	0.406229	0.0183642	0.97399	MAP70-2
AT1G24880	-0.403671	0.259674	-0.244944	0.568649	-0.281058	0.543476	-0.417267	0.22723	-0.00864414	0.988685	-0.29951	0.502664	LPXC2
AT1G25098	0.134825	0.617493	-0.0193283	0.961979	0.0809173	0.830548	-0.124651	0.652487	0.0550629	0.874185	0.0772595	0.852386	N/A
AT1G25211	0.159642	0.732416	-0.279372	0.556278	0.0623645	0.927986	0.353879	0.386307	0.181604	0.728026	0.58653	0.150538	N/A
AT1G25220	-0.0277436	0.969306	0.146447	0.841729	0.0893997	0.915425	0.226482	0.691955	0.512079	0.322352	0.456672	0.445261	ASB1
AT1G25230	-1.04677	0.0299173	-0.739166	0.187551	-0.560597	0.392742	-1.56016	0.000606874	-0.655622	0.239106	-0.920291	0.0942401	N/A
AT1G25250	0.599242	0.25311	0.196598	0.797643	0.246956	0.759366	0.115698	0.865031	0.387217	0.516744	0.0528627	0.959904	ID
AT1G25260	-0.491576	0.0405076	-0.529384	0.0313185	-0.583274	0.0220774	-0.0499643	0.899812	-0.269401	0.415417	-0.0313137	0.957742	N/A
AT1G25275	0.443652	0.557737	0.333251	0.720135	0.498905	0.581318	-0.0699016	0.941075	0.316787	0.714662	0.753246	0.345403	N/A
AT1G25280	0.560366	0.00500194	0.519108	0.012791	0.463631	0.0445657	0.242119	0.297739	0.283256	0.23351	0.306545	0.227227	TLP10
AT1G25290	-0.488633	0.0296754	-0.148238	0.624714	-0.171648	0.603481	-0.624505	0.00399282	-0.258448	0.34588	-0.29122	0.309327	RBL10
AT1G25320	0.3556	0.401228	0.0231389	0.974512	0.187093	0.759407	-0.0528164	0.926297	-0.346434	0.468504	-0.136515	0.849443	N/A
AT1G25350	0.0589013	0.819936	-0.0856959	0.762774	-0.11542	0.694943	0.195399	0.366226	0.0862415	0.756399	0.191509	0.466702	OVA9
AT1G25370	1.72112	1.1793e-06	1.02767	0.0112136	1.08842	0.010272	1.48263	6.51462e-05	1.00462	0.0157574	0.989746	0.0222316	N/A
AT1G25375	-0.12477	0.713982	0.0389307	0.931633	-0.0891241	0.847948	-0.165083	0.605085	-0.381265	0.187007	-0.393805	0.197705	N/A
AT1G25380	0.0887937	0.820686	0.0722248	0.880808	-0.0991687	0.845711	0.126617	0.739015	0.273095	0.437826	0.21312	0.623704	NDT2
AT1G25390	1.67497	9.1625e-07	1.62875	2.19698e-06	1.44203	7.49421e-05	1.06831	0.00220318	1.29889	0.000132994	1.28463	0.000210346	N/A
AT1G25400	2.45208	0.00834291	2.30674	0.0183724	2.29335	0.0262212	0.749124	0.502264	1.0422	0.354229	1.27823	0.278854	N/A
AT1G25420	-0.0592767	0.818057	-0.192344	0.397373	-0.218339	0.374036	-0.424205	0.0115099	-0.280952	0.14204	-0.207046	0.36323	N/A
AT1G25430	-0.17793	0.935061	-0.722744	0.736142	0.888883	0.624039	0.0284123	0.971801	-0.358792	0.6142	-0.159329	0.875353	N/A
AT1G25440	-0.677727	0.00235366	-0.685705	0.00268292	-0.564404	0.0263564	-0.365509	0.141114	-0.493701	0.0399524	-0.332735	0.258123	N/A
AT1G25450	1.15196	0.0101624	1.64481	8.50317e-05	1.33808	0.00374818	-0.834456	0.179687	0.351632	0.633988	0.504257	0.50395	KCS5
AT1G25480	-0.366737	0.306097	-0.479577	0.191086	-0.196908	0.700377	0.0114533	0.980843	-0.0299458	0.956697	0.203828	0.685418	N/A
AT1G25490	-0.0712144	0.768349	-0.0486598	0.875116	0.0227954	0.950585	-0.15662	0.458696	-0.056686	0.836723	-0.177487	0.480249	RCN1
AT1G25500	-0.251775	0.488258	0.207285	0.61062	0.0178768	0.977439	0.329362	0.340948	0.236262	0.562565	0.270865	0.544546	N/A
AT1G25510	0.606099	0.0389804	1.74492	6.29206e-16	1.08274	2.28647e-05	1.42171	1.81328e-05	1.1543	0.00161208	0.466748	0.39673	N/A
AT1G25520	0.511917	0.203686	-0.149877	0.804644	-0.0592873	0.937469	0.7235	0.0537917	-0.372594	0.431409	0.267543	0.651526	N/A
AT1G25530	0.0360004	0.93913	0.204749	0.641182	0.0226237	0.972695	0.274252	0.434121	-0.427496	0.205211	-0.611065	0.0619931	N/A
AT1G25540	-0.0207353	0.948556	-0.235062	0.347065	-0.0820851	0.819736	0.0474784	0.870984	-0.0303783	0.930858	0.0496524	0.903229	PFT1
AT1G25550	0.700771	0.225552	0.112159	0.906362	0.477667	0.533278	0.589693	0.323856	0.935652	0.0995122	1.01682	0.0871971	N/A
AT1G25560	1.62401	1.40027e-09	1.29702	2.88035e-06	1.11171	0.000168678	0.460266	0.166332	0.938795	0.00123344	0.958098	0.00120532	TEM1
AT1G25570	0.476065	0.0141901	0.358357	0.101928	0.244357	0.363651	0.218085	0.354794	0.117107	0.690166	-0.0196766	0.967091	N/A
AT1G25580	0.617246	0.0342735	0.722124	0.0129328	0.577555	0.084802	0.707725	0.014115	0.858083	0.00224103	0.73021	0.016239	SOG1
AT1G25682	0.308615	0.362822	0.0937689	0.851874	0.224093	0.617812	-0.201331	0.57674	-0.200651	0.611973	-0.0324397	0.960868	N/A
AT1G26090	-0.194511	0.593526	-0.0256371	0.961979	-0.270416	0.511894	-0.0271242	0.953249	0.0805835	0.865105	-0.0301279	0.964051	N/A
AT1G26100	-0.892676	0.0401822	-0.32019	0.587384	-0.327895	0.609896	-0.418663	0.446859	-0.183297	0.792968	-0.816521	0.137602	N/A
AT1G26110	-0.0575026	0.818401	0.0779125	0.781899	-0.0112525	0.976947	-0.119661	0.587939	0.0253187	0.935526	0.017489	0.965305	DCP5
AT1G26120	-0.116437	0.686586	-0.253989	0.339813	-0.102516	0.782897	-0.00771144	0.980766	-0.146447	0.605441	-0.0538622	0.899562	ICME-LIKE1
AT1G26130	0.134089	0.809441	0.168439	0.789668	0.116958	0.87317	0.793688	0.0485924	0.275586	0.616706	0.531867	0.301547	N/A
AT1G26150	-0.181773	0.590255	-0.458059	0.12682	-0.210526	0.602441	-0.341856	0.239841	-0.481836	0.0884359	-0.436549	0.165815	PERK10
AT1G26160	-0.150161	0.615296	-0.14145	0.678524	-0.189875	0.586234	-0.12939	0.68251	0.0172262	0.967317	0.0785346	0.867259	N/A
AT1G26170	0.0233237	0.938121	-0.0273696	0.937714	0.00153009	0.997252	-0.000881375	0.998068	-0.0257828	0.940896	-0.103965	0.765312	N/A
AT1G26180	-0.362891	0.0718442	-0.187957	0.447409	-0.106306	0.739556	-0.475794	0.0170663	-0.0405853	0.903618	-0.266603	0.300117	N/A
AT1G26190	0.137047	0.774792	0.0213727	0.975412	0.0265836	0.971834	0.503275	0.202156	0.165888	0.760988	0.154525	0.821433	N/A
AT1G26230	-0.171029	0.677345	0.308857	0.441868	0.112197	0.843833	-0.387068	0.303161	1.00727	0.000794123	0.543985	0.155506	CPN60BETA4
AT1G26260	-0.0295853	0.961697	0.164553	0.782077	0.219641	0.72112	0.524319	0.193002	0.413594	0.366224	0.467793	0.337235	CIB5
AT1G26270	1.08939	0.000236831	1.15129	0.000107478	1.01778	0.00132874	-0.0614816	0.899812	0.345585	0.38113	0.373891	0.388259	N/A
AT1G26290	-0.106024	0.85946	0.108856	0.878215	-0.138525	0.855601	0.439958	0.742545	0.975075	0.398256	1.46059	0.144014	N/A
AT1G26300	0.0459031	0.907965	0.115555	0.77873	0.290249	0.41691	-0.0715518	0.84895	-0.00581977	0.990856	-0.00928206	0.989653	N/A
AT1G26310	-0.0638002	0.929457	-0.325887	0.627655	-0.0631195	0.948525	-0.103098	0.898712	0.0705676	0.939997	0.163946	0.875929	CAL
AT1G26330	-0.185007	0.674945	0.291317	0.455308	0.0744138	0.902088	0.338675	0.703395	0.449675	0.626477	0.569582	0.537747	N/A
AT1G26340	0.0906647	0.805177	0.0181193	0.971146	-0.180109	0.667173	0.834231	0.00527221	0.797101	0.0111059	0.567299	0.124138	CB5-A
AT1G26370	0.0208215	0.953884	-0.0406873	0.919759	-0.1166	0.757867	0.130055	0.665104	-0.156121	0.633478	-0.191258	0.590003	N/A
AT1G26440	0.289697	0.466921	-0.190942	0.703988	-0.00928439	0.990372	-0.222975	0.575766	-0.338428	0.390303	0.0718708	0.91441	UPS5
AT1G26450	-0.179286	0.755221	-0.296223	0.624213	-0.231114	0.743367	0.293528	0.587228	-0.0431585	0.954921	0.171147	0.83574	N/A
AT1G26460	-0.00177546	0.99637	0.0818511	0.781092	0.110987	0.715687	0.484694	0.0146527	0.232505	0.359658	0.100452	0.789412	N/A
AT1G26470	-0.606026	0.0128117	-0.245959	0.412531	-0.434252	0.136789	0.105194	0.776973	0.0132414	0.9795	0.0992754	0.847144	N/A
AT1G26520	-0.320141	0.500101	-0.0453082	0.947289	-0.618437	0.211043	0.280365	0.610839	-0.258325	0.693769	-0.159313	0.855904	N/A
AT1G26540	-0.261368	0.508496	0.0274813	0.961979	0.185214	0.711521	0.442612	0.445271	0.751679	0.156619	0.483624	0.472015	N/A
AT1G26550	0.108299	0.626989	0.123264	0.61486	0.178954	0.461562	0.19349	0.321225	0.152157	0.495354	0.179534	0.454135	N/A
AT1G26560	0.890844	0.0146461	0.415919	0.380474	0.188656	0.766263	0.0396299	0.947811	0.485672	0.27846	-0.233459	0.718911	BGLU40
AT1G26570	0.713692	0.000525045	0.349454	0.175502	0.457215	0.073737	-0.13984	0.635767	-0.0220362	0.957345	-0.259719	0.404836	UGD1
AT1G26580	-0.27913	0.541545	-0.320383	0.52267	-0.196392	0.750848	-0.374544	0.378282	-0.190973	0.717312	-0.120988	0.867688	N/A
AT1G26620	-0.216147	0.52212	-0.322899	0.336545	-0.129764	0.781593	-0.0810747	0.831118	-0.535738	0.0538979	-0.404598	0.207796	N/A
AT1G26630	-0.148036	0.469757	0.0972534	0.705893	-0.0241294	0.945651	0.00690855	0.979587	-0.0679333	0.792223	-0.154794	0.536033	FBR12
AT1G26640	-0.00888136	0.980203	-0.0645628	0.865794	-0.00970674	0.985339	0.115165	0.699406	0.00229115	0.996099	0.0577853	0.900985	N/A
AT1G26650	-0.0776917	0.787207	-0.04756	0.89623	0.0504729	0.896779	0.0112046	0.974734	0.183338	0.54485	0.0352083	0.946595	N/A
AT1G26660	-0.0217952	0.969501	0.150875	0.765753	-0.0338732	0.962244	0.184395	0.710784	0.11081	0.85319	0.142243	0.840506	N/A
AT1G26665	0.0149794	0.981875	0.225032	0.71205	0.439842	0.4294	0.0891901	0.880531	0.595753	0.183325	0.659049	0.165375	N/A
AT1G26670	-0.322121	0.244716	-0.471363	0.0855253	-0.196732	0.60356	-0.394883	0.127463	-0.161514	0.633058	0.0613517	0.90386	VTI1B
AT1G26690	0.0334219	0.930464	0.208456	0.532696	0.176362	0.646194	0.0560858	0.878153	0.145207	0.676055	0.128064	0.769839	N/A
AT1G26730	2.08543	0.000146245	1.33173	0.0307405	1.2915	0.0496853	2.34949	3.2263e-05	1.98135	0.000647241	1.66661	0.00727152	N/A
AT1G26740	-0.211789	0.500991	-0.00875345	0.987284	-0.0738235	0.876799	0.450499	0.133525	-0.0428364	0.936334	0.0438323	0.947548	N/A
AT1G26750	0.134286	0.655696	0.196076	0.525139	0.0102504	0.985339	0.259293	0.391052	0.246734	0.460283	0.0530412	0.924565	N/A
AT1G26760	0.125473	0.896375	0.0341381	0.978841	0.299234	0.783122	1.72267	0.161804	1.798	0.163005	1.05803	0.564062	SDG35
AT1G26761	-1.17487	4.08582e-08	-1.47104	1.04352e-12	-1.03249	3.24765e-06	-1.10852	2.37612e-07	-1.7369	4.27972e-16	-1.67267	1.89393e-15	N/A
AT1G26770	-1.15962	0.0280846	-0.340409	0.65773	-0.797434	0.230254	-1.11039	0.0412315	-0.484829	0.479626	-1.29389	0.0227388	EXPA10
AT1G26800	-0.624803	0.170118	-1.04912	0.0144464	-0.422227	0.481016	-0.568201	0.20316	-0.792802	0.0677883	-0.194068	0.795687	N/A
AT1G26810	0.670677	0.025846	0.0857822	0.873336	0.250548	0.5836	0.0423143	0.924722	0.0963468	0.830558	-0.0462728	0.944639	GALT1
AT1G26820	0.473635	0.0426554	-0.0204813	0.963379	0.265328	0.407593	-0.00327927	0.992743	-0.163955	0.571299	-0.149783	0.666044	RNS3
AT1G26830	0.0219091	0.93825	-0.158234	0.522181	-0.0223935	0.953325	-0.169812	0.425737	-0.297822	0.135952	-0.207068	0.397797	CUL3
AT1G26840	0.144411	0.826297	0.315919	0.614045	0.318829	0.65065	0.192783	0.844495	-0.84639	0.379854	-0.0434859	0.978475	ORC6
AT1G26850	0.274484	0.155302	-0.0329451	0.921297	0.00715506	0.986339	0.284556	0.140938	0.0312437	0.921241	0.0617335	0.863662	N/A
AT1G26880	-0.225178	0.3277	-0.0416198	0.909117	-0.206445	0.4697	0.309963	0.192424	0.00578379	0.989889	-0.0452344	0.923915	N/A
AT1G26900	-0.0616633	0.923346	-0.474966	0.365113	-0.0360216	0.966692	0.0763544	0.910341	-0.282353	0.665054	-0.533865	0.393953	N/A
AT1G26910	-0.226797	0.494314	-0.349801	0.280924	-0.439894	0.196698	-0.248214	0.573404	-0.504598	0.232817	-0.354607	0.476164	RPL10B
AT1G26911	1.01221	0.0830815	0.117762	0.912102	0.529729	0.533212	0.429972	0.678241	0.744667	0.443834	-0.507101	0.729397	N/A
AT1G26920	0.0730339	0.834291	-0.297447	0.319301	-0.215729	0.545307	0.0412993	0.91879	-0.231178	0.507448	-0.551613	0.0608838	N/A
AT1G26930	-0.908245	0.023029	-1.55639	1.98745e-05	-1.09571	0.00922464	-0.16985	0.680442	-0.442148	0.239233	-0.344767	0.422802	N/A
AT1G26940	-0.478829	0.10146	-0.0199547	0.969143	-0.0613893	0.905809	0.0558788	0.898304	0.150303	0.718678	0.0564081	0.928185	N/A
AT1G26945	-1.09661	0.117286	-1.40726	0.0471145	-0.869028	0.319682	-2.92597	0.0209311	-0.73691	0.588561	-1.29737	0.335483	KDR
AT1G26960	0.754481	0.177499	0.903959	0.104189	0.737631	0.265291	1.93027	4.39377e-06	2.28126	2.5985e-08	2.45621	1.76969e-09	AtHB23
AT1G27000	-0.092573	0.739197	-0.110098	0.7267	-0.0872009	0.808785	0.0171929	0.956701	-0.0665527	0.833027	-0.0215775	0.96327	N/A
AT1G27020	0.184469	0.92056	0.177796	0.935843	0.528225	0.801507	-1.15907	0.420645	1.10592	0.477083	1.243	0.469517	N/A
AT1G27030	0.967146	0.0524499	0.385803	0.578145	0.520269	0.463936	0.770446	0.22786	0.973047	0.122867	-0.169924	0.894666	N/A
AT1G27045	-0.972573	0.209062	-1.87976	0.0108823	-0.976396	0.281136	-2.45734	7.29254e-06	-1.53136	0.00549121	-0.991956	0.0956664	ATHB54
AT1G27050	-0.0738921	0.87887	-0.390168	0.327273	-0.446924	0.30567	0.293432	0.514297	-0.182318	0.749149	0.329641	0.53882	N/A
AT1G27060	-0.133788	0.81878	-0.823372	0.066478	-0.711626	0.183947	0.717484	0.0797165	0.403301	0.442172	0.347561	0.568917	N/A
AT1G27070	0.235263	0.366876	-0.0627739	0.872339	0.0724615	0.864102	0.00591964	0.986482	-0.0440986	0.907109	-0.063812	0.887278	N/A
AT1G27090	-0.263493	0.199109	-0.0468688	0.888997	-0.0832115	0.800232	-0.220673	0.303053	-0.290517	0.171879	-0.184358	0.498694	N/A
AT1G27100	1.55601	0.0542653	1.13834	0.223439	1.21277	0.220756	0.947924	0.279306	1.00247	0.275827	1.09827	0.270113	N/A
AT1G27110	1.35995	0.00091197	0.895577	0.0588821	0.894376	0.090904	0.394606	0.490056	0.574657	0.305521	0.0564218	0.959329	N/A
AT1G27120	0.0886179	0.870465	0.192048	0.735901	0.00270451	0.997381	-0.373647	0.439484	-0.406387	0.431409	-0.965193	0.0274555	N/A
AT1G27130	0.127805	0.685753	0.264794	0.381659	0.1884	0.602441	0.48164	0.0473487	0.515648	0.0362685	0.72472	0.00176253	GSTU13
AT1G27150	-1.17655	3.98612e-06	-0.842249	0.00166088	-0.866802	0.00195601	-0.995476	7.42278e-05	-1.03046	4.47012e-05	-0.756304	0.00559251	N/A
AT1G27170	-0.0402755	0.939359	-0.442868	0.280245	-0.152607	0.797541	0.0213698	0.963282	-0.18607	0.662648	-0.069542	0.911446	N/A
AT1G27180	0.214239	0.570127	0.440007	0.191431	0.348145	0.386929	0.188634	0.621105	0.340729	0.346866	0.142734	0.792029	N/A
AT1G27190	-0.0525506	0.855478	0.025	0.945224	0.105385	0.750699	-0.0920647	0.732594	-0.0971615	0.737727	0.0991416	0.781292	N/A
AT1G27200	1.06767	0.192141	0.757965	0.441868	0.84741	0.415717	0.528317	0.567764	1.03422	0.225821	1.03114	0.277676	N/A
AT1G27210	0.464741	0.241295	0.23814	0.649281	0.0934806	0.891412	0.556782	0.133123	0.349446	0.426551	0.27179	0.618277	N/A
AT1G27285	-1.16352	0.0113746	-0.902401	0.0497307	-0.562944	0.334652	-1.68359	0.00527221	-0.453971	0.533393	-0.823778	0.23256	N/A
AT1G27290	-0.0308069	0.923346	-0.104306	0.747139	0.11642	0.736128	-0.490605	0.0131512	-0.383332	0.0753919	-0.146186	0.651526	N/A
AT1G27300	-0.0779171	0.87711	-0.357972	0.409973	0.0231191	0.974865	-0.754291	0.0170386	-0.627745	0.0641933	-0.312765	0.49442	N/A
AT1G27310	-0.25685	0.198152	-0.0271943	0.935087	-0.107087	0.721339	-0.165924	0.454403	-0.0776815	0.781639	-0.0958502	0.773578	NTF2A
AT1G27320	-0.449726	0.0112831	-0.126727	0.624822	-0.0446578	0.896087	-0.368972	0.037439	-0.277536	0.158062	-0.104971	0.725721	HK3
AT1G27330	1.21866	9.1378e-10	1.73154	6.49995e-20	1.49162	2.31701e-14	1.64566	6.99792e-17	1.27266	4.59583e-10	1.09561	1.91061e-07	N/A
AT1G27340	-0.270991	0.225551	0.122323	0.67166	0.0643135	0.862349	-0.134263	0.609425	0.19039	0.465924	0.066326	0.869915	LCR
AT1G27350	0.469158	0.0192105	0.668196	0.000305112	0.601169	0.00274932	0.887076	1.27158e-06	0.566366	0.00585963	0.510423	0.019432	N/A
AT1G27360	-0.152967	0.832907	0.684322	0.253648	0.269914	0.747769	0.185008	0.792796	1.10815	0.0294476	0.659499	0.308456	SPL11
AT1G27370	-0.0429983	0.920173	-0.0993674	0.831785	-0.0692419	0.895155	0.157184	0.665693	0.326005	0.3317	0.0708485	0.902976	SPL10
AT1G27380	1.49251	4.62487e-08	0.0202524	0.975134	0.902319	0.00489775	0.1949	0.59689	0.24903	0.511065	0.191662	0.688504	RIC2
AT1G27385	-0.179979	0.460188	-0.180671	0.497598	-0.166258	0.581252	-0.159507	0.505341	-0.188385	0.453761	-0.228181	0.389709	N/A
AT1G27390	0.153354	0.570501	0.101288	0.761036	-0.0851254	0.826058	0.576071	0.0124652	0.439073	0.0892811	0.354169	0.23085	TOM20-2
AT1G27400	-0.283188	0.174453	-0.131192	0.638541	-0.288473	0.239073	0.112068	0.68395	-0.119083	0.691044	-0.316545	0.21938	N/A
AT1G27410	-0.27816	0.438975	-0.301004	0.419036	-0.2856	0.505888	0.00778215	0.987154	-0.104559	0.830852	-0.414262	0.31127	N/A
AT1G27420	-0.628018	0.355234	0.125706	0.894854	0.247414	0.792703	0.319964	0.655254	-0.066145	0.948226	0.0864676	0.945358	N/A
AT1G27430	-0.049722	0.852764	-0.0237073	0.943828	-0.0327727	0.929237	-0.103846	0.664381	-0.0689761	0.805049	-0.0799497	0.814132	N/A
AT1G27435	-0.372301	0.21522	-0.154704	0.703997	-0.169221	0.70124	0.328687	0.366829	0.319803	0.422331	0.169753	0.761269	N/A
AT1G27440	1.17122	0.000371637	-0.142582	0.808392	0.584445	0.186393	0.826525	0.0146293	0.893793	0.00842418	0.534399	0.205506	GUT2
AT1G27450	0.401278	0.0439845	0.66194	0.000297129	0.484636	0.0212985	0.67589	0.000216585	0.836256	2.25015e-06	0.697054	0.00017707	APT1
AT1G27460	0.269111	0.413495	0.311106	0.377484	0.1899	0.666818	0.525323	0.0887947	0.530258	0.0998684	0.241967	0.59877	NPGR1
AT1G27470	-0.209012	0.557737	-0.549612	0.0743426	-0.626685	0.0499225	0.305634	0.4073	-0.0282935	0.961462	0.102355	0.871499	N/A
AT1G27480	-0.0021946	0.997116	0.896684	0.0059103	0.697589	0.0615338	0.273439	0.504912	1.3507	5.96108e-06	1.00815	0.00182662	N/A
AT1G27500	-0.0629434	0.885831	-0.128727	0.776297	0.0325533	0.957534	-0.0868296	0.823845	-0.254787	0.465093	-0.293123	0.434485	N/A
AT1G27510	-0.470247	0.036972	-0.307887	0.248438	-0.368431	0.181711	-0.606939	0.00441286	-0.248219	0.363472	-0.250627	0.40963	EX2
AT1G27520	-0.408347	0.121462	-0.18941	0.585105	-0.194491	0.605803	-0.727309	0.00151578	-0.45029	0.0849801	-0.2913	0.370679	N/A
AT1G27530	-0.0956316	0.710416	-0.131748	0.626598	-0.0613663	0.863256	-0.0932964	0.705787	-0.119095	0.643594	-0.126881	0.672601	N/A
AT1G27540	-0.0580758	0.904317	0.0353651	0.951389	0.0626244	0.919549	0.110151	0.801922	0.117029	0.805036	0.130395	0.821562	N/A
AT1G27590	-0.549788	0.0903431	-0.530295	0.121245	-0.381045	0.358719	-0.589333	0.0583805	-0.377975	0.295886	-0.373053	0.351097	N/A
AT1G27595	-0.271242	0.181317	0.0295254	0.930442	0.0285037	0.938747	-0.318423	0.0977503	-0.274648	0.189756	-0.307186	0.160488	N/A
AT1G27600	0.259578	0.227447	0.0885116	0.773282	0.0461678	0.901549	0.0196302	0.950762	0.0598992	0.850681	0.10132	0.777888	IRX9-L
AT1G27620	-0.164717	0.821231	-0.0808695	0.927353	0.345728	0.641768	-0.133203	0.854292	-0.669354	0.28296	-1.48726	0.00783338	N/A
AT1G27630	0.386612	0.151045	0.396621	0.16843	0.569613	0.0376684	0.251056	0.384167	0.132148	0.712441	0.0476515	0.930732	CYCT1;3
AT1G27650	-0.40771	0.292672	-0.413188	0.333193	-0.410981	0.378904	-0.377892	0.336341	-0.469943	0.236346	-0.259689	0.629614	ATU2AF35A
AT1G27660	0.34463	0.341202	0.68991	0.0323953	0.717168	0.0352395	0.00851965	0.986125	0.601436	0.0652179	0.310684	0.480512	N/A
AT1G27680	0.142843	0.801969	0.0861832	0.906362	0.0102543	0.991697	0.290244	0.577856	0.0181944	0.981351	-0.0865196	0.923477	APL2
AT1G27690	-0.212219	0.640926	-0.00415653	0.995897	-0.122911	0.849736	0.119268	0.80731	0.0237985	0.968172	0.125354	0.851719	N/A
AT1G27695	-0.387077	0.145039	-0.145145	0.670223	0.103911	0.798444	-0.411364	0.0894501	-0.21812	0.463052	-0.399726	0.139008	N/A
AT1G27700	0.118806	0.782081	0.313413	0.428602	0.326912	0.449064	-0.0517869	0.914903	0.463521	0.190915	0.192334	0.716615	N/A
AT1G27730	4.32256	0.00217846	3.78722	0.00986279	3.76203	0.0145464	1.82462	0.213315	2.00746	0.186072	2.14038	0.192331	STZ
AT1G27750	-0.158959	0.623139	0.116176	0.764028	0.0170676	0.974996	-0.302605	0.274626	-0.0523291	0.899745	-0.0404923	0.943124	N/A
AT1G27752	-0.369741	0.110155	-0.269457	0.311106	-0.390715	0.13796	-0.335006	0.144884	-0.258397	0.320578	-0.208929	0.498588	N/A
AT1G27760	-0.0210489	0.948954	0.00755086	0.986724	-0.157144	0.619738	0.185523	0.440105	0.218447	0.38297	0.154639	0.624857	SAT32
AT1G27770	2.35559	0.0219585	2.08455	0.0608369	1.89117	0.119039	1.53159	0.157326	1.75654	0.111741	1.61459	0.18836	ACA1
AT1G27840	-0.583797	0.00977654	-0.283967	0.301507	-0.250654	0.428851	-0.425592	0.051849	-0.606971	0.00382914	-0.495493	0.029883	ATCSA-1
AT1G27850	-0.0818848	0.734149	0.0115284	0.974133	0.0455153	0.891809	-0.282102	0.117803	-0.0850401	0.731877	-0.139003	0.595358	N/A
AT1G27880	0.232267	0.709016	0.785726	0.0992727	0.147347	0.864473	-0.319235	0.741007	0.446007	0.622788	0.220949	0.864095	N/A
AT1G27900	0.199366	0.42632	0.0392131	0.918208	0.106001	0.767909	0.137728	0.613604	-0.0744149	0.825384	-0.0751837	0.858768	N/A
AT1G27910	1.17361	5.1032e-05	0.135763	0.796904	0.468831	0.262527	0.599657	0.0658654	0.215905	0.626986	0.0313821	0.966254	PUB45
AT1G27920	-0.100973	0.810151	-0.560458	0.0858446	-0.45577	0.228608	0.0201766	0.963568	0.08274	0.854152	-0.0151231	0.98263	MAP65-8
AT1G27930	0.612784	0.000233014	-0.119081	0.660009	0.159326	0.558761	0.501273	0.00542022	-0.231051	0.331315	0.278027	0.239566	N/A
AT1G27940	0.411206	0.657122	1.43688	0.0640646	0.711867	0.48405	0.141022	0.899011	1.50605	0.0474671	0.356114	0.788287	ABCB13
AT1G27950	0.0406682	0.913592	0.561435	0.0287318	0.274185	0.426819	0.312346	0.331113	0.626581	0.0270023	0.136544	0.791525	LTPG1
AT1G27960	-0.0712987	0.824868	-0.062243	0.8697	-0.218407	0.500829	-0.353881	0.169654	-0.0280123	0.946289	-0.291225	0.348859	ECT9
AT1G27970	0.0739719	0.794518	0.235156	0.353957	0.248803	0.362319	0.336467	0.122304	0.368771	0.0979345	0.200607	0.500318	NTF2B
AT1G27980	0.00499409	0.99221	-0.0435247	0.936753	0.0363279	0.953998	0.191415	0.589468	0.0297589	0.951885	0.0407024	0.949823	DPL1
AT1G28050	0.891024	0.157168	0.992784	0.13646	1.27049	0.0538969	1.05051	0.0820869	0.622624	0.384374	1.08489	0.105188	N/A
AT1G28060	0.143414	0.565998	0.091321	0.767972	0.103109	0.759244	0.171292	0.479401	-0.117903	0.682543	-0.00975048	0.984853	N/A
AT1G28070	0.113426	0.822447	0.199838	0.69663	-0.0567755	0.937469	-0.200193	0.617597	-0.412741	0.273491	-0.0189683	0.979399	N/A
AT1G28080	2.17173	0.00702392	1.2832	0.229163	1.33486	0.274716	0.709146	0.0218752	0.556189	0.111615	0.451826	0.256557	N/A
AT1G28090	-0.119299	0.746716	-0.309565	0.362599	-0.324064	0.382628	-0.0309742	0.946149	-0.212813	0.591495	-0.247831	0.569755	N/A
AT1G28100	-1.07332	2.19803e-07	-1.1469	1.20468e-08	-0.820757	0.000211703	-1.32219	1.82551e-11	-1.13493	1.36581e-08	-0.727746	0.000683563	N/A
AT1G28110	0.110104	0.798729	0.556452	0.101615	0.234643	0.618245	-0.201391	0.613375	-0.0778232	0.879641	-0.238138	0.626612	SCPL45
AT1G28120	-0.189421	0.404365	-0.261809	0.247827	-0.126963	0.678313	-0.215643	0.307882	-0.269981	0.20822	-0.208899	0.411261	N/A
AT1G28140	0.286097	0.178259	0.227206	0.354819	0.203364	0.463936	0.335894	0.0897908	0.0376481	0.906615	0.411514	0.0455515	N/A
AT1G28150	-0.0146309	0.969694	-0.245556	0.4089	-0.133068	0.729346	-0.15483	0.598334	-0.356202	0.176638	-0.0183264	0.973593	N/A
AT1G28190	0.465869	0.535619	-0.134067	0.903633	0.516534	0.556814	1.28495	0.00366212	0.659122	0.23954	0.880431	0.104382	N/A
AT1G28200	-0.0191783	0.957458	-0.177355	0.567386	0.00764384	0.98822	-0.131497	0.641564	-0.247982	0.355585	-0.119632	0.753892	FIP1
AT1G28210	0.0355294	0.954722	-0.0949631	0.886906	-0.13002	0.858754	0.165512	0.753805	-0.642344	0.175778	-0.137516	0.857849	ATJ1
AT1G28230	1.7238	0.0116493	0.307575	0.810331	1.3327	0.121121	1.32454	0.000412918	0.258964	0.64968	1.20232	0.00239827	PUP1
AT1G28240	0.723661	0.00462637	0.302965	0.373599	0.450542	0.171298	0.533118	0.0490012	0.442359	0.133456	0.391441	0.240177	N/A
AT1G28250	0.177317	0.676889	0.211988	0.648248	0.320533	0.482543	-0.170403	0.685458	-0.311274	0.441268	-0.110095	0.860255	N/A
AT1G28260	-0.427971	0.0435361	-0.322871	0.175693	-0.340752	0.18613	-0.397797	0.0598578	-0.574907	0.00444472	-0.162302	0.610311	N/A
AT1G28280	0.495655	0.0192671	0.343283	0.162833	0.305371	0.272873	-0.0992149	0.727443	-0.149107	0.603536	0.105417	0.781111	N/A
AT1G28290	0.103387	0.826067	-0.188953	0.70517	-0.0755474	0.904253	0.251529	0.542345	-0.0535582	0.927154	-0.541134	0.179534	AGP31
AT1G28310	-0.290972	0.738648	-0.260974	0.803217	-0.170669	0.888052	-0.113442	0.906269	-0.529589	0.528682	-0.160782	0.903821	N/A
AT1G28320	-0.133013	0.810565	-0.229212	0.699954	-0.0958405	0.897269	-0.105752	0.854354	-0.248698	0.647564	-0.0278327	0.97633	DEG15
AT1G28330	-0.819232	0.314159	-0.0946435	0.943255	0.389845	0.745521	-1.26788	0.0897195	-0.488675	0.616285	0.193228	0.894963	DYL1
AT1G28340	0.263542	0.261609	0.385081	0.0950031	0.245178	0.394271	0.205956	0.412419	0.00475429	0.991174	0.0250485	0.959403	RLP4
AT1G28350	-0.0508746	0.845969	-0.0840521	0.761897	-0.25628	0.270485	0.273907	0.222458	0.462315	0.0247839	0.189982	0.523182	N/A
AT1G28370	4.20721	0.0535001	3.45949	0.146568	3.41464	0.186331	2.28074	0.304549	2.66373	0.245814	3.01273	0.221943	ERF11
AT1G28380	1.70769	1.32836e-05	1.45422	0.000364756	1.43343	0.000704662	0.903794	0.0353142	1.07003	0.0116713	1.26426	0.00261648	NSL1
AT1G28390	-0.121523	0.807076	-0.0799153	0.89855	-0.114134	0.862008	-0.449935	0.281342	-0.124342	0.828708	-0.465859	0.340211	N/A
AT1G28395	-0.143728	0.755454	0.00504873	0.994489	0.0103895	0.988973	0.141597	0.805931	0.151492	0.808278	-0.0560028	0.952011	N/A
AT1G28400	0.342132	0.255677	0.508818	0.0874042	0.251311	0.522559	0.317219	0.299314	0.187041	0.614894	-0.336092	0.350276	N/A
AT1G28410	-0.369496	0.0730256	-0.38709	0.0638105	-0.385894	0.0946618	-0.503033	0.0129765	-0.443844	0.0395675	-0.210011	0.460874	N/A
AT1G28420	0.0162469	0.963902	-0.112708	0.742929	-0.146416	0.680586	0.0798516	0.796512	-0.19485	0.496781	-0.0514694	0.911053	HB-1
AT1G28440	-0.175664	0.378923	-0.000423871	0.99982	0.0486426	0.879523	-0.24556	0.180264	-0.0422667	0.879641	-0.0598757	0.857838	HSL1
AT1G28470	1.5164	9.6523e-05	-0.317002	0.63869	0.555947	0.358719	0.178904	0.708815	-0.154319	0.773293	-0.1494	0.823921	NAC010
AT1G28490	0.25457	0.253951	0.0969268	0.75533	0.0841305	0.813519	-0.106284	0.690287	-0.15976	0.552551	-0.109773	0.75407	SYP61
AT1G28510	-0.016764	0.974616	0.0886098	0.876386	0.0783898	0.898423	0.407082	0.279598	0.194738	0.686214	0.269706	0.603953	N/A
AT1G28520	-0.0212986	0.964854	-0.350635	0.34845	-0.144032	0.77894	-0.119565	0.765444	-0.558421	0.071045	-0.326028	0.412518	VOZ1
AT1G28530	-0.168841	0.636094	-0.171857	0.665844	-0.177084	0.689948	0.431452	0.249757	-0.127386	0.818111	-0.178738	0.778969	N/A
AT1G28540	0.0699401	0.872968	0.0717644	0.888826	-0.0606915	0.916378	-0.149073	0.687504	-0.00836174	0.987589	-0.0170621	0.979364	N/A
AT1G28560	-0.673999	0.12464	0.0269622	0.970357	-0.367854	0.522848	-0.0140158	0.981353	-0.56548	0.24346	-0.223147	0.744067	SRD2
AT1G28570	0.598763	0.165728	0.660101	0.142796	0.304022	0.624191	0.579404	0.165812	0.8264	0.0385132	0.419807	0.435852	N/A
AT1G28580	0.225278	0.325977	0.468286	0.0214143	0.382863	0.101508	0.178385	0.445913	0.507955	0.00800999	0.244113	0.346989	N/A
AT1G28600	2.43332	0.00135332	1.28804	0.162971	1.25647	0.215753	1.12362	0.174983	0.976825	0.281011	0.923453	0.367866	N/A
AT1G28610	0.642462	0.455693	0.429372	0.690946	0.533413	0.629753	0.616952	0.473095	0.442837	0.658134	0.216503	0.880113	N/A
AT1G28620	-1.41477	0.0721579	-0.842282	0.306926	-1.53017	0.0799629	0.134552	0.886428	0.402546	0.639645	-0.0907372	0.949577	N/A
AT1G28670	-0.0428356	0.942506	0.230511	0.663182	0.449985	0.357737	0.44805	0.319706	1.07421	0.00358098	0.530315	0.289116	ARAB-1
[truncated: 15,686 more rows]
