# Supplementary material for: Transgenic expression of fungal accessory hemicellulases in Arabidopsis thaliana triggers transcriptional patterns related to biotic stress and defense response
Source: PLoS One. 2017 Mar 2;12(3):e0173094. doi: 10.1371/journal.pone.0173094 (PMC5333852; doi:10.1371/journal.pone.0173094)
Supplement: S3 Table — (XLSX) [file pone.0173094.s008.xlsx]

## Sheet: Table S3
Table S3. Relative Fold Change of the Core Set Genes
Gene Name	Top						Mid						Gene Name
	AnAF54		PcGCE-7		PcGCE-13		AnAF54		PcGCE-7		PcGCE-13
	LogFC	FDR	LogFC	FDR	LogFC	FDR	LogFC	FDR	LogFC	FDR	LogFC	FDR
AT1G01560	5.58203	2.1095e-07	4.90334	5.28155e-06	4.50257	4.75977e-05	3.70275	0.000511579	4.25363	6.65532e-05	4.1733	0.000122091	MPK11
AT1G02450	3.03399	0.00230504	3.20305	0.00170004	2.74762	0.0118133	3.97505	0.000175783	3.63033	0.000714286	3.44295	0.00188514	NIMIN1
AT1G02920	4.43606	4.069e-09	2.01246	0.0476915	2.57226	0.00786371	3.73079	2.29089e-10	2.43794	5.00964e-05	3.56177	1.91402e-09	GSTF7
AT1G03370	1.13008	0.000644565	0.978865	0.00533769	0.856441	0.0256516	0.823934	0.0184251	0.816834	0.0226546	0.960546	0.00701096	N/A
AT1G03400	1.29579	6.24803e-05	1.46059	4.82189e-06	1.28561	0.000142966	1.11145	0.000618538	1.27148	6.91834e-05	1.24912	0.000127236	N/A
AT1G05630	1.24023	7.60061e-07	1.18191	3.38347e-06	0.962063	0.000451289	1.43765	2.18212e-08	1.41654	3.85985e-08	1.35079	2.53609e-07	5PTASE13
AT1G05710	0.825739	0.0128491	1.09408	0.000477015	0.949426	0.00586192	1.01733	0.00199104	2.07258	1.15859e-12	1.32913	2.6995e-05	N/A
AT1G07000	3.0862	7.73819e-33	2.59295	2.55185e-23	2.6168	4.22002e-23	2.37862	1.7773e-22	2.66475	4.80508e-28	2.74375	1.06539e-29	EXO70B2
AT1G07220	1.59453	2.75476e-09	1.08953	0.000148567	1.09543	0.000227555	0.936412	0.00169031	1.08383	0.000213429	0.756934	0.023618	N/A
AT1G07620	3.17324	3.44904e-05	2.11205	0.0154923	1.96221	0.0414956	2.44057	0.000243334	2.03513	0.00324071	2.02873	0.0044069	ATOBGM
AT1G07890	0.519899	0.0160092	0.733938	0.000360544	0.508117	0.0344256	0.621154	0.00282233	0.997152	2.31981e-07	0.803105	7.83409e-05	APX1
AT1G08050	2.39292	1.31107e-08	1.89957	1.71345e-05	1.87307	5.44375e-05	1.88294	1.55417e-06	1.92052	9.66795e-07	1.80293	6.89688e-06	N/A
AT1G08930	2.2333	3.67724e-11	1.63578	2.7532e-06	1.58619	9.54134e-06	1.30775	0.00022198	1.42259	5.17486e-05	1.47798	3.15361e-05	ERD6
AT1G10340	4.72575	1.79389e-31	4.26954	4.74816e-26	3.98078	1.86755e-22	2.71059	1.23162e-13	3.28738	1.85488e-19	3.37766	2.25509e-20	N/A
AT1G11310	0.942046	9.85955e-08	1.39192	2.13779e-16	1.24997	5.38789e-13	1.05382	1.09109e-09	1.62549	2.60189e-22	1.74988	1.16117e-25	MLO2
AT1G11670	1.01525	0.00428807	0.910362	0.0143944	0.869515	0.0327863	1.5933	1.89461e-05	1.65719	8.51681e-06	1.20542	0.00374282	N/A
AT1G11890	0.795107	1.05751e-05	0.607356	0.00162928	0.503826	0.020453	0.772112	5.53945e-05	0.751873	0.000108505	0.67368	0.000828289	SEC22
AT1G12200	2.58826	0.00204844	1.92304	0.0388423	2.1367	0.0253411	1.77264	0.0257854	2.17721	0.00548169	1.70751	0.0495678	FMO
AT1G12220	1.42224	1.05967e-06	1.33813	3.57605e-06	1.29881	2.41115e-05	0.770486	0.00266923	0.76385	0.00364503	0.969725	9.69886e-05	RPS5
AT1G13470	6.78064	2.70873e-28	5.25537	6.16253e-14	5.49204	3.74609e-15	5.98467	1.87637e-44	5.23825	2.95079e-34	5.39896	2.38017e-36	N/A
AT1G13750	1.73957	1.93077e-05	1.71645	2.96093e-05	1.58094	0.000247977	2.20515	3.96606e-08	1.61775	0.000121726	1.8829	5.77174e-06	N/A
AT1G14170	1.28556	1.69905e-12	0.723089	0.000334257	0.939641	1.63378e-06	1.14104	1.1854e-09	1.00943	1.34027e-07	0.989562	3.17564e-07	N/A
AT1G14370	2.04066	3.52976e-06	1.72008	0.000167027	1.53115	0.00177675	1.32179	0.00291197	0.965302	0.0469944	1.11463	0.0233477	APK2A
AT1G14880	3.64561	3.05673e-17	3.52701	2.59429e-16	3.24959	1.7074e-13	2.773	7.79279e-14	3.07386	1.30772e-16	3.20069	9.44934e-18	PCR1
AT1G15890	2.27414	0.000112007	2.38216	1.17749e-05	2.16485	0.000547841	1.19544	2.32357e-05	1.27745	5.50231e-06	1.48755	3.31052e-08	N/A
AT1G16110	3.19401	4.98161e-13	3.06317	4.11815e-12	2.90151	1.48245e-10	1.69276	0.000108748	1.56233	0.000483938	1.93262	8.71554e-06	WAKL6
AT1G16260	1.11551	0.000360638	1.61461	4.65124e-08	1.34977	1.57858e-05	1.28619	2.41705e-05	1.69537	7.82492e-09	1.6104	6.68205e-08	N/A
AT1G16670	1.45462	7.43946e-09	1.50799	9.70848e-10	1.38817	8.28637e-08	0.732002	0.00614866	0.804412	0.00256314	0.96378	0.00018271	N/A
AT1G16850	2.73017	2.54161e-11	1.81689	3.51202e-05	1.43715	0.00394039	2.45627	5.6845e-07	1.84879	0.000620061	1.28829	0.0430237	N/A
AT1G17600	2.22074	1.34104e-14	2.49592	8.84361e-19	2.00531	1.15806e-11	2.16126	1.85106e-12	2.5503	2.31829e-17	2.26733	1.25707e-13	N/A
AT1G17610	2.23526	1.5486e-10	2.6188	1.10587e-15	2.17545	9.45028e-10	2.40961	1.83294e-11	2.63512	7.37987e-14	2.67821	1.5778e-14	N/A
AT1G19960	3.52636	4.68716e-05	3.58906	4.1613e-05	3.30972	0.000268886	2.99312	0.000400375	2.81928	0.000978718	3.0079	0.000533776	N/A
AT1G20780	1.42502	0.00065309	1.3765	0.00140092	1.25088	0.0065331	1.0667	0.0154808	1.25726	0.00372255	1.15901	0.0115632	SAUL1
AT1G21240	6.41447	3.0258e-18	4.22025	5.4169e-05	5.19112	8.8704e-09	6.03272	2.34121e-51	5.0696	5.48799e-36	5.26264	5.18618e-39	WAK3
AT1G21250	4.10169	4.73355e-42	4.2548	9.83533e-45	3.96693	1.85543e-39	3.23489	2.59151e-29	3.35793	3.08391e-31	3.48073	3.76261e-33	WAK1
AT1G21270	2.96508	2.69329e-30	2.8466	4.05891e-28	2.7148	1.92362e-25	2.62305	9.13575e-25	2.56207	1.037e-23	2.66752	1.75704e-25	WAK2
AT1G21650	0.684688	0.000996661	1.47328	7.92667e-17	0.907918	5.82858e-06	0.889716	5.75461e-05	0.89548	6.32899e-05	0.899927	5.43621e-05	SECA2
AT1G22280	1.17958	1.49932e-07	1.03293	7.22617e-06	1.0216	1.71914e-05	0.737578	0.00179917	0.62806	0.0118747	0.837198	0.000411827	PAPP2C
AT1G22510	1.50702	3.15157e-09	0.812063	0.00585732	1.10445	8.65083e-05	0.926723	0.000973076	0.728626	0.0176944	1.02505	0.000263964	N/A
AT1G22530	0.716762	0.00550041	0.789807	0.00247471	0.712978	0.0111792	0.952925	0.000123047	1.22406	3.14602e-07	0.937252	0.000234804	PATL2
AT1G22650	1.68577	2.40259e-05	1.81978	3.45123e-06	1.41681	0.00117435	1.55145	0.000152883	1.48739	0.000370027	1.26364	0.00464715	A/N-InvD
AT1G23840	1.67809	0.000842868	1.66499	0.00105186	1.4424	0.0104914	2.9569	2.30338e-10	2.49767	1.70513e-07	2.95269	3.33857e-10	N/A
AT1G24145	2.60479	0.00181182	2.10131	0.0238511	2.13702	0.0384783	5.80027	1.39464e-21	5.80747	2.00713e-21	5.95223	1.65772e-23	N/A
AT1G24147	6.40889	1.8247e-23	5.80247	4.43619e-18	4.98058	5.16633e-11	4.8017	6.07073e-24	5.04792	1.3869e-26	4.63835	3.68084e-22	N/A
AT1G24150	2.28924	1.47843e-10	2.04925	1.37204e-08	1.73918	5.22043e-06	1.76845	1.17704e-06	1.74963	1.70079e-06	1.77927	1.35162e-06	FH4
AT1G25370	1.72112	1.1793e-06	1.02767	0.0112136	1.08842	0.010272	1.48263	6.51462e-05	1.00462	0.0157574	0.989746	0.0222316	N/A
AT1G25390	1.67497	9.1625e-07	1.62875	2.19698e-06	1.44203	7.49421e-05	1.06831	0.00220318	1.29889	0.000132994	1.28463	0.000210346	N/A
AT1G26730	2.08543	0.000146245	1.33173	0.0307405	1.2915	0.0496853	2.34949	3.2263e-05	1.98135	0.000647241	1.66661	0.00727152	N/A
AT1G27330	1.21866	9.1378e-10	1.73154	6.49995e-20	1.49162	2.31701e-14	1.64566	6.99792e-17	1.27266	4.59583e-10	1.09561	1.91061e-07	N/A
AT1G27350	0.469158	0.0192105	0.668196	0.000305112	0.601169	0.00274932	0.887076	1.27158e-06	0.566366	0.00585963	0.510423	0.019432	N/A
AT1G27450	0.401278	0.0439845	0.66194	0.000297129	0.484636	0.0212985	0.67589	0.000216585	0.836256	2.25015e-06	0.697054	0.00017707	APT1
AT1G28380	1.70769	1.32836e-05	1.45422	0.000364756	1.43343	0.000704662	0.903794	0.0353142	1.07003	0.0116713	1.26426	0.00261648	NSL1
AT1G29720	0.96404	4.78024e-06	0.796504	0.00031398	0.543373	0.0374028	0.751114	0.000478278	1.1253	2.64717e-08	0.940556	8.04066e-06	N/A
AT1G31540	2.12727	4.29335e-06	2.34989	3.87448e-07	1.82759	0.000208124	1.20416	0.0157154	1.53413	0.00149164	1.32589	0.0103946	N/A
AT1G31580	2.82846	3.06817e-14	3.92171	7.41688e-25	3.17417	3.88041e-17	3.296	1.0097e-18	3.96445	1.65863e-25	3.64893	4.06194e-22	ECS1
AT1G33610	2.01584	1.82215e-09	1.67959	1.05373e-06	1.53693	2.15194e-05	1.44562	0.000730516	1.82855	7.12609e-06	2.15032	4.3502e-08	N/A
AT1G34420	3.12043	9.98348e-07	2.62281	7.07133e-05	1.77595	0.0226734	2.91955	2.4584e-06	2.99381	1.33265e-06	3.0455	1.1386e-06	N/A
AT1G34750	1.8734	1.23087e-13	1.47503	1.29959e-08	1.26878	3.93453e-06	1.59371	7.25838e-10	1.76394	5.33297e-12	1.76541	6.75425e-12	N/A
AT1G35140	6.87213	0.00201621	4.99678	0.0266039	5.48664	0.0209479	4.35446	0.0398754	4.2888	0.049033	4.53848	0.0491731	PHI-1
AT1G35350	2.16621	2.13261e-07	1.30805	0.00501744	1.72174	0.000129921	1.89695	8.39608e-06	1.928	5.97979e-06	1.94904	6.15354e-06	N/A
AT1G35710	4.77091	2.43587e-29	4.27419	1.79958e-24	3.6651	1.03166e-18	4.69577	4.22143e-29	4.7076	3.47546e-29	4.68232	8.63994e-29	N/A
AT1G42990	1.23457	0.00425418	1.04824	0.0246733	1.0252	0.0392602	1.10879	0.0109103	1.04708	0.0204121	1.19082	0.00851825	BZIP60
AT1G48210	1.30844	0.000759806	1.61607	2.18092e-05	1.57981	5.83262e-05	1.85309	5.96421e-07	2.12833	6.56695e-09	2.1524	6.25754e-09	N/A
AT1G49050	1.27705	0.000497934	1.26206	0.0007668	1.0104	0.0158011	1.24702	0.000658193	1.09015	0.00418254	1.16625	0.00247789	N/A
AT1G49230	1.35082	0.00080623	1.24263	0.00296344	1.48537	0.000321799	1.74059	1.22669e-05	2.46941	8.62743e-11	2.52261	4.12901e-11	N/A
AT1G49750	0.483086	0.0231477	1.08991	4.02122e-09	0.878978	7.50142e-06	1.2638	8.85769e-12	1.67065	3.97566e-20	1.47187	1.15681e-15	N/A
AT1G50180	1.23717	0.000720098	1.83492	8.65636e-10	0.937022	0.0343018	0.970087	0.0158515	1.52412	1.24846e-05	0.882243	0.0457826	N/A
AT1G50740	2.36623	1.78731e-06	2.04469	5.97296e-05	1.95915	0.000209669	1.26934	0.0184918	1.48234	0.00536631	1.50243	0.00613364	N/A
AT1G51620	5.6597	8.17412e-34	5.23954	1.74135e-28	4.66771	1.01003e-20	2.45491	1.35367e-05	3.44266	4.08503e-12	2.8938	4.3502e-08	N/A
AT1G51790	6.02703	2.07291e-05	5.41107	0.000149394	4.53721	0.00221832	4.35295	0.00141614	4.2561	0.00202297	4.10841	0.00394854	N/A
AT1G51800	5.80917	3.23048e-08	4.37999	2.71348e-05	4.07861	0.000155143	3.3982	0.00109668	3.52508	0.000765357	3.34501	0.0020485	IOS1
AT1G52780	0.896314	0.00580119	0.845123	0.0135193	0.842658	0.0196801	1.10638	0.000408306	1.06853	0.000764166	1.15591	0.000286128	N/A
AT1G55450	1.72454	2.24377e-10	1.81727	1.78336e-11	1.54648	3.85616e-08	1.0837	0.000125451	1.21151	1.37165e-05	1.49262	4.62926e-08	N/A
AT1G55910	0.688831	0.00550476	0.715974	0.00350827	0.687872	0.0101839	1.26942	9.68455e-10	1.63984	3.11956e-16	1.13038	1.12927e-07	ZIP11
AT1G56120	2.2015	0.00098458	1.98489	0.00457851	1.75058	0.0220853	4.05382	1.02765e-10	3.33283	9.08926e-08	3.38442	8.03828e-08	N/A
AT1G56510	3.47959	1.74895e-05	2.90391	0.000467941	2.60201	0.00285513	1.98437	0.0177029	2.53496	0.0020568	2.22065	0.0109166	WRR4
AT1G57630	4.1553	1.02041e-06	2.95979	0.00554616	2.67339	0.0374619	3.68542	5.3199e-09	2.87767	7.21167e-05	2.48955	0.00155114	N/A
AT1G58390	2.09491	0.00280398	2.01264	0.00535133	1.65392	0.0465816	3.58665	7.67939e-06	3.03721	0.000412321	2.86537	0.00134783	N/A
AT1G58561	3.18265	4.09557e-08	4.50327	5.39657e-15	3.6532	3.86189e-10	1.90639	0.00094562	3.47636	2.27539e-10	2.91782	1.65891e-07	N/A
AT1G58602	1.36612	0.000349187	1.61508	1.84398e-05	1.43282	0.000299996	1.66756	6.48343e-06	2.11746	4.98682e-09	2.0212	3.68128e-08	N/A
AT1G59620	1.53455	1.22465e-06	1.5466	1.06137e-06	1.26496	0.000217329	0.865798	0.0105181	1.18542	0.000226139	1.09451	0.00104656	CW9
AT1G59710	1.15591	0.000235312	0.786682	0.0261633	0.792532	0.0341867	0.980605	0.00271757	1.18104	0.000212261	0.960322	0.00521831	N/A
AT1G59870	1.90865	1.91706e-06	1.42491	0.00081509	1.46086	0.0008279	1.29834	0.00197976	1.09411	0.0131634	1.59954	0.000127236	PEN3
AT1G61250	0.749401	0.00312121	0.58851	0.0356862	0.611375	0.0369766	0.812276	0.00101973	0.753711	0.00306328	0.82235	0.00129569	SC3
AT1G63500	1.09271	4.18376e-07	0.863634	0.000146596	0.724571	0.00346948	0.590425	0.0168596	0.632506	0.01097	0.561214	0.0370195	N/A
AT1G63860	3.30388	1.38942e-08	2.56158	1.77483e-05	2.44198	8.11101e-05	2.4447	6.98684e-05	2.80605	3.5876e-06	2.47231	7.71073e-05	N/A
AT1G64280	0.821144	6.3539e-05	0.865145	2.16686e-05	0.774326	0.000360275	0.694774	0.000916538	0.606296	0.00578839	0.780285	0.000197861	NPR1
AT1G65190	0.777384	0.000695197	1.53549	9.38913e-15	1.24099	3.79896e-09	0.690616	0.00141316	1.42604	1.19941e-13	1.29074	4.03275e-11	N/A
AT1G65310	4.55196	4.63513e-08	2.26798	0.0221792	3.14633	0.000666631	3.55972	0.00264137	3.28604	0.00882825	3.73954	0.00193649	XTH17
AT1G65486	4.56664	7.99801e-08	5.66328	1.37761e-11	4.73596	4.78187e-08	2.62944	0.00095393	4.36532	8.43727e-09	3.58472	3.93495e-06	N/A
AT1G65510	2.57916	2.23579e-13	1.9345	3.06267e-07	2.28785	7.00632e-10	2.11498	2.25239e-05	1.86559	0.000581258	2.78802	1.90046e-10	N/A
AT1G65790	4.94618	5.38502e-32	3.5802	7.15265e-17	4.17081	1.46563e-22	3.04856	1.62952e-18	2.63792	3.12682e-14	3.03895	2.76184e-18	RK1
AT1G65800	2.7237	2.23193e-16	2.90374	1.27816e-18	2.94927	8.11539e-19	1.62399	1.61191e-07	1.74824	1.352e-08	1.91189	5.8644e-10	RK2
AT1G65845	4.16385	1.46452e-16	3.60937	5.30319e-12	2.93146	1.28677e-06	1.88235	2.34193e-05	2.1412	7.39944e-07	2.25978	1.13063e-07	N/A
AT1G66160	4.54919	0.000469984	2.86752	0.0415961	3.11418	0.0333119	3.61786	0.00767577	3.17829	0.0243786	3.29251	0.0250172	CMPG1
AT1G66880	2.33986	1.25198e-12	1.84631	4.2459e-08	1.40902	0.000110862	3.6086	1.51952e-27	3.27244	3.84578e-23	3.13144	2.54743e-21	N/A
AT1G66920	3.69545	0.000104369	2.87493	0.00807462	3.22664	0.00262988	2.89849	6.48636e-06	2.80562	1.49672e-05	3.03443	2.87816e-06	N/A
AT1G66970	0.810549	0.00489082	1.2615	3.07856e-06	1.00677	0.000547027	1.15086	2.15225e-05	1.67866	1.01696e-10	1.60449	1.09079e-09	SVL2
AT1G69550	0.650915	0.0118252	0.912814	0.000170149	0.706636	0.0101839	0.989677	5.13665e-05	1.1387	1.91353e-06	1.08425	8.61689e-06	N/A
AT1G69720	4.31485	2.25e-25	3.63212	5.88948e-17	3.31299	1.37093e-12	1.94857	1.54617e-12	1.36683	2.99393e-06	1.55384	5.96723e-08	ho3
AT1G69730	1.3364	2.49995e-05	2.10613	5.00081e-13	1.32976	5.30586e-05	1.66246	3.54708e-08	2.38215	2.13041e-16	1.97538	2.6315e-11	N/A
AT1G69840	2.49851	2.22904e-14	1.80429	6.22758e-08	1.74332	3.38114e-07	1.4293	2.79056e-05	1.37697	6.29589e-05	1.26177	0.000395505	N/A
AT1G69870	2.45121	3.21187e-25	2.05581	3.93617e-18	2.15785	1.52549e-19	2.4014	2.12504e-23	2.58	1.09127e-26	2.52357	1.47052e-25	NRT1.7
AT1G69900	2.82812	0.00232829	2.32776	0.0190882	2.29932	0.0288042	2.14851	0.0290246	2.29839	0.0212181	2.25117	0.0319895	N/A
AT1G70520	1.89812	1.2791e-16	1.65454	7.96357e-13	1.52697	1.15572e-10	0.859376	0.000475423	0.687088	0.00858413	0.969067	8.16047e-05	RECEPTOR-LIKE PROTEIN KINASE
AT1G70800	1.66057	7.76761e-08	0.97691	0.00621339	1.35447	6.0055e-05	1.7912	1.02765e-10	2.04024	7.03225e-14	1.59441	2.03737e-08	EHB1
AT1G72280	1.89848	1.00185e-05	1.80004	3.24976e-05	1.36586	0.0062651	2.95062	3.29257e-12	2.07389	4.83348e-06	2.36517	9.24135e-08	ERO1
AT1G72910	3.58878	0.0138599	4.39473	0.00360396	3.73018	0.0197353	3.21947	0.0267117	4.14813	0.00483975	3.62366	0.0191346	N/A
AT1G72930	1.9059	0.000470626	2.99726	1.76986e-08	2.62171	1.63524e-06	2.13983	6.85846e-05	2.87177	5.38749e-08	2.3642	1.29172e-05	TIR
AT1G73805	4.59711	7.36285e-07	4.40285	2.52037e-06	4.18105	1.21622e-05	2.73723	0.00279309	3.05749	0.000865544	2.73664	0.00425966	SARD1
AT1G73810	4.31472	1.42643e-14	2.38506	0.00204684	2.82459	0.000159034	3.9791	6.62293e-21	2.28328	1.20797e-05	3.33572	9.36219e-14	N/A
AT1G74210	0.747351	0.000380708	0.820277	5.41197e-05	0.690169	0.00228993	1.24768	4.71569e-11	1.04455	1.06973e-07	1.00173	4.37001e-07	GDPD5
AT1G74300	1.33617	4.52145e-05	1.05945	0.00210084	1.14902	0.00141422	1.40748	5.14112e-06	1.51247	7.92847e-07	1.3392	2.18109e-05	N/A
AT1G74440	1.56424	7.79255e-09	1.76393	2.11814e-11	1.475	1.32361e-07	1.99398	8.75189e-13	2.0739	9.07787e-14	2.03279	3.58898e-13	N/A
AT1G75040	2.78377	7.03968e-53	1.80346	4.84757e-23	1.53867	2.92115e-16	5.54656	1.32832e-175	3.58237	1.74297e-81	4.0604	6.30417e-103	PR5
AT1G76970	1.9454	3.14155e-07	1.2888	0.00187782	1.01136	0.0309767	1.82069	1.68808e-06	1.82473	1.65338e-06	1.89232	8.09035e-07	N/A
AT1G77500	0.654312	0.00401309	0.574549	0.0156695	0.547616	0.0365856	0.572128	0.0197401	0.516599	0.0485621	0.786743	0.000713652	N/A
AT1G77510	0.677749	0.00553436	1.18386	7.61269e-08	0.965665	4.57733e-05	2.64328	7.28809e-34	1.07303	7.95804e-06	1.24064	1.28255e-07	PDIL1-2
AT1G80840	3.71809	0.00579347	3.10969	0.0297006	3.23333	0.0312247	2.73022	0.0480331	3.25142	0.019573	3.60976	0.0117094	WRKY40
AT2G02100	1.73341	1.61858e-09	1.0668	0.000669945	1.93851	1.81421e-11	1.54318	6.99659e-06	0.971731	0.0135136	1.65322	1.35162e-06	LCR69
AT2G02810	0.836017	0.0026625	1.92964	1.98696e-16	1.75335	4.60226e-13	2.40403	2.30972e-21	1.56132	1.13228e-08	1.26659	1.03127e-05	UTR1
AT2G03530	1.3178	3.81571e-06	1.3573	1.47823e-06	1.09865	0.000397094	1.54065	1.20824e-08	1.14996	6.18886e-05	1.24129	1.25794e-05	UPS2
AT2G04450	2.04787	1.50798e-09	1.91426	6.2214e-09	1.744	2.29448e-06	3.9521	4.41243e-33	2.5663	8.09633e-10	2.75241	3.09058e-12	NUDT6
AT2G04495	4.08736	2.18868e-09	3.03488	7.67614e-05	2.263	0.0223691	4.62682	1.00411e-13	4.33096	8.16395e-12	4.29111	1.74642e-11	N/A
AT2G13790	1.89972	1.07571e-06	1.43285	0.000515713	1.33853	0.00206382	1.40688	0.000497028	1.65571	2.99556e-05	1.68629	2.73923e-05	SERK4
AT2G13800	1.01081	0.0010281	0.917769	0.00371578	0.822873	0.020227	0.652313	0.036898	0.647587	0.0459048	0.725939	0.0257971	SERK5
AT2G14560	7.88962	3.41658e-25	8.01415	1.17902e-25	7.39773	1.77422e-22	4.84257	4.3249e-14	5.22092	8.03957e-16	5.58887	2.1542e-17	LURP1
AT2G15040	1.677	0.0070733	2.00786	0.00104728	1.48945	0.0347563	1.29494	0.0313375	1.44932	0.0163249	1.68394	0.00515832	RLP18
AT2G15390	6.18029	1.70276e-13	4.95704	3.06066e-07	5.29693	3.14521e-08	3.85773	4.15563e-16	4.09778	4.61675e-18	4.30759	7.43685e-20	FUT4
AT2G16870	1.93151	2.9248e-05	1.93471	2.90605e-05	1.28713	0.0201833	1.86098	8.79311e-05	1.7709	0.000246572	1.94866	4.74254e-05	N/A
AT2G17040	5.51634	1.78742e-05	4.67792	0.000304762	4.53093	0.000704662	3.5657	0.00327163	3.77534	0.00210365	3.67278	0.00374703	NAC036
AT2G17220	1.57974	4.26881e-08	1.25952	2.70158e-05	1.02979	0.00169778	1.54271	1.13476e-07	1.3104	1.20037e-05	1.11675	0.000371692	KIN3
AT2G17280	1.66777	5.57251e-14	1.21896	1.16085e-07	1.38918	1.47562e-09	1.68934	4.99159e-13	1.62192	5.41745e-12	1.4369	2.15238e-09	N/A
AT2G17290	1.81742	2.60108e-14	1.00183	0.000128615	1.19233	4.26831e-06	1.22029	6.96595e-07	1.22659	6.39471e-07	1.35854	2.76734e-08	CPK6
AT2G17840	1.21474	1.86286e-05	1.02787	0.000534877	1.2711	1.28325e-05	0.644772	0.0391506	0.678013	0.0325838	0.961041	0.00134192	ERD7
AT2G18690	4.9479	1.65024e-29	3.55958	2.10413e-14	3.04472	1.36107e-09	3.67572	4.44158e-22	3.2188	7.3065e-17	3.46562	1.39048e-19	N/A
AT2G18730	1.02729	2.4977e-05	0.82703	0.00138118	0.956239	0.000208124	1.00068	4.03158e-05	0.616384	0.024622	0.682546	0.0137701	DGK3
AT2G19130	1.95237	1.03271e-05	1.35632	0.00522309	1.39594	0.0056522	1.94106	4.21727e-06	1.6543	0.000132994	2.02931	1.90398e-06	N/A
AT2G20142	4.2807	2.02264e-05	2.97024	0.00477954	2.53771	0.0263564	3.24349	0.00100455	3.16561	0.00151383	2.57145	0.0161515	N/A
AT2G21580	0.5274	0.00441807	0.555847	0.0031144	0.513533	0.0111612	1.02904	1.7757e-08	0.729511	0.000203447	0.722528	0.000279658	N/A
AT2G22480	0.747438	0.00012967	0.521445	0.0160701	0.512359	0.0276912	1.01237	4.1493e-08	0.722706	0.000259206	0.817587	2.61307e-05	PFK5
AT2G23200	1.22343	1.07555e-06	1.58729	4.7841e-11	1.36655	6.29522e-08	1.18674	1.80369e-06	1.49684	5.30811e-10	1.61365	2.11224e-11	N/A
AT2G23300	1.2344	0.00116381	1.1329	0.00402389	1.0496	0.01441	1.08028	0.00594838	1.48413	6.29589e-05	1.03521	0.013526	N/A
AT2G23320	1.74848	2.94686e-10	1.67755	1.57928e-09	1.62802	1.15319e-08	0.6294	0.0484418	0.9051	0.00255626	1.2254	1.70827e-05	WRKY15
AT2G23680	4.41457	6.3212e-05	3.18797	0.0109187	3.48225	0.00604614	2.88489	0.000978061	2.32423	0.0112633	2.46932	0.00849398	N/A
AT2G23910	3.683	2.57756e-07	5.45088	6.15773e-15	4.92301	3.48519e-12	3.28964	7.70151e-05	4.93045	1.07311e-10	4.7227	1.03812e-09	N/A
AT2G24160	3.44851	1.1173e-24	2.96224	1.27912e-18	2.73797	1.08658e-15	2.63368	6.44087e-16	2.87717	1.0086e-18	2.98125	6.4609e-20	N/A
AT2G24600	4.60632	8.75796e-09	3.85859	1.34473e-06	3.63915	8.0376e-06	2.7319	0.000536699	3.16625	5.92238e-05	3.24125	5.14958e-05	N/A
AT2G24850	4.58887	9.7486e-09	4.4368	3.56141e-08	3.89878	5.58144e-06	5.94085	5.30585e-16	4.61914	3.91848e-10	4.18475	2.88733e-08	TAT3
AT2G25510	3.74222	8.20782e-23	4.77898	6.86183e-34	4.19275	4.01981e-27	3.38547	8.37516e-20	3.70815	4.601e-23	3.52774	4.05839e-21	N/A
AT2G26010	3.53622	0.000320989	4.56908	1.05614e-08	3.59986	0.000333695	3.58851	0.0037753	5.29865	8.6774e-09	3.55357	0.0060676	PDF1.3
AT2G26190	1.72886	0.00190098	1.70974	0.00292116	1.40021	0.0273687	1.57628	0.00472675	1.32891	0.0238892	1.5917	0.00656289	N/A
AT2G26440	2.88729	7.51248e-20	2.18712	8.22502e-12	2.26319	2.96729e-12	4.05089	1.21082e-35	2.65709	1.68224e-16	3.41083	3.66205e-26	N/A
AT2G26560	6.69336	1.42023e-13	4.57192	6.11996e-06	5.24926	9.20599e-08	4.64571	3.68472e-11	2.99655	3.411e-05	3.88233	4.39932e-08	PLA2A
AT2G27660	5.59006	8.92975e-08	5.37091	3.12961e-07	4.88238	4.98255e-06	3.6535	0.000315096	4.31405	2.12441e-05	4.12127	6.55539e-05	N/A
AT2G29120	3.05863	1.50722e-13	2.32032	7.60597e-08	1.83786	0.000129739	3.06663	5.8921e-17	2.81187	2.02178e-14	2.58969	3.1233e-12	GLR2.7
AT2G29720	1.36361	4.71215e-05	1.45974	1.07299e-05	1.41192	4.42901e-05	1.23358	0.000204398	1.33584	5.09627e-05	1.61217	5.88771e-07	CTF2B
AT2G30250	3.29162	1.88905e-17	2.62148	2.19737e-11	2.76636	2.97738e-12	1.42334	0.000135408	1.58814	1.61745e-05	1.77694	1.29488e-06	WRKY25
AT2G31865	3.47909	1.22387e-23	2.5023	1.33215e-12	1.95909	2.03177e-07	3.31898	1.85279e-21	3.13228	3.72518e-19	2.95476	4.21158e-17	ADP-RIBOSE
AT2G31880	3.64745	1.09706e-22	3.11037	4.09575e-17	2.76912	1.26404e-13	3.12747	7.24886e-18	2.86557	2.43325e-15	2.91066	1.28871e-15	SOBIR1
AT2G32160	1.01344	1.03011e-05	1.04003	6.19711e-06	0.884355	0.000323045	0.819498	0.000443476	0.711151	0.00342261	0.776117	0.00144776	N/A
AT2G32680	7.4038	1.95803e-09	5.56682	3.71236e-06	4.40809	0.000407175	6.88921	7.59313e-09	6.04963	2.16097e-07	5.81155	7.85754e-07	RLP23
AT2G33530	1.26865	5.43558e-05	1.0285	0.001998	0.834294	0.0277562	1.9858	1.0226e-11	1.17325	0.000243887	1.53291	5.01606e-07	scpl46
AT2G33570	1.23394	8.40515e-06	0.828966	0.00702406	0.704163	0.0382629	1.20356	3.16585e-05	1.40341	7.04071e-07	0.856365	0.00793795	N/A
AT2G34770	0.758698	0.00108808	0.576635	0.0244882	0.586992	0.0295554	1.06385	3.81014e-06	1.27999	1.17866e-08	0.955215	6.39696e-05	FAH1
AT2G36390	1.02531	0.000320989	1.32447	1.62747e-06	1.35002	1.63378e-06	0.812811	0.00568398	1.18245	1.97642e-05	1.27332	4.72007e-06	SBE2.1
AT2G37540	2.61299	5.1668e-13	1.93997	1.69565e-07	1.91299	5.0592e-07	1.9605	5.43973e-08	1.96115	5.36837e-08	1.89114	2.43882e-07	N/A
AT2G37710	1.43592	1.24822e-10	1.24642	4.12948e-08	1.13649	1.5613e-06	1.93524	1.08916e-17	1.80334	2.1102e-15	1.76626	1.07158e-14	RLK
AT2G37940	1.11093	1.2968e-06	1.00188	1.9887e-05	0.792858	0.0022614	1.0107	1.71762e-05	0.998971	2.45452e-05	1.09518	3.21432e-06	AtIPCS2
AT2G38010	0.938692	1.75565e-06	0.971796	5.68611e-07	0.94841	2.58043e-06	0.844712	0.00012097	0.930344	1.87213e-05	1.21567	3.54089e-09	N/A
AT2G39360	1.96147	1.02448e-15	1.3874	5.41945e-08	1.53063	2.7523e-09	1.0802	1.8902e-05	1.43705	2.49466e-09	1.28187	2.13925e-07	N/A
AT2G40080	3.17666	0.0032571	3.53746	0.00130299	4.21506	0.000166858	2.68165	0.0110439	2.96229	0.00536933	3.20531	0.00320501	ELF4
AT2G40750	4.87667	8.43581e-23	4.88429	8.40961e-23	4.46516	3.08159e-19	3.43276	1.82084e-12	3.99225	2.59138e-16	3.8239	5.36313e-15	WRKY54
AT2G41090	1.66834	6.21059e-06	2.04972	1.80262e-08	1.84005	1.00635e-06	2.10859	5.04277e-09	2.66358	1.02891e-13	2.48891	5.73001e-12	N/A
AT2G41100	2.76193	9.18874e-14	2.33959	3.34966e-10	2.20937	5.49648e-09	1.63116	1.82831e-05	1.92423	2.72003e-07	2.10172	2.30762e-08	TCH3
AT2G41110	1.39976	1.71934e-07	0.97519	0.000736381	0.974383	0.00112591	0.8564	0.00366212	1.14983	4.52844e-05	1.09245	0.000159763	CAM2
AT2G41180	2.52051	1.30255e-17	2.08823	4.29643e-12	1.9717	8.52781e-10	2.24323	6.5035e-14	2.31631	9.33593e-15	2.26496	2.88108e-14	SIB2
AT2G43570	10.3593	3.69702e-27	7.5473	1.92844e-09	6.75202	6.18323e-06	6.40585	8.5328e-35	3.75299	7.95844e-14	4.12605	2.58027e-16	CHI
AT2G43620	5.04038	2.53017e-06	3.43302	0.00245258	3.10542	0.0109114	4.38212	0.00030874	3.06676	0.0242446	2.8888	0.0484102	N/A
AT2G44290	1.92377	2.18758e-10	1.71958	2.00541e-08	1.42152	1.32601e-05	1.6657	4.40926e-08	1.87931	3.98265e-10	1.69311	3.38475e-08	N/A
AT2G46430	3.25089	6.4678e-07	3.46857	1.18615e-07	3.11157	4.21391e-06	3.50586	1.72986e-08	3.46733	2.39615e-08	3.46797	3.38475e-08	CNGC3
AT2G46440	4.71538	1.28878e-33	5.33557	4.49627e-42	4.67215	9.61913e-33	3.68193	2.25858e-24	4.28766	5.86858e-32	3.94713	1.54222e-27	CNGC11
AT2G47130	3.76143	1.31642e-14	3.53411	5.00081e-13	3.09882	1.67346e-09	3.44121	5.30585e-16	2.82601	5.07831e-11	3.03865	1.70683e-12	SDR3
AT2G47730	1.47607	7.51637e-11	1.68218	7.2815e-14	1.17523	8.98935e-07	0.610438	0.0194583	1.46805	1.07311e-10	1.21797	2.13925e-07	GSTF8
AT2G47800	0.452165	0.0302485	0.92329	3.64974e-07	0.641891	0.00175394	1.19935	1.35953e-11	2.07567	1.14204e-33	1.68278	2.24171e-22	ABCC4
AT3G01080	3.29138	7.88178e-12	3.3326	2.89473e-12	3.26335	2.26511e-11	2.45576	3.29948e-08	2.72526	5.35406e-10	2.86396	7.78336e-11	WRKY58
AT3G01290	4.21084	2.18407e-16	3.01046	2.83312e-09	3.08283	1.94561e-09	3.28622	4.02042e-11	3.12963	2.89057e-10	3.49833	3.50722e-12	HIR2
AT3G01830	6.6127	2.53474e-06	5.82982	5.95146e-05	5.01837	0.00153209	3.3164	0.00599846	3.74516	0.00184736	3.39739	0.00712962	N/A
AT3G03020	1.12076	1.43432e-05	0.863712	0.00176409	0.824984	0.00497068	0.611769	0.0410355	0.956655	0.000508718	0.794315	0.00737818	N/A
AT3G03855	0.783054	0.0202905	1.05803	0.000723373	0.765597	0.041017	0.940101	0.00226101	0.760302	0.0226639	0.912284	0.00475816	N/A
AT3G04110	4.3746	9.71411e-05	3.41627	0.0115797	3.27952	0.0330977	2.36022	8.63916e-05	2.14955	0.000595153	2.16509	0.000576756	GLR1.1
AT3G04210	3.33197	1.67358e-13	3.67376	7.00015e-16	3.25867	1.10108e-12	2.45402	4.78357e-08	2.77926	5.28338e-10	2.66607	3.78987e-09	N/A
AT3G04220	4.88237	1.50994e-11	4.03001	3.76207e-08	3.52439	4.43369e-06	4.57458	1.10004e-09	4.41125	4.61499e-09	3.54415	6.63931e-06	N/A
AT3G05650	1.52915	1.67854e-05	1.16721	0.00216598	0.918181	0.0326373	1.497	2.79056e-05	1.42387	8.06044e-05	1.08371	0.00598096	RLP32
AT3G05970	0.416751	0.0418491	0.56098	0.00455331	0.454484	0.0415444	0.525019	0.00695549	0.727703	7.63691e-05	0.731932	8.69521e-05	LACS6
AT3G07195	4.80226	2.50142e-33	3.64307	2.59633e-17	3.08018	1.05011e-10	4.12284	9.63863e-28	3.74133	5.91064e-22	3.71111	8.83297e-22	N/A
AT3G07570	1.19759	2.59167e-08	0.808663	0.000505082	0.919601	9.3942e-05	1.26943	1.77371e-10	0.84431	8.31796e-05	0.925776	1.25794e-05	N/A
AT3G08870	2.23362	0.000307478	2.73055	1.02848e-06	2.1293	0.00129264	1.70822	0.000781464	1.85239	0.000231997	1.95064	9.13289e-05	N/A
AT3G09440	2.16707	6.11988e-05	1.82717	0.00122244	1.46148	0.0194191	2.36838	1.04698e-05	2.15324	7.38202e-05	1.96112	0.000476119	N/A
AT3G09490	2.05994	0.00117038	2.61077	1.10105e-05	1.8782	0.00723431	1.95375	0.000946788	2.19705	0.000157959	2.16864	0.000249425	N/A
AT3G09830	2.00552	9.20742e-13	2.03707	2.60285e-13	1.7073	5.01762e-09	1.45607	1.47486e-07	1.59342	6.26529e-09	1.68479	8.21748e-10	N/A
AT3G10300	1.98875	9.49411e-21	1.15012	3.06267e-07	1.42793	1.13653e-10	0.72393	0.00237013	0.570064	0.0263376	0.847979	0.000354209	N/A
AT3G10410	0.936307	8.87978e-05	1.11301	2.0106e-06	1.09884	4.75175e-06	0.689515	0.00563134	0.920653	0.00010879	0.882254	0.000309114	scpl49
AT3G11010	3.58627	1.71084e-07	2.97077	1.97242e-05	2.52464	0.000547841	4.44795	1.3541e-10	4.11466	2.09008e-09	4.16451	2.02358e-09	RLP34
AT3G11320	1.21318	4.83807e-05	0.877764	0.00734611	0.780904	0.0294925	0.883665	0.00697743	1.16911	0.000183726	0.852017	0.0150522	N/A
AT3G11402	3.08185	0.000217381	3.16595	0.000169272	2.42516	0.00946388	4.84219	1.94393e-06	5.05098	5.87537e-07	4.7422	5.00166e-06	N/A
AT3G11820	1.67428	2.26732e-07	1.44803	1.34766e-05	1.34498	0.000108312	1.14695	0.000757484	1.25078	0.0002163	1.3055	0.00013333	SYP121
AT3G12040	1.40349	0.000361588	1.25508	0.00172839	1.43056	0.000419745	0.895995	0.00833527	0.947748	0.00577504	1.12127	0.000663668	N/A
AT3G12220	4.37228	0.000260473	3.41836	0.0059782	3.04921	0.0217311	3.84103	0.0013447	2.80113	0.0254212	2.89453	0.0272211	scpl16
AT3G12830	0.744453	0.0016608	0.807884	0.000391385	0.660398	0.0121627	0.866291	0.0015825	0.958686	0.000447831	0.965631	0.000354335	N/A
AT3G13080	2.23855	7.19986e-07	1.36781	0.00626001	1.24686	0.0212131	1.75797	0.000112202	1.7669	0.000108675	1.37866	0.00513787	ABCC3
AT3G14470	0.905913	2.45706e-05	1.26511	6.9091e-11	0.892954	5.98086e-05	1.08411	5.52559e-08	1.02806	4.40718e-07	0.98377	1.57733e-06	N/A
AT3G14620	4.01014	4.51583e-31	4.9211	1.43103e-49	4.44283	5.98246e-39	1.9632	2.08736e-15	2.50289	2.29181e-24	2.61097	2.73382e-26	CYP72A8
AT3G16030	2.80446	3.80091e-20	2.58846	2.37398e-17	2.36083	1.09993e-13	2.04244	1.68784e-13	2.02076	3.51425e-13	1.89519	1.65566e-11	CES101
AT3G16565	1.62541	9.582e-05	0.96325	0.0481095	1.22358	0.0102894	1.48164	0.000365919	1.23381	0.00477216	1.47271	0.000569089	N/A
AT3G17390	1.6964	6.51193e-05	1.11267	0.0191867	1.11424	0.0256378	1.39495	0.00134567	1.56484	0.000281535	1.31182	0.00429059	MTO3
AT3G17700	1.28918	7.54614e-06	1.4623	2.01963e-07	1.15131	0.000174314	1.31455	2.85724e-06	1.33154	2.21024e-06	1.42801	3.49143e-07	CNBT1
AT3G18830	1.21788	1.84026e-05	1.07279	0.000270197	0.904127	0.00483557	1.46306	2.64378e-07	0.76482	0.0190095	1.08914	0.000353958	PMT5
AT3G19010	1.6796	3.3338e-08	1.28267	5.6777e-05	1.36207	2.69102e-05	1.22597	6.05346e-05	0.928263	0.00426411	1.2123	0.000104544	N/A
AT3G20600	2.93254	6.18109e-07	2.45998	5.09411e-05	2.25985	0.000430073	1.95198	0.00177459	2.37897	9.03106e-05	2.42058	8.03605e-05	NDR1
AT3G20670	0.526311	0.0149727	0.938724	4.92611e-07	0.604388	0.00691899	0.606839	0.034532	1.0126	6.77911e-05	0.794127	0.00374703	HTA13
AT3G20810	2.7078	0.00174809	5.1359	5.21319e-09	4.4074	6.72242e-07	3.18054	0.00023766	6.30509	4.13548e-12	5.416	1.4955e-09	JMJD5
AT3G21780	2.56593	0.00121339	2.22801	0.00823208	2.68498	0.000912054	2.69664	4.503e-07	2.7543	2.52767e-07	3.53734	5.68808e-12	UGT71B6
AT3G22231	4.25733	4.18847e-14	5.1562	5.45849e-19	4.74129	1.90566e-16	4.88566	2.78106e-17	5.74275	3.8551e-22	5.71975	6.5859e-22	PCC1
AT3G22235	4.87079	2.34307e-24	5.6148	1.77605e-30	5.18619	1.59748e-26	4.7376	6.90979e-24	5.44577	9.36748e-30	5.3311	1.17113e-28	N/A
AT3G23010	3.24619	1.71182e-10	3.87402	6.9288e-16	3.65092	2.02344e-13	3.01008	8.48187e-11	3.49394	1.12186e-14	3.38444	1.04122e-13	RLP36
AT3G23110	4.31173	2.33063e-14	3.52563	9.70848e-10	3.26343	5.30369e-08	4.09782	4.32023e-13	4.5182	9.63183e-16	3.68501	1.59883e-10	RLP37
AT3G23120	4.55266	4.09559e-35	4.67412	5.69678e-37	4.1618	1.3574e-29	4.4453	1.00072e-29	5.21804	8.40181e-40	4.81214	1.89454e-34	RLP38
AT3G23730	2.19486	7.26611e-10	1.88164	2.02457e-07	1.71557	4.62586e-06	1.97624	3.01131e-07	2.27101	2.31963e-09	1.49153	0.000293963	XTH16
AT3G25400	1.04542	0.00122017	1.42467	5.50625e-07	1.10942	0.000792111	1.532	0.000365152	1.29749	0.00619679	1.2522	0.00904995	N/A
AT3G25510	3.5444	7.97889e-06	4.05332	1.99246e-07	3.15976	0.000197935	2.84098	9.87622e-05	2.69934	0.000259206	2.34259	0.0026811	N/A
AT3G25610	1.87957	9.05123e-10	1.80066	4.28283e-09	1.85901	2.46238e-09	1.62161	5.11768e-08	1.77474	1.73222e-09	1.7578	3.3221e-09	N/A
AT3G25780	3.57895	0.000331785	2.52648	0.0178001	2.55721	0.0225457	3.33232	0.00101067	2.97978	0.00410808	2.68062	0.0146105	AOC3
AT3G25882	3.62485	6.45116e-09	3.23515	3.25623e-07	2.85048	1.97436e-05	3.98867	1.88854e-08	3.41699	3.45317e-06	3.71593	3.1727e-07	NIMIN-2
AT3G26170	4.14135	1.92783e-16	3.85477	2.81975e-14	3.54199	5.37932e-11	1.98171	1.71325e-08	1.77424	7.20542e-07	1.86044	1.9987e-07	CYP71B19
AT3G26210	4.75681	1.87613e-07	4.22161	4.91455e-06	3.97243	3.19965e-05	3.47087	2.87915e-05	3.22737	0.000108511	3.59751	2.06245e-05	CYP71B23
AT3G26220	2.0151	2.06649e-05	2.06183	1.15124e-05	1.75524	0.000590452	1.50794	0.000429363	1.60868	0.000161216	1.89112	7.1754e-06	CYP71B3
AT3G26230	1.66454	2.11195e-13	2.36932	1.13144e-31	1.9534	2.73829e-19	1.35639	2.23564e-15	1.53844	9.72419e-20	1.62619	2.24883e-22	CYP71B24
AT3G26600	0.979226	0.00101656	1.2164	2.10829e-05	1.04281	0.000735121	1.05056	0.000239133	0.978993	0.000823642	1.13037	8.69521e-05	ARO4
AT3G26980	1.85616	6.45086e-12	0.863688	0.00577479	0.734303	0.0349098	1.04502	0.000478278	1.13639	0.000128937	1.06307	0.000512412	MUB4
AT3G28450	0.868306	0.000759806	0.622988	0.0300691	0.786302	0.00532768	0.565485	0.0368957	0.584569	0.0348486	0.767805	0.00364881	N/A
AT3G28890	1.68078	3.19654e-09	1.71792	7.26081e-10	1.59629	4.83438e-08	2.06382	1.5558e-15	1.80209	7.30394e-12	1.71176	1.20937e-10	RLP43
AT3G44400	2.22545	2.57756e-07	2.11153	1.40067e-06	1.72299	0.000218886	1.36152	0.00277006	1.58189	0.00041393	1.4202	0.00251495	N/A
AT3G45260	1.40546	0.000442815	1.13446	0.00802924	1.17536	0.00962419	1.25498	0.000229911	0.776091	0.0490901	1.31543	0.00013218	N/A
AT3G45860	6.70452	3.26694e-21	4.42543	2.57962e-07	3.71349	0.000263474	7.60361	2.63911e-36	6.71772	1.93515e-28	6.31399	4.89612e-25	RECEPTOR-LIKE PROTEIN KINASE
AT3G46110	2.15273	3.24625e-09	1.64673	1.65473e-05	1.32703	0.00206501	1.2404	0.00297144	1.39858	0.000679451	1.51681	0.000186818	N/A
AT3G46540	1.26125	7.70125e-10	1.15383	2.19942e-08	0.854229	0.000184179	1.48212	1.87236e-12	1.19843	3.80213e-08	1.25739	6.87554e-09	N/A
AT3G47090	2.65294	1.16562e-13	1.41729	0.000453367	1.30547	0.00279606	1.96572	3.22686e-08	1.33059	0.000569437	1.38965	0.000324814	N/A
AT3G47570	1.6755	1.12714e-08	1.40317	3.24346e-06	1.23733	0.00011753	0.876452	0.00851313	1.4918	8.00065e-07	1.47228	1.4423e-06	N/A
AT3G48080	3.42817	1.67537e-08	3.8529	1.75726e-10	3.34136	8.28637e-08	3.9152	3.58473e-11	3.80796	1.13456e-10	4.09859	6.10328e-12	N/A
AT3G48090	1.66326	0.00117041	1.71802	0.00100129	1.24215	0.0373133	1.83391	0.000318	1.89873	0.000195994	1.59375	0.00320295	EDS1
AT3G48650	5.91674	1.74934e-06	5.05295	4.92983e-05	4.83088	0.000168678	4.59649	0.000119225	4.81435	6.12977e-05	4.8892	6.21515e-05	N/A
AT3G49120	0.853912	0.00123162	0.893812	0.000850611	0.998516	0.00020654	1.25542	4.38317e-07	0.956668	0.000231546	1.46504	2.8738e-09	PRXCB
AT3G50470	4.49492	3.0182e-42	4.2207	2.39082e-37	4.14878	3.53474e-34	3.60683	2.24544e-36	3.40701	2.44906e-31	3.59801	2.62865e-36	HR3
AT3G50480	3.79966	2.25572e-09	3.05965	1.62747e-06	3.05914	2.67338e-06	2.72291	1.65099e-05	3.08919	9.52288e-07	3.08674	1.35162e-06	HR4
AT3G50650	2.47825	3.64956e-22	1.93654	1.01709e-13	1.94278	2.17926e-13	0.787817	0.00709125	0.987751	0.000470332	1.10484	7.30416e-05	N/A
AT3G50770	3.47006	2.29864e-09	2.34485	0.00018784	1.85867	0.0101839	2.46074	7.11215e-06	2.61887	1.56488e-06	1.90668	0.00121239	CML41
AT3G50950	2.0195	1.38353e-08	1.99439	2.46566e-08	1.93058	1.31756e-07	1.3371	0.000311331	1.90131	9.14635e-08	1.88857	1.62418e-07	ZAR1
AT3G51160	0.97032	0.000130936	0.588002	0.0468023	0.620432	0.0435685	0.807238	0.00242749	0.725998	0.00882825	0.761525	0.00706843	MUR1
AT3G51340	1.45949	0.00583193	2.17745	8.76011e-06	1.72788	0.00133188	2.0221	0.000705023	2.70072	1.32077e-06	2.26593	0.000125776	N/A
AT3G51890	1.95812	0.000117537	1.72815	0.00108024	1.48393	0.0103882	1.32688	0.0109448	1.26406	0.0191969	1.37916	0.0119424	N/A
AT3G52470	0.670511	0.000299509	1.19629	5.64652e-13	0.820071	7.42906e-06	0.604999	0.00219417	1.31191	3.67416e-14	0.823164	1.21027e-05	N/A
AT3G52710	1.41985	2.21937e-05	1.18137	0.000751178	1.20596	0.000926018	1.7696	1.19732e-08	1.53488	1.26984e-06	1.60066	4.83558e-07	N/A
AT3G53960	0.666744	0.0448214	0.854049	0.00804221	0.733292	0.0418968	0.628002	0.0485749	0.849368	0.00526525	0.9008	0.00338665	N/A
AT3G54100	0.799597	3.33541e-05	0.730932	0.000173884	0.731988	0.000346538	0.574839	0.00444046	0.730727	0.000172195	0.77976	5.18587e-05	N/A
AT3G54150	3.74176	3.43243e-08	2.57675	0.000433564	2.42205	0.00195601	2.23197	0.00130799	2.03995	0.00477647	2.26375	0.00159883	N/A
AT3G54960	0.603925	0.00470903	0.873665	1.08772e-05	0.65486	0.00345078	1.49435	2.85593e-14	0.565085	0.0193994	0.765617	0.000662748	PDIL1-3
AT3G56050	0.451508	0.0348362	0.631176	0.00204183	0.615265	0.00421003	0.552605	0.0071606	0.738813	0.000160694	0.810902	3.19881e-05	N/A
AT3G56400	3.34717	0.00120164	3.38052	0.00144868	3.09799	0.00539907	2.86665	0.00563134	3.12415	0.00280689	3.1747	0.00314849	WRKY70
AT3G56410	1.24632	6.77954e-08	1.04707	8.2594e-06	1.19436	5.28354e-07	1.00361	2.82341e-07	0.966858	1.04185e-06	1.19794	3.39331e-10	N/A
AT3G56710	4.42658	1.42249e-06	4.54526	9.91483e-07	4.15973	1.16557e-05	2.61938	0.00335044	2.42044	0.00828333	2.81796	0.00232452	SIB1
AT3G57240	5.80458	2.83242e-07	4.09929	0.000440109	4.61834	9.29657e-05	5.32916	3.87706e-07	3.94757	0.000145473	4.80457	5.64629e-06	BG3
AT3G57260	6.92291	5.77852e-34	3.68354	1.49023e-09	3.0771	4.26831e-06	7.18216	5.34166e-46	4.54721	9.7725e-23	4.62674	2.71235e-23	BGL2
AT3G57630	0.848336	0.000458228	1.19856	7.19445e-08	0.940957	0.000129921	0.884221	0.000133489	1.50669	1.24382e-12	1.10988	6.94583e-07	N/A
AT3G59350	1.85576	1.38637e-08	1.14328	0.0013516	1.6339	1.63378e-06	1.28484	0.000166698	1.48161	9.97394e-06	1.85678	1.96999e-08	N/A
AT3G59700	2.97632	1.22026e-08	2.1561	0.000242184	2.25223	0.000247246	2.15995	4.45739e-08	1.88137	4.90347e-06	2.21416	2.00247e-08	HLECRK
AT3G60420	3.94557	8.06447e-31	4.67253	1.91427e-43	3.62141	1.87936e-25	2.23778	5.75168e-14	3.03454	5.09098e-25	2.50462	2.57206e-17	N/A
AT3G61280	4.82443	1.72445e-34	4.28078	5.15724e-26	3.93843	7.15975e-20	3.14809	3.27866e-38	3.06885	3.60197e-36	3.20277	2.73192e-39	N/A
AT3G62200	0.864961	0.000448345	1.00449	1.72671e-05	0.803625	0.00242891	1.18912	6.42032e-07	1.36035	5.98538e-09	1.21121	4.24245e-07	N/A
AT3G62600	0.626061	0.00396052	1.04421	1.42435e-07	0.905738	1.55058e-05	1.8149	2.2796e-20	0.910765	2.31358e-05	0.772352	0.000638105	ATERDJ3B
AT3G62830	0.688908	2.59015e-05	0.452878	0.0138501	0.478797	0.0123054	0.65621	7.60672e-05	0.710099	1.52763e-05	0.453153	0.0165934	AUD1
AT4G00300	0.888483	0.000371022	0.676792	0.0133262	0.726458	0.00977719	0.677411	0.0108183	1.00843	4.93167e-05	0.933725	0.000274729	N/A
AT4G00700	7.39658	1.30859e-09	4.84411	0.0183349	5.13865	0.0148723	6.92879	1.10963e-39	5.23648	9.73024e-20	5.11252	1.20147e-18	N/A
AT4G01010	2.08085	3.47551e-07	1.60841	0.000206534	1.32077	0.00841416	1.37026	0.00014459	1.29209	0.000458597	1.20531	0.00161566	CNGC13
AT4G01700	2.36679	1.56687e-05	1.88621	0.00107745	1.55689	0.0147602	1.89018	0.000924395	1.6737	0.00477647	1.8979	0.00129641	N/A
AT4G01740	1.51248	0.00075972	1.66374	0.000186008	1.39816	0.00412521	2.16703	2.19351e-06	2.29793	4.29822e-07	2.2826	6.68296e-07	N/A
AT4G01920	1.45171	0.000727052	1.48568	0.000533817	1.14761	0.0212132	1.6601	0.000443476	1.82574	8.8512e-05	1.83879	8.90384e-05	N/A
AT4G02540	1.56487	0.000183179	1.06808	0.0222766	1.00238	0.0463662	1.46376	0.000651696	1.73472	3.86244e-05	1.52605	0.000499747	N/A
AT4G03450	3.93399	1.2791e-16	5.11251	5.92951e-35	3.86406	1.01575e-15	3.05728	3.3455e-18	4.10701	4.6106e-35	3.07087	2.11025e-18	N/A
AT4G04490	3.40668	1.76007e-09	2.93395	5.47111e-07	2.41311	0.000286176	3.89939	2.08736e-15	3.57056	7.16562e-13	2.93618	1.52907e-08	RECEPTOR-LIKE PROTEIN KINASE
AT4G04500	6.97332	2.78863e-08	5.00001	0.0100302	4.94956	0.0228381	4.02634	3.31781e-22	2.5881	8.64709e-07	2.53689	1.25063e-06	RECEPTOR-LIKE PROTEIN KINASE
AT4G04695	1.47195	0.000144622	1.70288	6.18288e-06	1.46376	0.000292697	1.84705	7.12026e-06	1.96691	1.44289e-06	1.64209	0.000133914	CPK31
AT4G08470	2.03352	2.03227e-05	1.4757	0.0041668	1.40999	0.00967359	1.89153	7.67723e-05	1.71131	0.000443649	1.85899	0.000149159	MEKK3
AT4G08850	3.17363	3.14852e-28	2.8758	1.30862e-23	2.55316	8.80358e-19	2.29613	5.74108e-16	2.19702	9.7212e-15	2.25496	2.57639e-15	N/A
AT4G09030	3.13938	0.000264409	2.13501	0.0219044	1.99888	0.0448526	2.65173	0.00215748	2.22338	0.0133605	1.96947	0.0417646	AGP10
AT4G09570	1.87065	4.33424e-19	1.52519	6.82925e-13	1.20309	1.11459e-07	1.1146	5.11096e-06	1.28503	7.66284e-08	1.13441	4.21939e-06	CPK4
AT4G09770	4.63958	2.22656e-05	4.71004	8.65073e-06	3.9079	0.00301527	4.53142	2.27816e-07	3.78882	0.000108511	3.99676	2.61307e-05	N/A
AT4G10970	1.09956	6.91668e-06	1.0184	4.25293e-05	0.819288	0.00291313	1.05255	1.51515e-05	1.00461	4.67736e-05	1.0326	3.17228e-05	N/A
AT4G11000	4.58334	3.12753e-15	3.98426	1.07452e-11	3.88726	9.08901e-11	3.88562	3.80084e-13	3.72053	3.68446e-12	3.69773	7.13885e-12	N/A
AT4G11521	4.9427	1.78742e-05	5.06592	6.96685e-06	4.7882	8.17161e-05	1.92032	0.0388697	2.96246	0.000325883	2.47156	0.00585642	N/A
AT4G11850	1.61051	0.000174168	1.47809	0.000871366	1.43976	0.00186998	1.71188	5.48563e-05	1.69174	7.13403e-05	1.95183	4.31279e-06	PLDGAMMA1
AT4G11890	4.53278	2.28093e-09	2.61558	0.00128995	2.6657	0.00150119	3.5109	6.04279e-07	2.63195	0.000231395	2.97122	3.62372e-05	ARCK1
AT4G11900	1.12401	4.51281e-05	1.81201	1.17822e-12	1.34444	8.98935e-07	1.07103	7.539e-05	1.56371	9.45106e-10	1.45105	2.47429e-08	N/A
AT4G12010	0.913348	0.0052759	1.06662	0.000763447	0.859538	0.0177301	0.867795	0.00709125	1.02092	0.0012065	0.960521	0.00338665	N/A
AT4G12290	0.818076	0.0067482	0.730759	0.0238511	0.91438	0.00379933	0.86484	0.00298883	0.748707	0.014546	0.966799	0.00107738	N/A
AT4G12720	2.74134	7.6831e-09	2.29135	2.0432e-06	1.97699	9.03967e-05	1.51928	0.00233761	1.7011	0.000596756	1.33058	0.0140899	NUDT7
AT4G13810	2.88892	8.09917e-13	1.91829	1.2161e-05	2.03521	6.16138e-06	1.78088	1.00896e-07	1.5007	1.21824e-05	1.56963	5.45319e-06	RLP47
AT4G13820	2.26436	3.48025e-05	1.88609	0.0010528	1.4136	0.0396028	2.50743	3.16292e-06	2.34656	1.8717e-05	2.12297	0.000188098	N/A
AT4G13900	3.15374	6.60844e-11	2.10589	7.57036e-05	1.7193	0.00496636	2.93641	2.51997e-13	2.14165	1.90202e-07	1.97738	2.60831e-06	RLP49
AT4G14365	5.46633	6.0951e-14	4.8477	1.43946e-11	4.46574	6.22764e-10	3.44314	5.26455e-07	3.72651	5.81423e-08	3.64681	1.57447e-07	XBAT34
AT4G14400	6.33759	3.7806e-37	6.9268	1.45414e-44	6.35123	4.03447e-37	4.41866	1.55021e-32	5.08598	1.96789e-40	5.23134	1.97132e-42	ACD6
AT4G14610	3.25286	8.21242e-18	3.27203	1.83353e-18	3.05389	2.47195e-15	1.90172	5.00007e-08	1.86646	1.08947e-07	2.0521	3.13082e-09	N/A
AT4G16660	0.694194	4.53597e-05	0.657611	0.000155705	0.614342	0.000792732	1.37228	7.45414e-18	0.716242	3.76736e-05	0.658109	0.000246212	N/A
AT4G16960	2.15965	2.48344e-11	1.82765	3.1716e-08	1.26872	0.00110544	1.96824	4.11482e-11	1.61605	1.71852e-07	1.75919	8.60922e-09	N/A
AT4G18250	3.11872	8.58916e-10	2.14561	5.1744e-05	1.88239	0.000851443	2.87783	2.15825e-08	2.27217	1.62938e-05	2.18924	4.75255e-05	N/A
AT4G19660	0.98921	2.17853e-07	1.31323	3.24468e-13	1.20376	1.21747e-10	0.824024	3.76289e-05	1.15335	1.0126e-09	1.21009	1.17573e-10	NPR4
AT4G20110	2.5134	2.89674e-06	2.0135	0.000388067	1.79327	0.00366977	2.22585	1.98114e-06	1.64076	0.000794624	1.90434	8.896e-05	VSR7
AT4G20780	1.87091	8.09994e-06	1.57465	0.000308543	1.25481	0.0106763	1.44872	0.000522103	1.31978	0.00215204	1.68932	4.84985e-05	CML42
AT4G20830	2.28358	7.08146e-14	1.74901	1.80262e-08	1.67377	1.45801e-07	1.05217	0.0013577	0.92853	0.00654862	1.46428	4.29497e-06	N/A
AT4G20890	0.873406	1.01743e-07	0.975779	1.76588e-09	1.00351	9.08675e-10	0.719785	2.23188e-05	0.944668	7.01034e-09	0.775867	5.30232e-06	TUB9
AT4G21380	2.15412	2.31249e-11	2.03413	3.3325e-10	2.21492	1.07637e-11	2.0851	1.53446e-10	1.10118	0.00240759	1.60742	2.21996e-06	RK3
AT4G21680	3.28772	1.56676e-07	2.21667	0.00350827	3.00921	8.00603e-06	1.65288	0.000135168	1.40703	0.00231151	2.0512	6.68296e-07	NRT1.8
AT4G22530	1.34072	0.00157085	1.50864	0.000297129	1.27102	0.00573274	1.96262	3.24516e-06	1.76995	4.40923e-05	2.03747	1.51831e-06	N/A
AT4G22980	2.18529	2.78938e-08	2.69756	1.13724e-13	2.18849	4.5661e-08	2.26442	3.90199e-10	2.96627	7.62705e-18	2.87225	9.31018e-17	N/A
AT4G23010	2.16796	4.99797e-12	0.958461	0.0124076	1.52248	1.09289e-05	1.26819	1.82831e-05	1.0662	0.000532763	1.36842	3.97595e-06	UTR2
AT4G23130	10.0595	3.18543e-14	9.05948	4.96625e-11	8.44345	6.51045e-09	5.98902	1.06676e-11	5.66196	1.12532e-10	5.95394	2.00865e-11	RECEPTOR-LIKE PROTEIN KINASE
AT4G23140	8.59174	1.18931e-10	6.31009	1.91919e-06	5.76976	2.49618e-05	7.21818	8.3863e-10	6.63456	9.41993e-09	6.57422	1.79716e-08	RECEPTOR-LIKE PROTEIN KINASE
AT4G23150	9.6398	6.37911e-13	6.39061	0.000272812	6.2792	0.000794163	7.80439	3.27136e-17	6.77551	1.02891e-13	6.13389	2.08725e-11	RECEPTOR-LIKE PROTEIN KINASE
AT4G23170	3.26621	1.62224e-22	3.69875	2.13374e-29	3.46378	3.78779e-25	3.03014	2.64582e-22	3.15563	4.76415e-24	3.29285	3.55023e-26	EP1
AT4G23180	2.31318	0.000371026	2.49061	0.000149394	2.30038	0.000784615	1.65589	0.0137384	1.90906	0.00427588	2.05399	0.00250744	RECEPTOR-LIKE PROTEIN KINASE
AT4G23190	2.08385	1.65873e-11	1.78046	1.54453e-08	1.7629	5.40608e-08	1.95079	3.10158e-08	2.51113	1.06394e-13	2.42524	1.16414e-12	RECEPTOR-LIKE PROTEIN KINASE
AT4G23220	4.40348	1.14512e-38	3.78481	1.32798e-29	3.56494	4.7523e-26	4.19853	6.90646e-35	3.95575	3.28539e-31	4.13274	8.60233e-34	RECEPTOR-LIKE PROTEIN KINASE
AT4G23230	4.9854	9.05123e-10	4.02158	1.91919e-06	3.47919	0.000130198	4.51012	8.7128e-10	3.99222	6.20058e-08	4.31061	6.52859e-09	RECEPTOR-LIKE PROTEIN KINASE
AT4G23260	3.26432	1.26808e-31	2.34497	1.99097e-15	2.5793	3.0494e-18	0.959181	9.79514e-06	1.16416	3.42924e-08	1.1234	1.55704e-07	RECEPTOR-LIKE PROTEIN KINASE
AT4G23270	3.06384	1.3073e-35	2.92386	5.56189e-33	2.86546	7.49932e-31	1.65302	2.00769e-13	1.62848	5.30868e-13	1.93009	3.53069e-18	RECEPTOR-LIKE PROTEIN KINASE
AT4G23470	1.28046	3.22869e-06	0.698174	0.0300691	0.766881	0.0202562	0.912477	0.00163643	0.882368	0.00283898	0.855084	0.00539415	N/A
AT4G23810	3.61854	7.78751e-05	2.86471	0.0026848	2.58484	0.0111537	3.18968	0.000443476	3.33517	0.000253269	3.29745	0.000396901	WRKY53
AT4G24190	0.426303	0.0232373	0.589285	0.00108024	0.494208	0.0127705	1.9929	2.21453e-36	0.9203	2.87392e-08	0.90965	5.96723e-08	SHD
AT4G24240	2.12002	3.4226e-11	2.22019	2.42437e-12	2.14889	3.26545e-11	1.0046	0.0032805	1.35463	3.25982e-05	1.46295	6.8933e-06	WRKY7
AT4G24920	0.758601	0.000101743	0.762042	9.81417e-05	0.663773	0.00174282	1.18651	3.341e-10	1.03211	9.54523e-08	0.988029	4.75107e-07	N/A
AT4G24970	1.47909	0.000157693	2.27809	3.92994e-10	1.81924	2.61982e-06	1.7093	0.00013237	2.73117	2.03012e-11	2.31221	4.24664e-08	N/A
AT4G26270	0.799476	0.0107503	0.729319	0.0284694	0.716397	0.0440299	1.20772	3.14527e-05	0.931377	0.00249334	1.06569	0.000447756	PFK3
AT4G28490	1.65167	0.000146059	1.82265	2.6248e-05	1.71859	0.000140418	1.49478	0.000541125	1.62922	0.000147318	1.91653	6.90535e-06	HAE
AT4G29520	0.597798	0.0080773	0.922379	6.07608e-06	0.829695	0.000142769	2.75612	7.38324e-34	1.83255	1.09935e-13	1.45901	1.72613e-08	N/A
AT4G29810	0.813151	0.000929071	0.782224	0.00202498	0.70666	0.00977783	1.07938	5.39319e-06	0.929031	0.000146753	0.98434	6.14548e-05	MKK2
AT4G30650	2.11438	0.00037754	1.50206	0.0215677	1.81182	0.00538642	2.63001	7.79439e-06	2.0519	0.000691104	1.94401	0.00193456	N/A
AT4G32300	1.19937	2.90309e-07	0.909245	0.000242802	0.817406	0.00215419	0.539254	0.0413419	0.82224	0.000791715	0.900749	0.000224393	SD2-5
AT4G33050	3.55019	4.5599e-17	3.40999	6.29206e-16	3.1679	1.09993e-13	2.43524	3.2469e-09	2.61681	1.67899e-10	2.67119	1.03507e-10	EDA39
AT4G33300	1.74021	3.34012e-11	1.59627	1.73639e-09	1.36309	8.26649e-07	0.880684	0.00195615	0.823246	0.00487663	0.828213	0.00606086	ADR1-L1
AT4G35180	3.86479	5.69181e-12	2.84575	7.55612e-07	2.77727	2.69735e-06	3.57355	2.94623e-09	3.16019	2.35271e-07	2.71797	1.98125e-05	LHT7
AT4G35310	1.46068	2.66901e-06	1.00813	0.00303229	1.00683	0.00443174	1.11022	0.000607237	1.03094	0.00187699	1.10766	0.000941377	CPK5
AT4G36150	1.99146	2.15923e-07	2.22429	4.60006e-09	1.91504	1.46152e-06	1.94429	1.03488e-06	2.10326	9.54523e-08	2.17958	3.68128e-08	N/A
AT4G36710	0.841628	0.0441006	0.88307	0.0390903	0.913488	0.0440916	1.37599	0.000444125	2.05359	1.77377e-08	1.7038	7.62316e-06	HAM4
AT4G37370	1.64362	1.63379e-06	2.23317	3.34919e-12	2.05887	6.21008e-10	1.61807	1.38919e-07	1.63522	1.04386e-07	2.28659	1.53948e-14	CYP81D8
AT4G37640	1.5969	4.3104e-10	1.29223	9.53425e-07	1.06019	0.00017045	1.09677	4.15459e-05	1.2552	1.74249e-06	1.12919	3.12183e-05	ACA2
AT4G38550	2.81622	7.63253e-12	2.50665	1.8566e-09	2.4762	1.12619e-08	1.13006	0.0029276	1.40845	0.00011695	1.545	1.84646e-05	N/A
AT4G38560	4.1034	3.95293e-12	3.40625	8.26752e-08	2.90592	0.000101418	4.32442	9.8548e-25	4.11088	5.5007e-22	3.75566	4.76841e-18	N/A
AT4G39830	5.07	2.90069e-31	3.53007	3.74354e-15	3.53889	9.32539e-15	4.86493	3.70857e-25	3.72293	4.31184e-14	4.24219	8.31941e-19	N/A
AT5G02200	1.91744	4.90388e-08	1.37984	0.000229265	1.43088	0.000206146	1.08788	0.0132676	1.43641	0.000557684	1.08252	0.0205374	FHL
AT5G02290	1.5845	1.0198e-06	1.38459	3.34596e-05	1.32745	0.000133402	1.56415	1.35887e-06	1.61192	6.02753e-07	1.67753	2.49321e-07	NAK
AT5G02490	2.27702	9.59345e-11	2.46465	1.77022e-12	1.87455	3.51926e-07	2.4993	4.29926e-12	2.74637	2.12848e-14	2.27328	5.45247e-10	Hsp70-2
AT5G03360	2.97464	1.00138e-05	2.99783	1.03573e-05	2.73135	0.000111859	2.44632	0.00123412	2.8491	0.000128721	2.65102	0.000546803	N/A
AT5G03630	0.564126	0.00122017	0.617046	0.000333075	0.555348	0.00277496	0.579895	0.000673286	0.711589	1.67359e-05	0.795517	1.06967e-06	ATMDAR2
AT5G04340	1.76526	0.00075972	1.98218	7.53022e-05	2.07693	5.96925e-05	0.959707	0.0399464	1.1421	0.0131807	1.59877	0.000189271	ZAT6
AT5G05300	3.9662	9.95691e-06	3.36968	0.000359597	3.29632	0.000953695	2.50081	0.0015825	2.76974	0.000422591	3.25199	2.74473e-05	N/A
AT5G06720	3.27731	3.84751e-12	1.89754	0.000139532	1.8694	0.000282479	1.94281	0.000163032	1.80275	0.000618162	1.35988	0.0211473	PA2
AT5G06750	0.964291	7.7053e-05	0.800498	0.0017652	0.656648	0.0243732	0.935302	0.00014459	0.603089	0.0310585	0.921984	0.000250976	N/A
AT5G07240	0.720758	0.0224034	1.12127	7.44082e-05	0.826113	0.0125065	1.01541	0.000470639	1.08175	0.000187569	0.904801	0.00341645	IQD24
AT5G08760	3.27431	3.69854e-08	3.1354	1.6228e-07	2.87387	3.08822e-06	2.90472	1.50978e-06	3.32654	2.99831e-08	3.03543	6.47265e-07	N/A
AT5G09290	6.4823	9.78434e-06	4.51941	0.0426193	4.95086	0.0252644	5.93238	1.99381e-19	4.60998	2.61713e-09	5.06366	3.09058e-12	N/A
AT5G09800	1.18485	0.00214749	1.0872	0.00529446	0.951071	0.0369766	1.51773	0.000363204	2.57594	6.38748e-13	2.04582	9.41842e-08	N/A
AT5G10380	2.29918	2.90309e-07	1.27138	0.0121837	1.28799	0.0157004	2.54912	5.21921e-09	1.77916	7.59952e-05	1.73126	0.000167926	RING1
AT5G10760	6.13963	5.77477e-38	4.6576	1.90074e-24	4.61267	9.22786e-24	6.15427	2.96981e-39	4.46756	1.0923e-23	4.73778	5.5348e-26	N/A
AT5G11000	0.914537	1.93077e-05	0.693284	0.00262576	0.665458	0.00652003	1.06588	8.71625e-07	1.01495	3.74677e-06	1.02904	3.22465e-06	N/A
AT5G11250	1.54864	2.02264e-05	1.79322	5.37477e-07	1.42122	0.000219635	1.0647	0.00578278	1.27486	0.000720734	1.18528	0.00257159	N/A
AT5G11670	1.21725	3.60838e-07	0.661815	0.017126	0.858893	0.0013322	0.887117	0.000391401	0.621551	0.0231346	0.994128	7.38798e-05	NADP-ME2
AT5G11740	1.99713	2.22736e-07	1.31256	0.00166528	1.38703	0.00112067	2.19153	1.20824e-08	1.90013	9.95679e-07	1.81983	4.37975e-06	AGP15
AT5G12890	0.973776	0.000962377	0.903959	0.00287005	0.818027	0.0143232	1.09346	5.86175e-05	0.706343	0.0206059	1.04389	0.000192043	N/A
AT5G14930	1.64435	1.30634e-10	1.18687	1.07098e-05	1.03722	0.000378264	1.27934	4.42057e-06	1.41088	2.91246e-07	1.15852	6.16886e-05	SAG101
AT5G15640	0.782695	7.12712e-05	0.50117	0.024962	0.597088	0.00789406	0.677201	0.00138247	0.538784	0.0192286	0.600818	0.00834136	N/A
AT5G15730	1.21097	2.13261e-07	0.728169	0.00581701	0.914704	0.00037504	0.694315	0.0068893	0.623003	0.0213855	0.715691	0.00758614	CRLK2
AT5G15970	2.79305	6.86133e-06	1.82868	0.00629501	2.24733	0.000704662	2.27825	0.00027284	1.67721	0.0111528	1.62778	0.0192167	KIN2
AT5G18470	2.72914	7.12161e-06	1.5834	0.0220147	2.01042	0.00285927	3.76786	2.30338e-10	3.61025	1.11223e-09	4.00724	2.55772e-11	N/A
AT5G19240	3.34178	7.97889e-06	2.98347	8.98633e-05	2.56842	0.00136586	2.2958	0.00258574	2.55427	0.000786522	2.4213	0.00211696	N/A
AT5G19250	0.674884	0.000745248	0.733499	0.000240948	0.715976	0.000566066	1.03151	4.90349e-08	0.861433	9.93583e-06	1.08935	9.05579e-09	N/A
AT5G19380	0.464133	0.0242958	0.849641	1.2113e-06	0.588161	0.00443174	0.642502	0.00386574	0.80869	0.000160694	0.53958	0.0293997	CHLOROQUINE-RESISTANCE TRANSPORTER
AT5G20480	1.78257	2.58127e-10	1.42098	1.06137e-06	1.31596	1.71914e-05	1.14064	0.000676398	1.35365	3.38499e-05	1.26595	0.00014804	EFR
AT5G22060	1.01205	5.59028e-08	1.18644	6.04331e-11	0.795891	8.1193e-05	1.32067	8.61166e-13	1.39147	4.11855e-14	1.21386	1.02761e-10	J2
AT5G22380	6.87284	3.65121e-08	5.02315	7.79884e-05	4.02463	0.00385998	7.63751	4.11102e-08	7.70775	2.9626e-08	7.52545	9.06397e-08	NAC090
AT5G22540	7.20873	4.61287e-09	5.73222	0.000479485	5.5903	0.00244726	5.60839	3.78872e-12	5.45082	7.05056e-11	5.34472	2.19388e-10	N/A
AT5G22570	5.46762	8.60844e-06	3.96839	0.00624101	3.52732	0.0374619	7.91679	1.55417e-06	5.52222	0.0161159	6.29114	0.00208845	WRKY38
AT5G22860	1.78351	5.81252e-10	0.703325	0.0481327	1.26942	4.9514e-05	2.27598	5.14225e-14	1.02447	0.0033427	1.38611	2.40336e-05	N/A
AT5G24210	5.87716	1.47168e-24	4.59372	2.37452e-13	4.46843	7.54206e-12	2.17081	5.08483e-09	2.62253	8.12808e-13	2.41752	7.20096e-11	N/A
AT5G24530	4.07937	7.69054e-09	3.00635	2.32319e-05	2.70532	0.000244709	4.67322	6.8527e-11	3.81614	5.63748e-08	3.94904	2.99298e-08	DMR6
AT5G24810	1.15663	1.90164e-07	1.02765	6.42446e-06	0.959875	5.34038e-05	0.86692	0.000187517	1.21593	3.68989e-08	1.01836	9.58278e-06	N/A
AT5G25040	0.585297	0.0288671	1.26742	1.52835e-08	0.962022	0.000105669	0.82133	0.000896208	1.14662	8.52083e-07	0.972729	6.16134e-05	N/A
AT5G25250	4.77255	3.07295e-40	3.24249	1.70687e-16	3.63206	8.96153e-21	4.55949	2.34125e-51	4.29114	3.48173e-45	4.47405	2.7134e-49	FLOT1
AT5G25440	3.00138	1.53981e-24	2.52661	8.90942e-18	2.49804	4.57586e-17	1.81308	1.09877e-09	2.12327	4.51053e-13	2.21724	4.97361e-14	N/A
AT5G25930	3.26241	4.99822e-11	2.99427	1.90221e-09	2.71864	1.11935e-07	2.80038	1.46438e-08	2.81014	1.27945e-08	2.98232	2.02358e-09	N/A
AT5G26690	4.33854	6.3581e-13	3.7353	1.57632e-09	3.50183	5.8098e-08	3.01187	1.69765e-09	2.87493	9.73262e-09	2.58719	4.35303e-07	N/A
AT5G28540	0.832863	0.0010795	1.29707	6.02116e-08	1.17057	2.49614e-06	1.9332	1.13962e-16	1.20168	7.42818e-07	0.918867	0.000392827	BIP1
AT5G35735	3.76366	1.09155e-07	2.69801	0.000193404	2.7094	0.000271441	2.15668	0.00271757	2.08113	0.00454825	2.10892	0.00524036	N/A
AT5G36930	1.16277	2.52912e-06	1.5954	1.44382e-11	1.20134	2.10996e-06	1.30934	8.06639e-08	1.69247	9.53668e-13	1.53692	1.86041e-10	N/A
AT5G37600	1.18884	0.000176354	1.27112	6.44356e-05	1.37797	1.78716e-05	2.20908	1.45374e-13	1.1516	0.000316582	1.61518	1.57447e-07	GSR 1
AT5G37780	0.614868	0.00165248	0.455506	0.0371626	0.609988	0.00350019	0.836365	6.5135e-06	0.699392	0.000277256	0.731961	0.000161594	CAM1
AT5G38210	2.63942	2.49617e-13	1.9842	2.71751e-07	1.73328	6.18189e-05	1.7002	1.79929e-07	1.86519	6.15695e-09	1.84771	8.45424e-09	N/A
AT5G38240	3.31328	1.71749e-10	2.47686	1.25769e-05	2.29588	0.000218336	3.07329	8.93763e-09	2.51092	1.49007e-05	2.43344	3.12183e-05	N/A
AT5G38990	1.4247	6.70521e-08	2.1424	3.43369e-17	1.81704	3.03228e-12	1.17776	8.78775e-06	1.69629	2.29899e-11	1.64463	1.46507e-10	N/A
AT5G39020	3.80684	1.7753e-17	3.58831	9.72099e-16	3.43449	4.4256e-14	2.12996	4.88729e-07	2.20799	1.66142e-07	2.2932	6.2787e-08	N/A
AT5G40690	1.79848	0.00813442	2.59204	1.07299e-05	2.11027	0.00171033	3.09184	3.68352e-10	4.38766	7.86042e-20	3.89765	8.84581e-16	N/A
AT5G40780	2.60885	2.95035e-09	2.23005	5.86913e-07	2.07522	6.37842e-06	2.1917	6.45465e-07	1.90432	2.00499e-05	2.01966	7.38969e-06	LHT1
AT5G41160	2.19402	0.00250221	2.32407	0.0009926	1.95825	0.0175894	2.34978	0.000857056	2.39048	0.000788788	2.07647	0.00688916	PUP12
AT5G41740	4.30118	9.84496e-06	4.15127	2.43132e-05	3.76219	0.000206874	2.03304	0.0402431	2.74055	0.00495868	2.55569	0.0125503	N/A
AT5G42020	0.847255	0.0200839	1.42077	2.68043e-05	1.19927	0.00090383	2.4266	7.20882e-14	1.51133	6.63289e-06	1.16701	0.00116051	BIP2
AT5G42440	1.35206	0.00039793	1.62125	4.67732e-06	1.37099	0.000547027	1.94006	1.22272e-07	1.60684	4.17541e-05	2.02621	2.66346e-08	N/A
AT5G42530	3.08458	3.19861e-45	4.05388	3.39442e-73	3.57107	1.13025e-58	3.11649	1.65606e-47	3.69355	1.34379e-63	3.63718	6.14335e-62	N/A
AT5G42830	3.34443	1.26269e-14	2.93231	2.19522e-11	2.89737	1.04704e-10	2.20646	2.12747e-08	1.79498	1.04746e-05	1.91951	2.37558e-06	N/A
AT5G42900	3.4572	0.00309458	3.19398	0.0088715	3.98482	0.00129449	2.49238	0.0357196	3.01088	0.011599	3.70747	0.00217766	COR27
AT5G43470	0.602001	0.00374145	1.05804	2.09361e-08	0.77522	0.000176283	0.572426	0.00578279	0.655436	0.00133769	0.726097	0.000364284	RPP8
AT5G44070	2.0643	7.08146e-14	2.02197	2.51963e-13	1.795	2.01727e-10	1.50416	1.09836e-07	1.92101	4.38886e-12	1.90081	1.17817e-11	CAD1
AT5G44568	3.54465	3.92517e-28	3.36381	1.6094e-25	2.84467	5.36698e-18	1.88137	7.05377e-09	2.56083	4.05682e-16	2.31061	4.27016e-13	N/A
AT5G44580	2.18115	2.15684e-14	2.73445	4.14912e-24	2.02193	4.64347e-12	1.31007	1.1331e-07	1.89002	1.31658e-15	1.50684	6.28257e-10	N/A
AT5G44820	3.20919	7.55953e-07	2.82712	2.14227e-05	2.76763	5.94904e-05	3.2204	5.62603e-07	2.92539	7.35921e-06	2.99115	5.70868e-06	N/A
AT5G45000	3.44835	0.00233274	3.68984	0.00131198	2.90898	0.0230599	2.958	0.00654458	2.87826	0.00971549	3.41391	0.00219556	N/A
AT5G45380	3.30137	3.23048e-08	2.32475	0.00031398	2.17815	0.0015742	2.29665	1.02585e-05	1.297	0.0255907	1.46527	0.0125152	DUR3
AT5G46230	1.57967	4.36031e-07	1.64871	3.81907e-08	1.27225	0.000240812	1.76938	2.98934e-09	1.4212	8.71329e-06	1.45388	4.1594e-06	N/A
AT5G46260	1.32205	2.93241e-07	1.63757	1.52577e-11	1.26469	2.20336e-06	1.17144	1.04044e-06	1.37231	4.72547e-09	1.3711	5.55554e-09	N/A
AT5G46500	2.38873	1.73335e-05	2.60473	1.10588e-06	1.82005	0.00523009	0.988349	0.0427587	1.66298	0.000158619	1.16481	0.0199904	N/A
AT5G46510	1.79233	1.17578e-07	1.45881	3.20293e-05	1.22324	0.00120634	1.37456	0.000119225	1.44943	4.68234e-05	1.43904	6.89925e-05	N/A
AT5G47220	2.47113	1.449e-07	1.41591	0.00911342	1.8915	0.000244709	1.43542	0.00127017	1.29207	0.00512773	1.45804	0.0015396	ERF2
AT5G48380	2.3171	6.88757e-28	1.73049	5.41341e-16	1.74081	6.9814e-16	1.62436	2.56177e-14	1.75748	1.21741e-16	1.94796	3.6809e-20	BIR1
AT5G48450	1.97218	2.15052e-09	1.2397	0.000525855	1.36736	0.000155143	1.81112	2.26033e-06	1.69707	1.40063e-05	1.39729	0.000772762	sks3
AT5G48657	5.93353	1.58589e-43	5.14724	4.22035e-31	4.96809	2.10275e-27	3.49346	1.60352e-23	3.80783	3.29495e-28	3.80205	2.83834e-28	N/A
AT5G49900	1.3904	5.18331e-09	0.822899	0.00189883	1.22433	8.69498e-07	0.915621	0.000215485	1.06749	1.04051e-05	1.07501	1.1742e-05	N/A
AT5G52750	4.68013	1.47918e-09	3.59568	3.57605e-06	3.26434	4.9921e-05	4.10776	6.69879e-08	3.82782	4.81856e-07	3.94886	2.94512e-07	N/A
AT5G52760	5.84833	3.0616e-09	4.37121	8.7448e-06	4.17289	3.8667e-05	4.80644	5.4902e-07	4.57342	1.83249e-06	4.29558	1.01123e-05	N/A
AT5G52810	1.69982	5.34206e-06	1.65976	1.06303e-05	1.25255	0.00287244	2.63177	5.79045e-13	2.39685	7.25466e-11	2.34185	2.83921e-10	N/A
AT5G54610	2.71694	0.00700215	3.57257	0.000385118	2.56137	0.021633	2.95023	0.00235525	3.25716	0.000823343	2.37609	0.0252704	ANK
AT5G54710	3.20453	2.49861e-15	2.65683	4.7841e-11	2.24649	6.29522e-08	1.60526	0.000112599	1.91787	2.5688e-06	1.69363	5.8208e-05	N/A
AT5G54720	3.21219	7.35494e-16	2.69373	1.39022e-11	2.42033	2.82446e-09	1.63089	6.67934e-05	2.01076	4.62334e-07	1.76014	1.92871e-05	N/A
AT5G54860	1.38204	1.53747e-08	1.49666	3.3325e-10	1.16193	7.63911e-06	1.61247	1.56919e-11	1.11679	1.34206e-05	1.27885	3.26576e-07	N/A
AT5G54940	1.39895	2.14079e-09	0.684703	0.0119217	0.673288	0.0194705	0.587723	0.0278756	0.638878	0.0175066	0.688525	0.0120593	N/A
AT5G55050	3.59552	4.57538e-27	1.71919	3.04369e-06	1.81243	1.60156e-06	1.4588	0.000112176	1.80081	6.94226e-07	1.54527	4.3549e-05	N/A
AT5G55450	5.03372	1.60172e-20	4.15721	1.2472e-14	3.77166	6.21597e-12	5.0211	1.65878e-20	2.55391	5.59146e-06	2.89328	1.96089e-07	N/A
AT5G55460	2.87602	1.021e-05	2.21217	0.00138118	2.25876	0.00157229	4.99208	5.8445e-14	4.27207	9.33038e-11	4.68033	2.33129e-12	N/A
AT5G56230	2.39956	7.47859e-06	1.89795	0.00103074	1.53405	0.0280582	1.15919	0.0130099	1.11778	0.0214683	1.37967	0.00279019	PRA1.G2
AT5G57035	1.19872	1.39716e-05	1.16295	3.05346e-05	1.103	0.000159034	0.814003	0.00459599	0.910691	0.00137474	1.15659	2.70964e-05	N/A
AT5G57110	1.29087	1.22201e-08	1.38582	8.05361e-10	1.45983	1.30984e-10	1.11152	1.77448e-06	1.24962	4.96388e-08	1.13449	1.39415e-06	ACA8
AT5G58670	1.32312	0.000353319	1.1291	0.00372946	1.06231	0.0121037	1.59246	1.21484e-06	1.22106	0.000431537	1.07123	0.00343243	PLC1
AT5G59670	2.10192	9.98268e-13	2.76436	1.55197e-21	2.41819	2.20019e-16	2.89379	6.07073e-24	3.73095	1.49269e-37	3.59495	2.85933e-35	N/A
AT5G60800	2.07104	1.38942e-08	1.3648	0.000557959	1.13398	0.0102894	3.64708	6.48052e-19	2.9407	3.47055e-12	2.44835	2.75379e-08	N/A
AT5G60900	2.91083	1.86099e-28	3.00957	8.9898e-31	2.59187	3.28387e-22	4.24946	9.78866e-54	4.12819	1.34468e-50	4.02259	2.39591e-48	RLK1
AT5G61010	3.147	4.62723e-24	2.391	4.88667e-14	2.40101	1.09993e-13	2.25575	9.49647e-15	1.85162	3.98265e-10	1.82953	9.02278e-10	EXO70E2
AT5G61210	1.60648	3.48594e-15	1.02752	1.83344e-06	1.08435	6.85807e-07	0.616893	0.00709125	0.58384	0.0136719	0.775931	0.000585362	SNAP33
AT5G61560	1.45485	7.11538e-11	1.07851	3.80046e-06	0.841967	0.00112591	0.786808	0.00152919	0.877695	0.000353092	0.731755	0.00549211	N/A
AT5G61790	0.625383	0.0242398	1.06767	2.7368e-05	0.926558	0.000619416	1.78316	1.64564e-13	1.17675	3.06501e-06	0.847957	0.00210812	CNX1
AT5G62070	1.48603	1.25152e-08	1.46243	2.26339e-08	1.18171	2.29575e-05	1.29771	1.02786e-05	1.91431	5.3696e-12	1.2988	1.33209e-05	IQD23
AT5G63410	0.900859	3.0451e-07	0.801322	8.2594e-06	0.818442	9.21545e-06	0.857641	1.14377e-06	1.03035	2.02943e-09	1.05472	9.33086e-10	N/A
AT5G64810	5.83211	6.46374e-07	5.13186	2.14227e-05	3.73301	0.00891525	5.24368	3.38256e-06	4.60488	6.79715e-05	3.94949	0.00125314	WRKY51
AT5G65390	1.55018	3.55619e-05	1.26691	0.00138118	1.15802	0.00616789	1.47009	0.000152883	1.60938	2.86854e-05	0.939592	0.0390177	AGP7
AT5G65630	1.40662	0.00211824	1.26831	0.00884709	1.21984	0.0175894	1.37507	0.00278289	1.66746	0.000212261	1.64446	0.000353958	GTE7
AT5G66640	5.15838	8.63756e-09	3.35902	0.00932999	3.14486	0.0397596	4.73582	8.43237e-11	3.59667	7.15947e-05	3.51552	0.000117421	DAR3
AT5G66790	2.01583	6.1546e-05	1.66209	0.00179068	2.14904	2.38817e-05	1.00977	0.0189476	0.969732	0.0295589	1.60274	6.71944e-05	N/A
AT5G66910	1.37082	1.88117e-10	1.15399	1.41227e-07	0.974004	4.19488e-05	0.968144	2.00795e-05	0.78048	0.00119165	1.0066	1.03486e-05	N/A
AT5G67340	1.82854	3.31012e-14	0.674036	0.028704	1.07146	0.000129157	1.0256	2.47188e-06	0.676343	0.00466864	1.00154	6.34782e-06	N/A
AT5G67450	4.91814	0.000632444	4.13662	0.00588426	3.8792	0.0151095	4.53976	0.00269369	5.14458	0.000671556	5.08395	0.00104656	ZF1
AT5G67540	1.2621	3.45432e-06	0.711025	0.0252897	0.881614	0.00493176	0.806557	0.00521418	0.924773	0.00115437	0.709318	0.0256351	N/A
AT1G01060	-2.51608	0.00048371	-3.43397	2.00551e-06	-3.00053	6.50855e-05	-2.60036	0.000184229	-4.67322	2.77956e-10	-3.19729	5.72638e-06	LHY
AT1G01620	-0.991386	7.91689e-08	-0.50299	0.0207619	-0.49119	0.0333819	-1.14318	3.33026e-10	-0.576355	0.00482179	-0.619285	0.00276318	PIP1C
AT1G02280	-0.641029	0.00126967	-0.47953	0.0286491	-0.470339	0.0445986	-0.763238	0.000317436	-0.545983	0.0179777	-0.583359	0.0123039	TOC33
AT1G03130	-0.781804	0.000931722	-1.62889	4.87893e-14	-0.830178	0.00073748	-0.986075	1.35132e-05	-2.36615	3.01442e-28	-1.30998	2.98607e-09	PSAD-2
AT1G06570	-1.5912	2.23622e-10	-1.84134	7.86869e-14	-1.59516	3.23329e-10	-1.88867	2.57286e-15	-2.90646	1.60113e-32	-1.95188	3.6535e-16	PDS1
AT1G08390	-0.962611	0.000639568	-1.36045	1.84725e-07	-0.812491	0.0074474	-1.21837	3.26316e-06	-1.84961	1.23951e-11	-1.71654	4.60852e-11	N/A
AT1G10910	-0.856713	2.22631e-06	-0.539041	0.00634113	-0.463237	0.0356281	-0.854587	6.61662e-06	-0.662653	0.000895176	-0.537761	0.0117897	EMB3103
AT1G11820	-0.665322	0.00212919	-0.57433	0.0111175	-0.626466	0.00769045	-0.608893	0.00972033	-0.762663	0.00101524	-0.864043	0.00014804	N/A
AT1G14280	-0.812936	0.0002263	-0.880341	4.42947e-05	-0.942514	2.36063e-05	-1.42441	1.1538e-09	-1.15148	1.49838e-06	-1.1665	7.54395e-07	PKS2
AT1G15825	-2.49639	1.70868e-09	-4.68161	4.54199e-23	-2.7116	1.21889e-10	-2.38466	1.68457e-10	-4.22243	2.00713e-21	-3.46867	1.43312e-18	N/A
AT1G15830	-2.62263	2.0207e-09	-4.29521	1.72646e-20	-2.66301	1.85556e-09	-2.30416	4.67444e-08	-4.8305	9.48055e-24	-3.31467	1.45129e-14	N/A
AT1G18330	-2.02473	4.09995e-08	-3.60203	1.53031e-21	-2.33381	4.18721e-10	-1.69398	2.47381e-06	-3.07588	1.27373e-17	-1.83604	3.70151e-07	EPR1
AT1G18460	-1.10045	0.00132755	-0.86286	0.0210492	-0.837951	0.0354747	-1.57453	1.51268e-06	-1.66375	3.45918e-07	-1.59794	1.36556e-06	N/A
AT1G18810	-2.87458	1.47073e-12	-2.64328	2.29336e-13	-2.35376	7.74346e-10	-2.57356	1.30766e-07	-3.48449	5.45276e-10	-2.30948	7.42417e-07	N/A
AT1G19600	-0.945189	3.89291e-05	-0.858965	0.000247628	-0.791268	0.00150189	-0.832549	0.000407464	-0.885651	0.000168747	-1.12936	7.57343e-07	N/A
AT1G20070	-2.14002	1.80926e-11	-2.40977	2.06613e-15	-1.61584	2.88598e-07	-2.26112	8.37516e-20	-2.32575	1.90707e-20	-1.64029	4.00984e-11	N/A
AT1G21500	-0.670641	0.00713393	-1.28205	1.44093e-08	-0.675772	0.01262	-0.956049	4.36313e-05	-1.80531	3.5359e-16	-1.15809	5.01606e-07	N/A
AT1G24340	-0.60591	0.0139721	-0.717981	0.00254027	-0.744174	0.00324659	-0.520039	0.0354923	-0.69831	0.00388016	-0.565873	0.0296401	emb2421
AT1G26761	-1.17487	4.08582e-08	-1.47104	1.04352e-12	-1.03249	3.24765e-06	-1.10852	2.37612e-07	-1.7369	4.27972e-16	-1.67267	1.89393e-15	N/A
AT1G27150	-1.17655	3.98612e-06	-0.842249	0.00166088	-0.866802	0.00195601	-0.995476	7.42278e-05	-1.03046	4.47012e-05	-0.756304	0.00559251	N/A
AT1G28100	-1.07332	2.19803e-07	-1.1469	1.20468e-08	-0.820757	0.000211703	-1.32219	1.82551e-11	-1.13493	1.36581e-08	-0.727746	0.000683563	N/A
AT1G29465	-1.32344	0.000163287	-1.5537	4.28749e-06	-1.10409	0.00350019	-1.90719	2.88423e-08	-2.26367	1.41739e-10	-1.60034	3.94851e-06	N/A
AT1G31173	-0.720536	0.0436414	-1.04666	0.00199532	-0.957683	0.00933728	-1.52066	1.53341e-06	-1.42777	8.71329e-06	-2.20447	2.53657e-12	MIR167D
AT1G32540	-1.72164	9.85979e-16	-1.90694	1.52327e-19	-1.47919	8.89181e-12	-1.24026	1.41414e-08	-1.67604	1.31917e-14	-1.10798	6.50797e-07	LOL1
AT1G34580	-2.35501	3.41411e-05	-1.65989	0.000734137	-1.26081	0.0272397	-3.36177	1.22434e-10	-2.116	8.62195e-06	-3.11671	2.70817e-10	N/A
AT1G35612	-1.33961	0.00031433	-1.88807	1.42146e-07	-1.11724	0.0064701	-1.56054	1.35799e-05	-1.43276	8.25444e-05	-1.1347	0.00363792	N/A
AT1G44446	-1.61437	4.09482e-05	-2.58548	1.37761e-11	-1.81293	6.14316e-06	-1.30776	0.00116989	-2.8063	1.99244e-13	-2.0018	2.72126e-07	CH1
AT1G48840	-0.747421	0.00177497	-0.969819	1.77974e-05	-0.705227	0.00610174	-0.513419	0.0355767	-0.834672	0.000280942	-0.575311	0.0240959	N/A
AT1G51430	-1.1241	3.83496e-05	-1.49422	1.1114e-08	-1.05543	0.000218242	-0.836121	0.00314305	-0.976794	0.000526958	-0.796165	0.00778959	N/A
AT1G52230	-0.683109	0.00125996	-1.05394	1.22471e-07	-0.654179	0.00426593	-0.789373	0.000128637	-1.37068	1.14285e-12	-0.957941	2.43796e-06	PSAH2
AT1G53580	-0.765911	0.000389666	-0.82534	0.000124182	-0.571164	0.0221802	-1.08111	5.81977e-08	-1.46942	4.51076e-14	-0.888787	1.96809e-05	GLY3
AT1G55200	-1.71811	0.0104578	-2.27801	0.000570893	-1.93946	0.0062889	-2.15379	0.00192111	-2.18412	0.00199707	-3.41813	1.52964e-06	N/A
AT1G58290	-0.78883	0.0432032	-1.38186	0.000122715	-0.943786	0.0227906	-0.967677	0.00958142	-1.71974	6.09552e-07	-1.32582	0.000273646	HEMA1
AT1G61520	-0.631516	0.0201953	-1.3467	2.53557e-08	-0.673563	0.022612	-0.765894	0.00326221	-1.69171	6.99024e-13	-0.806777	0.00271152	LHCA3
AT1G62960	-1.2557	6.16762e-05	-0.959961	0.00382933	-1.09324	0.00116128	-1.02571	0.00121313	-1.19846	0.000130407	-1.39314	6.66191e-06	ACS10
AT1G63420	-0.565271	0.0156949	-0.529733	0.0320848	-0.526488	0.045518	-0.73958	0.00141506	-0.573852	0.0213928	-0.707023	0.00357842	N/A
AT1G64860	-1.19588	0.000114019	-1.07216	0.000834478	-1.13292	0.000547841	-0.760607	0.0223082	-1.14714	0.000238644	-1.21047	0.000118872	SIGA
AT1G68190	-1.69784	3.148e-14	-1.56329	1.17822e-12	-1.19147	2.93857e-07	-1.62486	1.21655e-13	-1.18555	1.19496e-07	-1.16175	2.64142e-07	N/A
AT1G71030	-1.79513	0.0231353	-4.22697	5.41945e-08	-2.32413	0.00483257	-1.7933	0.0204608	-4.42355	6.2071e-09	-2.8275	0.000195441	MYBL2
AT1G73660	-1.07464	5.0357e-08	-1.15198	2.25822e-09	-1.05948	1.4541e-07	-1.07016	5.45054e-08	-0.963919	1.55322e-06	-0.859287	2.63604e-05	N/A
AT1G73870	-2.31586	1.08632e-05	-6.0854	1.25599e-20	-3.54636	2.21913e-10	-1.20776	0.0229061	-4.48649	5.08962e-16	-2.8579	1.31796e-08	N/A
AT1G74470	-0.807121	0.00204844	-1.25103	3.87448e-07	-0.911686	0.000727949	-0.882043	0.000585894	-1.49139	5.01514e-10	-1.13427	6.47874e-06	N/A
AT1G75100	-1.83207	0.00185656	-2.58508	7.23439e-06	-2.31453	0.000121362	-1.30337	0.0329117	-2.03641	0.000461328	-2.20117	0.00016827	JAC1
AT1G75690	-0.715593	0.00403323	-0.991261	3.12171e-05	-0.589105	0.0402746	-1.16628	4.53239e-07	-1.01841	1.59384e-05	-0.806672	0.00138002	LQY1
AT1G79700	-1.06096	0.014108	-0.994557	0.0295509	-0.995237	0.0398198	-1.02937	0.0165744	-1.18238	0.00554387	-1.04453	0.0228629	N/A
AT1G79790	-0.620749	0.000296711	-0.98904	4.00359e-10	-0.612294	0.000629436	-0.791291	9.38775e-07	-0.829377	3.17988e-07	-0.50579	0.00462251	FHY1
AT2G01830	-0.872663	1.88909e-06	-0.564326	0.00453144	-0.651345	0.00119422	-0.528821	0.00632775	-1.09892	4.95095e-10	-1.0706	1.45244e-09	WOL
AT2G20180	-1.51	1.96246e-12	-1.0574	3.75005e-07	-1.00683	5.26843e-06	-0.617122	0.00926916	-1.24569	3.01385e-08	-0.623753	0.012096	PIL5
AT2G20570	-1.38	9.22533e-05	-1.07457	0.00426098	-1.29464	0.000522137	-1.29699	0.000185658	-1.38516	6.18886e-05	-1.57725	4.57426e-06	GPRI1
AT2G20670	-1.21119	0.0239048	-1.98701	8.91913e-05	-1.38578	0.0156868	-2.49263	3.85441e-07	-2.34327	2.0121e-06	-1.23383	0.0308786	N/A
AT2G22980	-0.964082	0.000105937	-0.932308	0.000226055	-0.627263	0.0346623	-1.92689	5.8921e-17	-1.18243	6.92625e-07	-0.843757	0.00106605	SCPL13
AT2G22990	-0.626251	0.0130768	-0.908177	0.000147478	-0.841257	0.000831573	-1.60421	2.6819e-13	-1.33006	2.17777e-09	-1.26986	1.85214e-08	SNG1
AT2G24270	-0.694615	0.0391495	-1.2592	4.15384e-05	-1.0715	0.00110882	-0.850955	0.0081406	-1.2234	5.91592e-05	-0.978407	0.00275042	ALDH11A3
AT2G25900	-1.34529	1.4272e-08	-1.4965	1.8509e-10	-0.971139	0.000168084	-1.18691	6.26977e-07	-1.57087	1.30069e-11	-0.74676	0.00523931	ATCTH
AT2G26690	-1.2068	0.00253433	-1.17646	0.00455331	-1.4355	0.000444783	-1.21482	0.00238046	-1.09629	0.00816584	-1.2091	0.00374703	N/A
AT2G28200	-1.05759	0.000443605	-0.999573	0.000794085	-0.855727	0.00986361	-1.07805	3.00925e-05	-0.890186	0.000903365	-0.62939	0.0375208	N/A
AT2G29670	-0.63847	0.0257097	-1.36818	7.4047e-08	-0.933625	0.000919362	-1.13037	9.48508e-06	-1.55031	3.81703e-10	-1.36447	6.20053e-08	N/A
AT2G30570	-0.556105	0.00781342	-0.940089	1.05361e-06	-0.479711	0.0451591	-0.775315	7.67723e-05	-1.04912	2.2792e-08	-0.620631	0.00344034	PSBW
AT2G30790	-1.40643	6.4678e-07	-1.62928	2.07344e-09	-1.31687	5.79193e-06	-1.06514	6.6854e-05	-1.37014	1.7324e-07	-1.09589	4.81143e-05	PSBP-2
AT2G31150	-0.978894	1.79468e-07	-0.763147	5.39798e-05	-0.813627	3.64444e-05	-0.518981	0.017975	-0.504694	0.0270389	-0.55006	0.0161542	N/A
AT2G31380	-2.39249	0.0050664	-3.17313	0.000200509	-2.81603	0.00171741	-2.40475	0.00431556	-3.49052	3.66693e-05	-2.54543	0.00357598	STH
AT2G34420	-0.811451	0.0202795	-2.75343	5.56496e-19	-0.958368	0.00914003	-0.758531	0.0314739	-2.09991	8.84604e-12	-0.840121	0.023618	LHB1B2
AT2G35690	-0.533403	0.0116354	-0.651722	0.00130425	-0.605897	0.00610174	-1.11054	3.04735e-10	-0.834787	4.82529e-06	-0.801843	1.31232e-05	ACX5
AT2G35800	-0.823753	1.39868e-05	-0.792614	3.18035e-05	-0.784387	7.63654e-05	-0.719779	0.000270677	-0.685578	0.000674927	-0.611815	0.00367754	SAMTL
AT2G36630	-1.28577	0.00330003	-1.95376	3.07067e-06	-1.73988	7.43553e-05	-0.962404	0.0390195	-1.6303	0.0001902	-1.64502	0.000194813	N/A
AT2G37170	-1.93355	1.1858e-25	-0.791888	5.41197e-05	-0.802876	7.48151e-05	-1.44608	1.56051e-15	-0.823321	1.81734e-05	-0.473533	0.0370552	PIP2B
AT2G37180	-1.98088	3.9568e-15	-1.47303	3.21454e-09	-1.61684	2.16747e-10	-1.35227	3.22686e-08	-1.36858	2.36609e-08	-1.16154	3.98131e-06	RD28
AT2G37450	-1.12866	7.74771e-10	-0.659576	0.000641245	-0.713788	0.000349052	-1.35728	4.07112e-13	-1.01109	1.28022e-07	-1.13442	1.56814e-09	N/A
AT2G38400	-1.27988	0.00679619	-1.837	5.52264e-05	-1.42667	0.00416305	-2.06025	3.23037e-06	-2.52256	8.99381e-09	-1.85315	4.71975e-05	AGT3
AT2G39450	-0.779763	0.000442564	-0.753179	0.000779565	-0.686441	0.00454312	-0.829193	0.000134098	-0.580415	0.0140514	-0.623107	0.00896459	MTP11
AT2G39700	-0.507646	0.00407964	-0.420531	0.0250028	-0.558485	0.00242268	-0.670837	3.36024e-05	-0.781598	9.63049e-07	-1.07813	3.0251e-12	EXPA4
AT2G39980	-1.56212	1.28101e-07	-1.70996	1.92439e-09	-1.6967	1.39511e-08	-1.62055	7.05964e-10	-1.65643	3.68021e-10	-0.823996	0.00513122	N/A
AT2G40400	-0.584181	0.0112278	-0.922268	1.34756e-05	-0.885548	7.63654e-05	-0.705559	0.00263124	-0.758192	0.00137963	-0.828885	0.00039884	N/A
AT2G41250	-1.6523	2.49284e-06	-1.91557	1.39398e-08	-1.69959	2.14335e-06	-3.04487	2.77374e-24	-3.64903	1.64296e-31	-2.83779	7.80357e-22	N/A
AT2G41310	-1.28866	2.41798e-07	-0.6984	0.0104091	-0.762675	0.00713252	-0.713718	0.0104524	-0.916017	0.000840361	-0.840705	0.00279883	RR3
AT2G42220	-0.750297	0.0182104	-1.32685	5.46025e-06	-0.74709	0.0341867	-1.14907	0.000106136	-1.9121	1.24448e-11	-1.27237	1.87647e-05	N/A
AT2G42750	-0.988336	3.11041e-05	-1.35183	2.95724e-09	-1.13149	2.38435e-06	-0.941196	5.49951e-05	-1.36542	9.45106e-10	-1.07826	3.33959e-06	N/A
AT2G43330	-1.09801	1.67187e-06	-0.564684	0.0331074	-0.747787	0.00374818	-1.40299	1.18485e-10	-1.36011	4.95095e-10	-1.33799	1.12399e-09	INT1
AT2G47450	-1.17822	1.16794e-10	-1.21081	2.97597e-11	-1.21361	5.47071e-11	-0.781724	5.13199e-05	-1.19165	7.64678e-11	-1.12468	1.34926e-09	CAO
AT2G47750	-0.958899	0.000366411	-0.920486	0.000796268	-0.874578	0.0025405	-1.1748	1.52701e-05	-0.888847	0.00189132	-0.97483	0.000608144	GH3.9
AT2G48020	-1.20938	6.35051e-13	-1.20403	2.91684e-13	-1.20523	1.21857e-12	-1.46915	1.43021e-15	-1.68258	3.02815e-19	-1.38626	3.63128e-14	N/A
AT3G02380	-2.09886	9.98268e-13	-2.04026	1.47324e-12	-1.93863	7.0522e-11	-2.05845	2.91372e-12	-1.58083	1.09794e-07	-1.99593	1.53355e-11	COL2
AT3G04810	-0.606564	0.0116051	-0.517357	0.0433126	-0.569978	0.0328862	-0.900267	3.72191e-05	-1.09027	4.0503e-07	-0.953232	1.39366e-05	NEK2
AT3G05640	-1.00892	0.00485026	-1.59228	2.37097e-06	-1.03179	0.00730923	-1.50714	4.25087e-06	-2.06398	1.33328e-10	-1.28947	0.000159409	N/A
AT3G08940	-0.886298	0.000860863	-2.41512	4.54199e-23	-1.2422	1.83476e-06	-1.20013	2.09733e-06	-2.83168	7.69141e-31	-1.48073	3.02929e-09	LHCB4.2
AT3G10405	-1.24627	1.50321e-10	-1.25301	6.68333e-11	-1.07633	8.438e-08	-1.27137	4.4632e-11	-1.15703	2.96053e-09	-1.0372	1.64002e-07	N/A
AT3G11900	-1.3581	3.2049e-07	-2.01039	5.43654e-15	-1.22603	7.42906e-06	-1.07994	1.71519e-05	-2.08301	6.24805e-17	-1.01337	7.99246e-05	ANT1
AT3G12320	-2.07343	0.0011002	-4.57559	1.80796e-12	-3.21308	6.31466e-07	-2.23129	0.000333899	-5.00053	2.02609e-14	-3.31632	9.96782e-08	N/A
AT3G12345	-0.66758	0.00355911	-0.574697	0.0192769	-0.536668	0.0432821	-0.808523	0.000297365	-0.749473	0.00104354	-0.841132	0.000208319	N/A
AT3G12915	-1.27425	9.06847e-07	-1.07356	2.71348e-05	-1.23141	3.56832e-06	-0.900679	0.0126368	-1.10317	0.00284463	-1.19038	0.00084199	N/A
AT3G13040	-1.14694	9.98348e-07	-0.970504	4.8937e-05	-1.06103	1.3774e-05	-0.744232	0.00202322	-0.911047	0.000109204	-0.635392	0.0159579	N/A
AT3G13690	-0.5591	0.0105151	-0.60088	0.00569015	-0.544819	0.0229431	-0.640006	0.00455764	-0.663195	0.00406685	-0.511747	0.0417179	N/A
AT3G14770	-1.38242	0.00035684	-0.943866	0.023111	-1.32222	0.00119732	-1.60031	1.19266e-05	-1.22162	0.00132708	-1.41116	0.000176632	SWEET2
AT3G16520	-0.486239	0.0460214	-1.09524	2.66109e-07	-0.6005	0.0193482	-0.528692	0.0246347	-1.13577	4.87214e-08	-0.690363	0.0029922	UGT88A1
AT3G17040	-0.920538	7.23749e-06	-1.21346	9.00144e-10	-0.981891	2.73013e-06	-0.991691	8.81899e-07	-1.37866	2.10161e-12	-1.1943	2.02358e-09	HCF107
AT3G17510	-1.48602	1.06074e-11	-1.31969	9.71256e-10	-1.49061	1.4012e-11	-2.52044	4.71874e-34	-1.74898	1.53788e-17	-1.67067	3.41898e-16	CIPK1
AT3G18535	-0.76571	0.00293094	-1.03118	2.79193e-05	-0.682283	0.0175894	-0.846258	0.000818836	-0.828754	0.00127346	-0.664733	0.0176701	N/A
AT3G19720	-0.909551	0.0267187	-1.59194	2.74135e-05	-1.21013	0.00372782	-1.15768	0.0030466	-1.82107	8.64709e-07	-1.29648	0.00110518	ARC5
AT3G21260	-2.22681	8.35259e-24	-1.54557	4.19525e-15	-1.87783	1.34049e-18	-2.16075	7.70491e-28	-1.36695	1.36662e-12	-1.2582	2.64763e-11	GLTP3
AT3G23080	-0.963078	1.01898e-06	-1.06389	4.54549e-08	-0.793967	0.000174314	-1.01353	1.74308e-07	-1.29666	8.39413e-12	-1.00858	2.76542e-07	N/A
AT3G26000	-0.51675	0.0169727	-0.548635	0.0108336	-0.590927	0.00954096	-0.527234	0.00770876	-0.815854	1.35039e-05	-0.609148	0.00226365	N/A
AT3G26932	-1.38089	1.44528e-06	-1.06618	0.000182961	-1.13717	0.00015374	-2.00509	2.90926e-09	-1.11686	0.00117693	-1.08149	0.00159597	DRB3
AT3G27690	-1.39097	0.00359508	-4.489	7.57614e-22	-2.30189	7.44887e-07	-1.64006	0.000420792	-4.22065	7.2177e-20	-2.33086	3.2496e-07	LHCB2.3
AT3G28220	-3.31565	0.000311935	-4.27053	5.04726e-06	-3.46104	0.000323045	-5.37389	1.52431e-06	-4.05052	0.00010038	-4.26605	4.29985e-05	N/A
AT3G47360	-0.587244	0.04363	-0.790082	0.00346728	-0.821609	0.00556439	-0.520629	0.02768	-1.07528	9.66795e-07	-0.94224	1.80703e-05	HSD3
AT3G47470	-0.84187	0.00613889	-2.21961	8.97877e-16	-0.946288	0.00323403	-1.01901	0.000572642	-2.64457	9.82938e-22	-1.17988	6.59289e-05	LHCA4
AT3G47500	-1.98895	0.00214449	-3.93547	9.19473e-10	-2.54396	0.000127984	-1.66585	0.0109083	-3.48777	3.01385e-08	-2.18759	0.000822456	CDF3
AT3G47675	-0.758022	0.0133121	-0.770904	0.011363	-0.675153	0.0498084	-0.681591	0.0240258	-0.923933	0.00181059	-0.807396	0.00834136	N/A
AT3G49160	-1.74218	7.25157e-14	-1.02431	1.01607e-05	-0.814022	0.00144875	-1.91544	2.89389e-14	-1.76104	4.37351e-12	-1.00653	9.19885e-05	N/A
AT3G49650	-0.692423	0.0357714	-0.759127	0.0202863	-0.726193	0.0442141	-0.81956	0.0109083	-0.876566	0.00777824	-1.17341	0.000170013	N/A
AT3G51840	-0.865658	0.000291394	-0.999811	2.16686e-05	-0.800925	0.00177675	-1.35602	1.1704e-09	-1.33484	2.15398e-09	-0.876977	0.000280994	ACX4
AT3G53420	-1.61646	1.19925e-16	-0.957043	3.63024e-06	-0.911548	1.98014e-05	-1.65551	1.70118e-17	-1.40705	6.86246e-13	-1.1855	3.5409e-09	PIP2A
AT3G54500	-1.68121	0.000385512	-4.09308	3.9326e-18	-2.61189	2.58271e-08	-1.82568	9.04486e-05	-4.06765	4.48996e-18	-2.90343	2.71589e-10	N/A
AT3G54510	-2.54083	1.4406e-05	-2.39495	8.68372e-06	-2.89786	2.13142e-06	-3.59588	0.000291994	-4.30329	0.000137327	-4.59868	2.46667e-05	N/A
AT3G54720	-1.94605	6.55632e-17	-1.64896	2.95923e-13	-1.0934	6.42136e-06	-1.11348	1.17019e-06	-1.37683	1.14077e-09	-0.896366	0.000188098	AMP1
AT3G54830	-1.34062	0.025696	-4.16199	6.10346e-11	-1.62393	0.011109	-2.26076	4.48866e-06	-1.68548	0.000897477	-1.2176	0.0299338	N/A
AT3G54890	-0.766106	0.00553815	-2.16152	1.90476e-18	-0.975836	0.000444255	-0.89815	0.000784613	-1.93323	4.60643e-15	-0.936344	0.000613479	LHCA1
AT3G56140	-0.820446	9.73459e-05	-0.701365	0.00130299	-0.743448	0.000930148	-0.804842	0.000101079	-0.677698	0.00165624	-0.523047	0.0286145	N/A
AT3G56940	-0.834904	0.00510818	-1.35964	1.07653e-06	-0.957578	0.00195584	-0.866235	0.00327163	-1.77656	4.31222e-11	-1.3787	7.81916e-07	CRD1
AT3G57040	-1.48005	7.51066e-08	-1.1246	6.57703e-05	-0.727484	0.0282704	-1.5365	1.01309e-08	-1.63455	1.07183e-09	-1.23057	8.9211e-06	ARR9
AT3G59400	-1.15169	1.64439e-05	-1.64688	1.60466e-10	-1.3103	1.28677e-06	-1.19607	6.15146e-06	-2.03462	1.34996e-15	-1.88685	1.86363e-13	GUN4
AT3G61420	-0.780601	1.15716e-05	-0.876126	2.69902e-07	-0.856337	2.03133e-06	-0.95014	1.03232e-08	-1.08046	8.48065e-11	-1.01623	8.01114e-10	N/A
AT3G61890	-1.13902	0.0186518	-1.6205	0.000473772	-1.46334	0.00348156	-1.12007	0.0143965	-1.55371	0.000474592	-1.3293	0.00416536	HB-12
AT3G62860	-2.11577	1.02279e-09	-0.965258	0.00303229	-0.883211	0.0162137	-2.05803	1.21362e-12	-1.63908	1.64291e-08	-1.237	1.74771e-05	N/A
AT4G08920	-0.570546	0.00145063	-0.751977	1.24188e-05	-0.584759	0.00200849	-0.611632	0.000455562	-0.683127	7.2295e-05	-0.472636	0.0150522	CRY1
AT4G09760	-0.544444	0.0417928	-1.36948	3.29706e-09	-0.659032	0.0197353	-0.656707	0.00681693	-1.19501	7.22951e-08	-0.836481	0.000463164	N/A
AT4G10030	-0.512611	0.016312	-0.482212	0.0276931	-0.516094	0.0266029	-0.889762	1.73058e-06	-0.635392	0.00132397	-0.689544	0.000420661	N/A
AT4G10340	-0.561593	0.033114	-1.11981	2.0106e-06	-0.599151	0.0380045	-0.794809	0.00119044	-1.4042	6.04302e-10	-0.754712	0.00347517	LHCB5
AT4G13020	-0.433399	0.0200189	-0.646285	0.000193467	-0.457184	0.0236672	-0.714591	9.48508e-06	-0.602275	0.000313781	-0.481772	0.00771475	MHK
AT4G13495	-1.38507	2.40206e-11	-1.80602	7.99516e-19	-1.32303	3.39794e-10	-0.885534	2.60927e-05	-1.3104	7.46246e-11	-0.954081	6.52279e-06	N/A
AT4G13572	-1.61987	6.18089e-07	-2.48778	4.84775e-15	-2.47928	1.04689e-12	-1.38612	5.45054e-08	-2.36764	4.78873e-18	-1.33429	1.56375e-07	N/A
AT4G13575	-2.01099	0.000327679	-3.22274	6.61863e-09	-2.09139	0.00032682	-1.68813	0.00167113	-3.51002	1.58072e-10	-2.41869	5.43519e-06	N/A
AT4G15560	-0.897179	2.36832e-06	-1.13095	1.08954e-09	-0.981684	3.78579e-07	-0.835778	1.36972e-05	-1.37369	4.66152e-14	-1.15257	6.12863e-10	CLA1
AT4G15920	-0.584365	0.00776425	-0.972718	1.46711e-06	-0.527625	0.0327791	-0.683952	0.00113449	-0.732837	0.00048924	-0.738798	0.000524613	SWEET17
AT4G24800	-0.874154	0.000112007	-1.14093	1.77976e-07	-0.883053	0.000180572	-1.06908	8.67843e-07	-1.52042	5.23771e-13	-1.01934	4.46804e-06	ECIP1
AT4G25420	-1.71909	2.07876e-07	-2.17851	1.59694e-11	-1.23208	0.000514311	-1.15745	0.000829722	-2.00699	3.40224e-09	-0.790771	0.0457826	GA20OX1
AT4G33000	-1.41286	6.85842e-08	-1.02363	0.00016944	-0.781563	0.0107174	-1.26583	1.13431e-06	-0.997152	0.000225029	-0.998133	0.000273646	CBL10
AT4G33666	-1.81469	6.52027e-09	-1.28761	3.80571e-05	-1.0958	0.00124094	-1.82983	2.04978e-10	-1.04508	0.000631715	-1.19206	8.03605e-05	N/A
AT4G34350	-0.939487	4.71215e-05	-1.38333	3.55949e-10	-1.10371	2.06795e-06	-1.04793	3.7093e-06	-1.77105	3.57718e-16	-1.4122	1.74616e-10	HDR
AT4G35250	-0.702933	0.0044455	-0.7247	0.00426908	-0.705007	0.00834546	-0.804579	0.00087904	-1.01036	1.67691e-05	-0.962097	6.08058e-05	N/A
AT4G35440	-0.969328	1.14282e-09	-0.644783	7.58405e-05	-0.585863	0.000861341	-0.888641	6.67823e-08	-0.647493	0.000187501	-0.420677	0.0310251	CLC-E
AT4G37300	-0.826735	3.28824e-05	-0.583105	0.00781268	-0.4829	0.0485654	-1.17609	3.7185e-10	-0.767333	0.00011861	-0.650175	0.00216659	MEE59
AT4G37550	-0.860545	0.000612089	-1.50691	1.09244e-10	-1.02455	5.53805e-05	-1.12959	1.26229e-06	-1.13496	1.2723e-06	-1.17366	5.51875e-07	N/A
AT4G38860	-1.78168	5.25602e-17	-0.980773	6.11996e-06	-1.09491	7.51968e-07	-1.65477	1.62114e-11	-1.76626	1.66956e-12	-2.18588	1.16029e-18	N/A
AT5G02840	-1.44404	1.78927e-12	-1.24662	1.1416e-09	-1.29676	5.34406e-10	-1.66408	4.09136e-17	-1.29313	1.11651e-10	-1.12552	3.63446e-08	LCL1
AT5G03180	-0.639054	0.0188674	-1.01923	4.29659e-05	-0.673671	0.0220293	-0.867535	0.000108615	-1.32142	1.0126e-09	-0.880084	0.000109681	N/A
AT5G03230	-1.1605	8.9615e-06	-1.39362	2.51132e-08	-1.2296	3.79457e-06	-0.82123	0.000579782	-1.10139	1.8916e-06	-0.966722	4.62257e-05	N/A
AT5G04220	-0.874858	0.00784186	-1.17929	9.87589e-05	-1.16014	0.000518378	-1.43858	1.27701e-11	-1.70893	2.00265e-15	-0.783988	0.000618576	SYTC
AT5G06980	-1.30375	1.44528e-06	-4.61813	2.62763e-52	-2.45342	1.52549e-19	-1.87322	1.19737e-12	-3.7411	7.16122e-38	-2.36616	4.55758e-19	N/A
AT5G10150	-1.95876	5.93455e-10	-1.50638	5.60191e-07	-1.6199	3.51926e-07	-2.118	3.12244e-15	-1.65872	7.92485e-10	-1.48665	3.91904e-08	N/A
AT5G13770	-1.9421	7.19549e-14	-1.26299	2.06156e-06	-1.36456	4.75525e-07	-1.56902	1.20602e-09	-1.18544	8.35286e-06	-1.32698	5.13081e-07	N/A
AT5G14060	-1.06864	1.89131e-09	-1.68355	1.71002e-22	-1.39264	2.52439e-15	-0.917995	3.46238e-07	-1.4516	6.37603e-17	-1.15064	8.40443e-11	CARAB-AK-LYS
AT5G16150	-0.656648	9.64498e-05	-0.5679	0.00127029	-0.518681	0.0059934	-0.845798	1.83575e-07	-0.7975	1.13939e-06	-0.690775	4.84985e-05	PGLCT
AT5G16400	-0.484378	0.00370075	-0.5238	0.00158457	-0.429298	0.0215635	-0.654319	2.42247e-05	-0.699424	6.0943e-06	-0.498192	0.0029922	TRXF2
AT5G16810	-0.587625	0.0242958	-0.633823	0.0164435	-0.630179	0.0257974	-0.941429	0.000113528	-1.29235	5.70062e-08	-0.936725	0.000159988	N/A
AT5G17300	-2.21724	5.96411e-12	-1.89828	2.44879e-09	-2.0459	3.28826e-10	-2.82876	2.99011e-19	-2.28925	2.5187e-13	-2.21563	1.65598e-12	RVE1
AT5G19280	-0.472822	0.0264807	-0.657672	0.00109799	-0.687554	0.00107013	-0.849107	2.37854e-06	-1.50894	3.71722e-18	-1.17652	1.83652e-11	KAPP
AT5G19940	-0.601013	0.00262734	-1.03671	1.77994e-08	-0.60158	0.00504277	-0.719977	0.000184634	-1.29854	4.42434e-13	-0.688304	0.000551663	N/A
AT5G23730	-1.32819	9.37377e-06	-1.40053	8.90634e-07	-1.70461	1.89814e-08	-1.16052	0.000788877	-1.06019	0.00328383	-1.29987	0.000167744	RUP2
AT5G24930	-0.566921	0.00150224	-0.53621	0.00393096	-0.481795	0.0169119	-0.69059	5.75529e-05	-0.624384	0.000374315	-0.597429	0.000983063	COL4
AT5G25900	-0.679223	0.00260559	-0.698805	0.00200632	-0.778176	0.000782492	-0.903888	2.30632e-05	-1.0147	1.83249e-06	-0.849791	0.000104544	GA3
AT5G35790	-0.908581	8.54535e-07	-0.687322	0.000450353	-0.69769	0.000547841	-0.875523	2.429e-06	-0.600932	0.00265502	-0.685243	0.000534755	G6PD1
AT5G38150	-0.668495	0.00178754	-0.716152	0.000757912	-0.761272	0.000520222	-0.735859	0.000599741	-0.69398	0.00162889	-0.673439	0.00279004	PMI15
AT5G38290	-0.621553	0.00228891	-0.545728	0.0107055	-0.511162	0.0274914	-0.634522	0.00284309	-0.878308	1.9625e-05	-0.724552	0.000677982	N/A
AT5G39530	-1.16963	8.2376e-05	-1.46626	4.18778e-07	-1.02264	0.00143443	-1.28919	1.16766e-05	-1.51084	1.82894e-07	-1.20942	6.18528e-05	N/A
AT5G39660	-1.62355	2.60612e-06	-1.70971	3.29816e-07	-1.40753	9.13986e-05	-1.98773	1.14113e-10	-1.69874	4.84522e-08	-1.69519	5.29245e-08	CDF2
AT5G39860	-1.99411	1.12385e-07	-2.24455	1.26819e-09	-1.77881	4.48592e-06	-2.21469	0.000373056	-3.02895	1.09692e-05	-2.85404	8.59865e-06	PRE1
AT5G40730	-1.21365	4.25783e-06	-0.849507	0.00199576	-0.847429	0.00367001	-2.01242	1.64564e-13	-1.61321	3.8648e-09	-1.19258	1.44206e-05	AGP24
AT5G44190	-1.35536	1.97905e-09	-1.68156	2.10896e-14	-1.85967	1.89793e-16	-0.737584	0.0013769	-1.64194	8.98115e-15	-1.28181	2.98607e-09	GLK2
AT5G44530	-0.70808	0.00292415	-1.43187	3.41269e-11	-0.939527	7.22705e-05	-1.01808	6.56225e-06	-1.21855	4.34226e-08	-0.935787	5.52126e-05	N/A
AT5G49730	-1.08331	0.00428807	-1.41777	0.000122715	-1.06369	0.0100884	-1.74472	5.59386e-07	-1.63348	3.25093e-06	-1.1851	0.00178048	FRO6
AT5G49740	-1.17797	0.00550041	-1.14675	0.0095126	-1.51186	0.000430073	-1.22696	0.00292972	-0.885132	0.0494073	-1.21267	0.00510911	FRO7
AT5G49980	-0.853266	1.17137e-05	-0.526991	0.0168441	-0.547124	0.0174822	-0.915782	1.41225e-06	-0.676018	0.000751747	-0.517381	0.0207102	AFB5
AT5G51150	-0.705763	0.00149369	-0.91416	1.795e-05	-0.607732	0.0144657	-0.981156	2.30787e-06	-0.779203	0.000320167	-0.714151	0.00149097	N/A
AT5G52900	-0.935266	0.00258203	-1.02309	0.000370308	-0.914693	0.00519146	-1.68815	3.71403e-07	-1.88344	6.28084e-08	-1.33446	3.48014e-05	MAKR6
AT5G53970	-1.54413	0.0120164	-1.47582	0.0221548	-1.6441	0.0131628	-1.64919	0.00660926	-1.71707	0.00526159	-1.99035	0.00117807	TAT7
AT5G54130	-1.37081	9.8087e-05	-1.46966	2.22637e-05	-1.26785	0.000630392	-1.60152	1.78387e-06	-1.31077	0.000145238	-1.25864	0.000349569	N/A
AT5G54190	-1.85664	0.00963884	-4.64186	5.65363e-11	-2.38256	0.00123366	-1.83248	0.0107008	-5.84036	1.58181e-14	-3.46748	8.06044e-07	PORA
AT5G55700	-1.03316	0.0097523	-1.46528	0.000129036	-0.896856	0.0493259	-1.39552	0.000216585	-1.3132	0.000623623	-1.10421	0.00706843	BAM4
AT5G57345	-1.11773	0.000281161	-2.04119	1.80796e-12	-1.6112	9.20599e-08	-1.08574	0.000370382	-2.30761	1.29929e-15	-1.78533	8.98429e-10	N/A
AT5G57660	-1.45984	7.88922e-07	-4.07327	6.43281e-41	-2.32424	1.83571e-15	-1.40447	1.92754e-06	-3.91598	2.05701e-38	-2.07507	7.52886e-13	COL5
AT5G58370	-1.31176	1.58233e-08	-1.26439	1.59114e-08	-1.11825	2.8079e-06	-1.26351	5.25589e-08	-1.52002	1.04155e-10	-0.93467	0.000104544	N/A
AT5G59430	-1.01003	0.000364599	-1.42799	1.22471e-07	-1.07565	0.000237112	-1.07935	5.89804e-05	-1.21207	4.87772e-06	-0.627995	0.0496626	TRP1
AT5G60850	-1.05269	6.96959e-07	-0.995583	2.91747e-06	-0.958777	1.49261e-05	-0.816309	0.000168195	-1.17727	1.58065e-08	-0.787849	0.000415375	OBP4
AT5G64840	-1.08436	0.00188771	-1.56446	2.84397e-06	-1.15112	0.00167743	-1.02035	0.00346844	-1.88136	6.40493e-09	-1.21968	0.00047828	ABCF5
AT5G64910	-2.04937	1.55039e-12	-1.0878	4.8821e-05	-1.25237	1.15169e-05	-1.61552	4.20655e-15	-1.42025	7.80912e-12	-1.2056	8.61422e-09	N/A
AT5G64940	-1.03076	0.00268057	-1.45061	1.08772e-05	-1.39367	4.50681e-05	-0.887559	0.0117544	-1.33124	6.02634e-05	-1.45463	1.1988e-05	ATH13
AT5G67520	-1.44488	0.00170692	-1.40012	0.0028575	-1.17695	0.0229788	-1.96796	2.70506e-06	-2.34848	1.79008e-08	-1.86469	1.31232e-05	APS
