# Supplementary material for: Transgenic expression of fungal accessory hemicellulases in Arabidopsis thaliana triggers transcriptional patterns related to biotic stress and defense response
Source: PLoS One. 2017 Mar 2;12(3):e0173094. doi: 10.1371/journal.pone.0173094 (PMC5333852; doi:10.1371/journal.pone.0173094)
Supplement: S4 Table — Relative fold change of genes involved in plant-pathogen interaction (KEGG ath04626) (a) and in the photosynthesis—antenna proteins (KEGG ath00196) (b). (XLSX) [file pone.0173094.s009.xlsx]

## Sheet: Table S4
Table S4a. Relative Fold Change of Genes Involved in Plant-Pathogen Interaction (KEGG: 04626)
Gene Category	TAIR Accession	Top						Mid						Gene Name
		AnAF54		PcGCE-7		PcGCE-13		AnAF54		PcGCE-7		PcGCE-13
		LogFC	FDR	LogFC	FDR	LogFC	FDR	LogFC	FDR	LogFC	FDR	LogFC	FDR
CNGCs	AT1G01340	1.96556	0.0357458	1.91687	0.0541433	1.89949	0.0742346	1.2	0.21671	1.95686	0.0324869	1.85482	0.0593814	CNGC10
	AT1G15990	#N/A	#N/A	#N/A	#N/A	#N/A	#N/A	#N/A	#N/A	#N/A	#N/A	#N/A	#N/A	N/A
	AT1G19780	#N/A	#N/A	#N/A	#N/A	#N/A	#N/A	#N/A	#N/A	#N/A	#N/A	#N/A	#N/A	N/A
	AT2G23980	0.143551	0.706382	0.282448	0.448001	0.180357	0.694943	-0.0360988	0.933943	0.123361	0.769793	0.185119	0.689177	CNGC6
	AT2G24610	3.38933	3.21859e-05	1.96723	0.0333993	2.2119	0.0198337	1.41697	0.144884	1.63894	0.0950214	1.45961	0.183074	CNGC14
	AT2G28260	0.424909	0.172041	0.494976	0.123814	0.381804	0.316305	0.262727	0.50059	0.934426	0.00164873	0.346287	0.432817	CNGC15
	AT2G46430	3.25089	6.4678e-07	3.46857	1.18615e-07	3.11157	4.21391e-06	3.50586	1.72986e-08	3.46733	2.39615e-08	3.46797	3.38475e-08	CNGC3
	AT2G46450	0.138003	0.810208	-0.466242	0.366754	-0.737562	0.135535	0.659402	0.131443	0.233248	0.693185	0.051602	0.956904	CNGC12
	AT3G17690	3.95142	0.00580119	2.00619	0.228213	1.89888	0.301485	3.55257	0.0159475	2.25319	0.165308	1.16175	0.598965	CNGC19
	AT3G17700	1.28918	7.54614e-06	1.4623	2.01963e-07	1.15131	0.000174314	1.31455	2.85724e-06	1.33154	2.21024e-06	1.42801	3.49143e-07	CNBT1
	AT3G48010	1.65533	0.0624832	-0.203908	0.908443	1.26462	0.268557	0.912051	0.247667	0.541407	0.580004	0.354773	0.786457	CNGC16
	AT4G01010	2.08085	3.47551e-07	1.60841	0.000206534	1.32077	0.00841416	1.37026	0.00014459	1.29209	0.000458597	1.20531	0.00161566	CNGC13
	AT4G30360	0.274613	0.245996	0.159498	0.588976	0.276404	0.328459	0.213225	0.403754	-0.113294	0.729453	0.17389	0.602944	CNGC17
	AT4G30560	0.205005	0.627331	0.0735106	0.89855	0.157637	0.778917	0.857015	0.00559382	0.283582	0.518526	0.272959	0.589586	CNGC9
	AT5G14870	#N/A	#N/A	#N/A	#N/A	#N/A	#N/A	#N/A	#N/A	#N/A	#N/A	#N/A	#N/A	N/A
	AT5G15410	-0.347309	0.342627	-0.197298	0.678233	-0.205833	0.688979	-0.581142	0.0750937	-0.381264	0.315995	-0.497115	0.196523	DND1
	AT5G53130	0.91089	0.201827	1.09331	0.14501	0.953674	0.256581	0.572007	0.463158	0.641579	0.433817	0.607105	0.523189	CNGC1
	AT5G57940	0.1026	0.842429	-0.281473	0.572718	-0.091302	0.892069	-0.543428	0.152722	-0.267725	0.575898	-0.22445	0.703629	CNGC5
FLS2	AT5G46330	1.63206	1.07025e-06	0.915206	0.017126	1.19055	0.00133188	0.352087	0.424359	0.717004	0.0697031	0.747278	0.0724639	FLS2
BAK/SERK1	AT4G33430	0.810926	2.92013e-05	0.722384	0.000313408	0.661876	0.00195601	0.174379	0.500208	0.133356	0.653881	0.222495	0.455004	BAK1
	AT2G13790	1.89972	1.07571e-06	1.43285	0.000515713	1.33853	0.00206382	1.40688	0.000497028	1.65571	2.99556e-05	1.68629	2.73923e-05	SERK4
CDPK	AT1G18890	0.687882	0.0106254	0.473064	0.130459	0.379967	0.296849	0.663976	0.0149691	0.515641	0.0850542	0.534001	0.0910708	CDPK1
	AT1G35670	-0.383407	0.282371	-0.844868	0.00764486	-0.469673	0.247508	-0.40177	0.258408	-0.509404	0.152835	-0.381143	0.373362	CDPK2
	AT1G50700	0.550354	0.126251	0.113087	0.845166	0.0909436	0.890633	0.639573	0.0751429	0.792051	0.0248349	0.459049	0.314862	CPK33
	AT1G61950	#N/A	#N/A	#N/A	#N/A	#N/A	#N/A	#N/A	#N/A	#N/A	#N/A	#N/A	#N/A	N/A
	AT1G74740	-0.122814	0.711295	-0.133524	0.725059	-0.152409	0.704324	0.046838	0.900479	0.0825207	0.83034	0.144127	0.733214	CPK30
	AT1G76040	1.32615	9.80079e-07	0.659344	0.0425419	0.864653	0.00582846	0.569964	0.0641937	0.56503	0.0775517	0.509033	0.154923	CPK29
	AT2G17290	1.81742	2.60108e-14	1.00183	0.000128615	1.19233	4.26831e-06	1.22029	6.96595e-07	1.22659	6.39471e-07	1.35854	2.76734e-08	CPK6
	AT2G17890	#N/A	#N/A	#N/A	#N/A	#N/A	#N/A	#N/A	#N/A	#N/A	#N/A	#N/A	#N/A	N/A
	AT2G31500	#N/A	#N/A	#N/A	#N/A	#N/A	#N/A	#N/A	#N/A	#N/A	#N/A	#N/A	#N/A	N/A
	AT2G35890	#N/A	#N/A	#N/A	#N/A	#N/A	#N/A	#N/A	#N/A	#N/A	#N/A	#N/A	#N/A	N/A
	AT2G38910	#N/A	#N/A	#N/A	#N/A	#N/A	#N/A	#N/A	#N/A	#N/A	#N/A	#N/A	#N/A	N/A
	AT2G41860	#N/A	#N/A	#N/A	#N/A	#N/A	#N/A	#N/A	#N/A	#N/A	#N/A	#N/A	#N/A	N/A
	AT3G10660	0.846201	0.0469358	0.727606	0.120447	0.525083	0.357737	0.0988304	0.888131	0.829233	0.0878352	0.236319	0.77597	CPK2
	AT3G20410	0.220113	0.58536	-0.0541679	0.926773	0.0393075	0.953325	0.5464	0.0992314	0.38282	0.31717	0.707712	0.0369515	CPK9
	AT3G51850	-0.153482	0.525464	-0.00925396	0.981791	-0.142863	0.636956	-0.712479	3.87731e-05	-0.91707	4.56746e-08	-0.723062	3.86374e-05	CPK13
	AT3G57530	1.70124	0.131493	1.524	0.227223	1.3422	0.341632	0.394023	0.785802	0.896924	0.508339	0.849379	0.595108	CPK32
	AT4G04695	1.47195	0.000144622	1.70288	6.18288e-06	1.46376	0.000292697	1.84705	7.12026e-06	1.96691	1.44289e-06	1.64209	0.000133914	CPK31
	AT4G04700	0.866732	0.140638	0.874532	0.165893	0.557331	0.481848	0.702023	0.304546	1.0676	0.0993712	0.710782	0.382837	CPK27
	AT4G04710	#N/A	#N/A	#N/A	#N/A	#N/A	#N/A	#N/A	#N/A	#N/A	#N/A	#N/A	#N/A	N/A
	AT4G04720	0.0976212	0.727121	0.142838	0.62677	0.0932091	0.794471	-0.027693	0.93149	-0.0616787	0.85359	0.0563123	0.896035	CPK21
	AT4G04740	0.468659	0.0885815	0.517956	0.0694094	0.449929	0.16326	0.317371	0.278322	0.56757	0.0332086	0.442861	0.152904	CPK23
	AT4G09570	1.87065	4.33424e-19	1.52519	6.82925e-13	1.20309	1.11459e-07	1.1146	5.11096e-06	1.28503	7.66284e-08	1.13441	4.21939e-06	CPK4
	AT4G21940	0.470847	0.255051	0.130048	0.835171	-0.199344	0.760458	0.781917	0.0561998	0.966272	0.015735	0.432267	0.447036	CPK15
	AT4G23650	0.526526	0.0166707	0.129443	0.704269	0.153796	0.665274	0.250279	0.327446	0.139192	0.657862	0.113471	0.780095	CDPK6
	AT4G35310	1.46068	2.66901e-06	1.00813	0.00303229	1.00683	0.00443174	1.11022	0.000607237	1.03094	0.00187699	1.10766	0.000941377	CPK5
	AT4G36070	#N/A	#N/A	#N/A	#N/A	#N/A	#N/A	#N/A	#N/A	#N/A	#N/A	#N/A	#N/A	N/A
	AT4G38230	0.496424	0.0534586	0.238131	0.47267	0.404325	0.198758	0.0903323	0.790886	0.0797418	0.833752	-0.118162	0.790177	CPK26
	AT5G04870	1.1362	3.43856e-06	0.651961	0.0214644	0.634029	0.0358278	0.499512	0.082889	0.634714	0.0239165	0.611501	0.0407043	CPK1
	AT5G12180	#N/A	#N/A	#N/A	#N/A	#N/A	#N/A	#N/A	#N/A	#N/A	#N/A	#N/A	#N/A	N/A
	AT5G12480	0.270421	0.437779	0.18925	0.658662	0.166832	0.730079	0.507624	0.0954501	0.467489	0.14963	0.540897	0.106727	CPK7
	AT5G19360	#N/A	#N/A	#N/A	#N/A	#N/A	#N/A	#N/A	#N/A	#N/A	#N/A	#N/A	#N/A	N/A
	AT5G19450	-0.456209	0.0102553	-0.123242	0.638572	-0.268712	0.248049	-0.131755	0.563562	-0.0797048	0.77065	-0.10647	0.733463	CDPK19
	AT5G23580	0.23071	0.435396	0.24388	0.438567	-0.00538042	0.993607	0.247908	0.331198	0.0803501	0.817544	-0.0962983	0.819513	CDPK9
	AT5G66210	2.7851	0.00368646	2.1503	0.0386492	2.0079	0.0734886	1.24105	0.242702	1.61075	0.129839	1.49841	0.203912	CPK28
Rboh	AT1G19230	2.65791	1.55471e-06	-0.584624	0.641678	0.103508	0.953325	0.619773	0.136013	0.0593445	0.933317	0.142129	0.854566	N/A
	AT1G64060	1.68568	4.69109e-05	0.857351	0.0884088	1.09688	0.0263564	0.644586	0.170144	0.546834	0.290393	0.461848	0.448146	RBOH F
	AT4G11230	#N/A	#N/A	#N/A	#N/A	#N/A	#N/A	#N/A	#N/A	#N/A	#N/A	#N/A	#N/A	N/A
	AT4G25090	#N/A	#N/A	#N/A	#N/A	#N/A	#N/A	#N/A	#N/A	#N/A	#N/A	#N/A	#N/A	N/A
	AT5G07390	#N/A	#N/A	#N/A	#N/A	#N/A	#N/A	#N/A	#N/A	#N/A	#N/A	#N/A	#N/A	N/A
	AT5G47910	2.55988	0.00465659	2.40597	0.0112136	1.93049	0.0667905	1.33297	0.173972	1.88187	0.0494746	1.69819	0.107549	RBOHD
	AT5G51060	#N/A	#N/A	#N/A	#N/A	#N/A	#N/A	#N/A	#N/A	#N/A	#N/A	#N/A	#N/A	N/A
CaMCML	AT1G05990	#N/A	#N/A	#N/A	#N/A	#N/A	#N/A	#N/A	#N/A	#N/A	#N/A	#N/A	#N/A	N/A
	AT1G12310	-0.201415	0.385176	-0.137537	0.630734	-0.0796016	0.823017	-0.275043	0.213315	-0.0614654	0.846484	-0.219912	0.43061	N/A
	AT1G18210	1.11843	6.51193e-05	0.846656	0.00535976	0.84698	0.0077745	0.550044	0.084096	0.926484	0.00140174	0.991272	0.000686279	N/A
	AT1G18530	#N/A	#N/A	#N/A	#N/A	#N/A	#N/A	#N/A	#N/A	#N/A	#N/A	#N/A	#N/A	N/A
	AT1G21550	#N/A	#N/A	#N/A	#N/A	#N/A	#N/A	#N/A	#N/A	#N/A	#N/A	#N/A	#N/A	N/A
	AT1G24620	#N/A	#N/A	#N/A	#N/A	#N/A	#N/A	#N/A	#N/A	#N/A	#N/A	#N/A	#N/A	N/A
	AT1G32250	#N/A	#N/A	#N/A	#N/A	#N/A	#N/A	#N/A	#N/A	#N/A	#N/A	#N/A	#N/A	N/A
	AT1G62820	0.520178	0.0548417	0.537406	0.0560599	0.491146	0.117167	0.0814961	0.83191	0.0604366	0.891453	0.0824488	0.876318	N/A
	AT1G66400	1.9836	0.210738	1.18464	0.547421	0.947618	0.678283	1.84522	0.261713	1.62977	0.366154	1.16211	0.607301	CML23
	AT1G66410	0.487543	0.00924159	0.289888	0.202299	0.503572	0.0127839	0.41282	0.0319663	0.146366	0.574224	0.309229	0.184724	CAM4
	AT1G73630	0.488268	0.252971	0.0243761	0.975018	0.687886	0.128008	0.157226	0.750541	0.0226745	0.971823	0.374346	0.453105	N/A
	AT1G76640	#N/A	#N/A	#N/A	#N/A	#N/A	#N/A	#N/A	#N/A	#N/A	#N/A	#N/A	#N/A	#N/A
	AT1G76650	3.07694	0.0366686	2.09524	0.211469	2.38768	0.175499	0.891035	0.612088	1.02005	0.584777	1.70321	0.359934	CML38
	AT2G15680	#N/A	#N/A	#N/A	#N/A	#N/A	#N/A	#N/A	#N/A	#N/A	#N/A	#N/A	#N/A	#N/A
	AT2G27030	0.250492	0.205897	0.274099	0.194623	0.302234	0.174573	0.31822	0.096216	0.316098	0.11407	0.251705	0.284361	CAM5
	AT2G27480	-0.0618228	0.934609	0.188504	0.790938	0.433363	0.500642	0.00860097	0.988428	-0.233882	0.673745	-0.00302582	0.999194	N/A
	AT2G36180	#N/A	#N/A	#N/A	#N/A	#N/A	#N/A	#N/A	#N/A	#N/A	#N/A	#N/A	#N/A	#N/A
	AT2G41090	1.66834	6.21059e-06	2.04972	1.80262e-08	1.84005	1.00635e-06	2.10859	5.04277e-09	2.66358	1.02891e-13	2.48891	5.73001e-12	N/A
	AT2G41100	2.76193	9.18874e-14	2.33959	3.34966e-10	2.20937	5.49648e-09	1.63116	1.82831e-05	1.92423	2.72003e-07	2.10172	2.30762e-08	TCH3
	AT2G41110	1.39976	1.71934e-07	0.97519	0.000736381	0.974383	0.00112591	0.8564	0.00366212	1.14983	4.52844e-05	1.09245	0.000159763	CAM2
	AT2G41410	1.21306	0.232535	1.00499	0.395096	0.873443	0.508972	0.901521	0.399559	0.789536	0.50646	0.621774	0.676627	N/A
	AT2G43290	2.19838	0.0448114	1.8835	0.118522	1.89815	0.141889	0.824677	0.519356	1.0305	0.434085	0.853187	0.593893	MSS3
	AT3G01830	6.6127	2.53474e-06	5.82982	5.95146e-05	5.01837	0.00153209	3.3164	0.00599846	3.74516	0.00184736	3.39739	0.00712962	N/A
	AT3G03000	0.507082	0.358865	0.358551	0.590942	0.565692	0.380056	1.09337	0.0209862	1.31361	0.00446859	1.25939	0.00866048	N/A
	AT3G03400	#N/A	#N/A	#N/A	#N/A	#N/A	#N/A	#N/A	#N/A	#N/A	#N/A	#N/A	#N/A	#N/A
	AT3G03410	#N/A	#N/A	#N/A	#N/A	#N/A	#N/A	#N/A	#N/A	#N/A	#N/A	#N/A	#N/A	#N/A
	AT3G03430	#N/A	#N/A	#N/A	#N/A	#N/A	#N/A	#N/A	#N/A	#N/A	#N/A	#N/A	#N/A	#N/A
	AT3G07490	#N/A	#N/A	#N/A	#N/A	#N/A	#N/A	#N/A	#N/A	#N/A	#N/A	#N/A	#N/A	#N/A
	AT3G10190	0.133776	0.923549	0.0779612	0.96404	0.0759191	0.968567	0.900316	0.405386	0.700814	0.573039	0.697509	0.629696	N/A
	AT3G10300	1.98875	9.49411e-21	1.15012	3.06267e-07	1.42793	1.13653e-10	0.72393	0.00237013	0.570064	0.0263376	0.847979	0.000354209	N/A
	AT3G22930	1.69608	0.000205845	1.58971	0.000636458	1.21361	0.0258075	1.4316	0.00389952	1.08688	0.0495187	0.610743	0.403302	CML11
	AT3G24110	-0.39268	0.40878	-0.209854	0.718246	0.0794815	0.915186	-0.254897	0.625389	0.466595	0.317612	-0.174226	0.815254	N/A
	AT3G25600	2.49758	0.00407292	1.86773	0.051411	1.88954	0.0620416	1.15421	0.236211	1.13899	0.271972	1.00778	0.399527	N/A
	AT3G43810	0.23444	0.291815	0.317848	0.159945	0.229821	0.395514	0.543575	0.00569607	0.530977	0.00853346	0.289553	0.268037	CAM7
	AT3G47480	4.1516	1.56046e-09	1.16026	0.445963	1.26293	0.458924	4.77957	3.18257e-23	2.49825	0.000249041	2.63334	5.58455e-05	N/A
	AT3G50360	0.473373	0.017356	0.163255	0.561368	0.185201	0.533212	0.372451	0.0814017	0.209715	0.421415	0.176378	0.572999	CEN2
	AT3G50770	3.47006	2.29864e-09	2.34485	0.00018784	1.85867	0.0101839	2.46074	7.11215e-06	2.61887	1.56488e-06	1.90668	0.00121239	CML41
	AT3G51920	1.33931	2.34409e-08	0.25629	0.49377	0.355083	0.342776	0.579928	0.0315446	-0.199592	0.588489	0.130318	0.792357	CAM9
	AT3G56800	0.61212	0.00642876	0.518113	0.0342785	0.517311	0.0456922	0.191418	0.500292	0.518406	0.0286783	0.503893	0.0458627	CAM3
	AT3G59440	1.84172	0.0751559	1.39227	0.2448	2.01579	0.0773877	1.94706	0.125894	2.27007	0.0709505	1.93706	0.175427	N/A
	AT4G03290	#N/A	#N/A	#N/A	#N/A	#N/A	#N/A	#N/A	#N/A	#N/A	#N/A	#N/A	#N/A	#N/A
	AT4G12860	#N/A	#N/A	#N/A	#N/A	#N/A	#N/A	#N/A	#N/A	#N/A	#N/A	#N/A	#N/A	#N/A
	AT4G14640	#N/A	#N/A	#N/A	#N/A	#N/A	#N/A	#N/A	#N/A	#N/A	#N/A	#N/A	#N/A	#N/A
	AT4G20780	1.87091	8.09994e-06	1.57465	0.000308543	1.25481	0.0106763	1.44872	0.000522103	1.31978	0.00215204	1.68932	4.84985e-05	CML42
	AT4G26470	#N/A	#N/A	#N/A	#N/A	#N/A	#N/A	#N/A	#N/A	#N/A	#N/A	#N/A	#N/A	#N/A
	AT4G37010	#N/A	#N/A	#N/A	#N/A	#N/A	#N/A	#N/A	#N/A	#N/A	#N/A	#N/A	#N/A	#N/A
	AT5G04170	0.318571	0.0857005	0.0692425	0.813645	0.225682	0.346901	-0.0471807	0.855993	-0.116851	0.631984	-0.0551781	0.875984	N/A
	AT5G17470	#N/A	#N/A	#N/A	#N/A	#N/A	#N/A	#N/A	#N/A	#N/A	#N/A	#N/A	#N/A	#N/A
	AT5G17480	#N/A	#N/A	#N/A	#N/A	#N/A	#N/A	#N/A	#N/A	#N/A	#N/A	#N/A	#N/A	#N/A
	AT5G21274	0.0360185	0.909381	-0.0323056	0.932682	0.0652081	0.866718	0.112809	0.687724	0.125654	0.674386	0.0851302	0.832854	CAM6
	AT5G37770	2.50802	0.0935951	1.79482	0.296697	1.77676	0.343959	1.5168	0.339743	1.81747	0.267863	1.6184	0.390178	TCH2
	AT5G37780	0.614868	0.00165248	0.455506	0.0371626	0.609988	0.00350019	0.836365	6.5135e-06	0.699392	0.000277256	0.731961	0.000161594	CAM1
	AT5G42380	6.53386	0.00293888	5.37826	0.0198507	4.99447	0.0433494	4.2152	0.048326	4.14115	0.0612297	3.45122	0.164514	CML37
	AT5G44460	#N/A	#N/A	#N/A	#N/A	#N/A	#N/A	#N/A	#N/A	#N/A	#N/A	#N/A	#N/A	#N/A
NOS	AT3G47450	-0.229919	0.406445	-0.155515	0.648248	-0.198047	0.570604	0.430555	0.114522	0.111841	0.77879	0.125277	0.793326	NOA1
MPK4	AT4G01370	0.233402	0.445113	0.207671	0.556278	0.159436	0.70124	0.400503	0.145426	0.299199	0.341585	0.405435	0.195746	MPK4
WRKY25/33	AT2G30250	3.29162	1.88905e-17	2.62148	2.19737e-11	2.76636	2.97738e-12	1.42334	0.000135408	1.58814	1.61745e-05	1.77694	1.29488e-06	WRKY25
	AT2G38470	3.34773	0.00295458	3.26684	0.00519165	2.81966	0.024341	1.92616	0.0998474	1.99908	0.0991346	2.22324	0.0792606	WRKY33
MEKK1	AT4G08500	1.14125	0.0206074	0.830366	0.143767	0.795801	0.200579	0.625958	0.255448	0.700506	0.21552	0.749936	0.218278	MEKK1
MKK1/2	AT4G26070	1.37833	0.000651826	1.30683	0.00177505	1.23366	0.00527538	0.944539	0.0275301	0.793786	0.0849781	1.06991	0.0161542	MEK1
	AT4G29810	0.813151	0.000929071	0.782224	0.00202498	0.70666	0.00977783	1.07938	5.39319e-06	0.929031	0.000146753	0.98434	6.14548e-05	MKK2
	AT5G56580	0.747297	0.184008	1.07464	0.0481095	0.826163	0.201137	0.35767	0.64604	0.308686	0.726414	-0.158569	0.901183	MKK6
MKK4/5	AT1G51660	1.63251	0.000586998	1.25582	0.0151004	1.08448	0.0587561	1.48916	0.0019957	1.54545	0.00140948	1.43771	0.00454147	MKK4
	AT3G21220	0.572048	0.0728493	0.2964	0.466761	0.171903	0.743066	0.931319	0.00233581	0.811912	0.0123735	0.931998	0.00338588	MKK5
MPK3/6	AT3G45640	2.94412	0.00276299	2.35335	0.0255002	2.11353	0.0640738	1.57628	0.133431	1.50654	0.1732	1.39657	0.261913	MPK3
	AT2G43790	-0.0585873	0.86137	-0.00181789	0.997687	-0.0731964	0.864233	-0.161725	0.575766	-0.18345	0.54897	-0.0608908	0.898944	MPK6
WRKY22/29	AT4G01250	2.1878	0.0048723	1.92777	0.0198507	1.84464	0.0376684	0.311994	0.786572	0.83332	0.413577	0.885191	0.430619	WRKY22
	AT4G23550	#N/A	#N/A	#N/A	#N/A	#N/A	#N/A	#N/A	#N/A	#N/A	#N/A	#N/A	#N/A	#N/A
FRK1	AT2G19190	3.38147	0.0167109	1.40915	0.559469	2.1804	0.325677	4.24434	4.15388e-08	2.26503	0.0289573	3.85314	1.84369e-06	FRK1
NHO1	AT1G80460	0.195317	0.457398	0.0778129	0.833042	0.105959	0.77795	-0.187291	0.476944	-0.312798	0.210225	-0.127527	0.732809	NHO1
	AT1G50060	#N/A	#N/A	#N/A	#N/A	#N/A	#N/A	#N/A	#N/A	#N/A	#N/A	#N/A	#N/A	#N/A
PR1	AT2G14580	#N/A	#N/A	#N/A	#N/A	#N/A	#N/A	#N/A	#N/A	#N/A	#N/A	#N/A	#N/A	#N/A
	AT2G14610	2.49857	0.429392	2.0583	0.556278	-5.12548e-15	1	12.0041	1.77758e-17	7.00928	0.000147318	6.75682	0.000431226	PR1
	AT3G19690	#N/A	#N/A	#N/A	#N/A	#N/A	#N/A	#N/A	#N/A	#N/A	#N/A	#N/A	#N/A	#N/A
	AT4G33720	#N/A	#N/A	#N/A	#N/A	#N/A	#N/A	#N/A	#N/A	#N/A	#N/A	#N/A	#N/A	#N/A
EFR	AT5G20480	1.78257	2.58127e-10	1.42098	1.06137e-06	1.31596	1.71914e-05	1.14064	0.000676398	1.35365	3.38499e-05	1.26595	0.00014804	EFR
Table S4b. Relative Fold Change of Genes in the Photosynthesis - Antenna Proteins (KEGG 00196)
Gene Category	TAIR Accession	Top						Mid
		AnAF54		PcGCE-7		PcGCE-13		AnAF54		PcGCE-7		PcGCE-13
		LogFC	FDR	LogFC	FDR	LogFC	FDR	LogFC	FDR	LogFC	FDR	LogFC	FDR
LHCA1	AT3G54890	-0.766106	0.00553815	-2.16152	1.90476e-18	-0.975836	0.000444255	-0.89815	0.000784613	-1.93323	4.60643e-15	-0.936344	0.000613479
LHCA2	AT1G19150	-0.413163	0.18982	0.0796542	0.876386	-0.0277838	0.96357	-0.371389	0.252079	0.644834	0.029025	0.208245	0.65562
	AT3G61470	-0.436694	0.028432	-0.779142	1.67476e-05	-0.395028	0.0879314	-0.55917	0.00300894	-0.716667	7.77235e-05	-0.373148	0.101379
	AT5G28450	#N/A	#N/A	#N/A	#N/A	#N/A	#N/A	#N/A	#N/A	#N/A	#N/A	#N/A	#N/A
LHCA3	AT1G61520	-0.631516	0.0201953	-1.3467	2.53557e-08	-0.673563	0.022612	-0.765894	0.00326221	-1.69171	6.99024e-13	-0.806777	0.00271152
LHCA4	AT3G47470	-0.84187	0.00613889	-2.21961	8.97877e-16	-0.946288	0.00323403	-1.01901	0.000572642	-2.64457	9.82938e-22	-1.17988	6.59289e-05
LHCA5	AT1G45474	-0.291726	0.232192	0.0408679	0.920008	-0.100794	0.793309	-0.435859	0.0539975	0.172107	0.559245	-0.0729789	0.868766
LHCB1	AT1G29910	-0.870847	0.141722	-2.64191	2.71751e-07	-1.1453	0.0723928	-0.82527	0.166364	-3.68219	6.99024e-13	-1.59225	0.00418296
	AT1G29920	-0.936832	0.108424	-2.97912	5.17125e-09	-1.12307	0.0789227	-0.982889	0.0873962	-5.11903	1.04692e-21	-1.80097	0.000826251
	AT1G29930	-0.648555	0.0261286	-1.18697	7.66148e-06	-0.569177	0.0956465	-0.717782	0.0116171	-1.59015	3.61916e-10	-0.729906	0.0155427
	AT2G34420	-0.811451	0.0202795	-2.75343	5.56496e-19	-0.958368	0.00914003	-0.758531	0.0314739	-2.09991	8.84604e-12	-0.840121	0.023618
	AT2G34430	-1.5662	1.03391e-06	-4.42565	6.43281e-41	-1.71621	1.44503e-07	-1.0967	0.00108852	-1.51036	2.72167e-06	-0.705169	0.0790403
LHCB2	AT2G05070	-1.04938	0.0738798	-4.03983	2.74154e-14	-1.81398	0.00144836	-1.37145	0.0139271	-4.69622	3.69234e-18	-2.38311	7.38969e-06
	AT2G05100	-0.929026	0.173374	-3.83789	1.11174e-10	-1.62968	0.016256	-1.22702	0.057244	-4.48211	9.49251e-14	-2.27395	0.000183157
	AT3G27690	-1.39097	0.00359508	-4.489	7.57614e-22	-2.30189	7.44887e-07	-1.64006	0.000420792	-4.22065	7.2177e-20	-2.33086	3.2496e-07
LHCB3	AT5G54270	-0.791294	0.0897782	-2.81901	1.96994e-12	-1.25397	0.00668638	-1.22497	0.00423223	-3.3752	5.77576e-17	-1.65402	8.19578e-05
LHCB4	AT2G40100	0.0719576	0.846305	1.13159	5.05973e-07	0.229788	0.538	-0.433711	0.104722	1.11989	5.82419e-07	-0.0843005	0.867752
	AT3G08940	-0.886298	0.000860863	-2.41512	4.54199e-23	-1.2422	1.83476e-06	-1.20013	2.09733e-06	-2.83168	7.69141e-31	-1.48073	3.02929e-09
	AT5G01530	-0.450454	0.0532947	-0.854642	4.38645e-05	-0.503798	0.04713	-0.586718	0.00757214	-0.804503	0.000115189	-0.529199	0.0284162
LHCB5	AT4G10340	-0.561593	0.033114	-1.11981	2.0106e-06	-0.599151	0.0380045	-0.794809	0.00119044	-1.4042	6.04302e-10	-0.754712	0.00347517
LHCB6	AT1G15820	-0.754486	0.016078	-1.44459	3.82932e-07	-0.684125	0.0558503	-0.909087	0.00252511	-2.05804	7.35204e-14	-1.17919	6.40008e-05
LHCB7	AT1G76570	-0.298887	0.534369	-0.372032	0.460464	-0.350259	0.536502	-0.679683	0.0700262	-0.816161	0.0290505	-0.845055	0.0286849
