# Supplementary material for: Transgenic expression of fungal accessory hemicellulases in Arabidopsis thaliana triggers transcriptional patterns related to biotic stress and defense response
Source: PLoS One. 2017 Mar 2;12(3):e0173094. doi: 10.1371/journal.pone.0173094 (PMC5333852; doi:10.1371/journal.pone.0173094)
Supplement: S5 Table — (XLSX) [file pone.0173094.s010.xlsx]

## Sheet: Table S5
Table S5. Relative Fold Change of Genes Involved in Hormonal Biosynthesis and Signalling
		TAIR Accession	Top						Mid						Gene Name
			AnAF54		PcGCE-7		PcGCE-13		AnAF54		PcGCE-7		PcGCE-13
			LogFC	FDR	LogFC	FDR	LogFC	FDR	LogFC	FDR	LogFC	FDR	LogFC	FDR
Salicylic Acid	Synthesis [S4]	AT1G74710	0.00632336	0.991841	-0.379979	0.426935	-0.599082	0.201706	0.68486	0.0651802	-0.707909	0.0803676	-0.711819	0.0932012	EDS16
		AT1G18870	0.0720139	0.940529	-0.540716	0.524202	0.0396125	0.976947	-0.814241	0.281488	-0.801682	0.328544	-0.997945	0.232339	ICS2
		AT2G37040	1.13088	2.49233e-10	0.0818666	0.813257	0.527478	0.0175894	0.0802188	0.777662	-0.403481	0.0599781	-0.249185	0.360576	pal1
		AT3G53260	0.125759	0.737083	-0.691242	0.0139923	-0.287147	0.463936	0.0538368	0.896762	-0.150603	0.700385	-0.103005	0.847076	PAL2
		AT5G04230	0.377478	0.377414	-0.00564509	0.994489	0.309539	0.571453	-0.475537	0.210272	-0.0964971	0.862611	0.0322527	0.967386	PAL3
		AT3G10340	2.15174	3.41614e-12	-0.136329	0.822425	0.941645	0.0128391	0.0655819	0.899812	-0.484896	0.215973	-0.193166	0.745808	PAL4
		AT2G43840	#N/A	#N/A	#N/A	#N/A	#N/A	#N/A	#N/A	#N/A	#N/A	#N/A	#N/A	#N/A	UGT74F1
		AT2G43820	1.07599	0.000366812	0.94291	0.00214584	0.710378	0.0613516	0.0783422	0.935326	0.373216	0.663406	0.72308	0.322012	UGT74F2
		AT3G11480	#N/A	#N/A	#N/A	#N/A	#N/A	#N/A	#N/A	#N/A	#N/A	#N/A	#N/A	#N/A	BSMT1
		AT2G23620	#N/A	#N/A	#N/A	#N/A	#N/A	#N/A	#N/A	#N/A	#N/A	#N/A	#N/A	#N/A	MES1
		AT2G23600	-0.0541414	0.970018	0.0224802	0.99151	0.0893944	0.961341	-0.0484414	0.971908	0.00892624	0.996099	-0.0322941	0.989263	ACL
		AT2G23580	#N/A	#N/A	#N/A	#N/A	#N/A	#N/A	#N/A	#N/A	#N/A	#N/A	#N/A	#N/A	MES4
		AT2G23560	0.769394	0.0366517	-0.0561268	0.935434	0.0759644	0.919937	0.415765	0.20667	0.406477	0.246416	0.124933	0.826944	MES7
		AT4G37150	-1.02765	0.348483	-1.7005	0.115695	-1.28595	0.314447	-0.832346	0.332082	-1.7239	0.0334652	-1.04375	0.273905	MES9
		AT4G27260	-0.921256	0.0873203	-0.303088	0.69483	-0.153211	0.872474	-1.64789	0.000581926	-0.481267	0.452467	-0.411151	0.595108	WES1
		AT2G03760	0.510077	0.0660136	0.359114	0.266953	0.394516	0.254527	0.468591	0.118869	0.321158	0.364196	0.344038	0.366537	SOT12
Abscisic Acid	Synthesis [S5]	AT3G43600	-0.259577	0.593751	0.100332	0.880901	-0.0880126	0.903562	-0.207805	0.715314	0.20712	0.731565	0.156199	0.845895	AAO2
		AT2G27150	0.70537	0.111464	0.517537	0.31888	0.407672	0.501595	0.117132	0.846318	-0.230309	0.696517	0.00654199	0.99722	AAO3
		AT1G01360	-0.213075	0.63398	0.0354601	0.956326	-0.0115666	0.98822	-0.503132	0.150786	-0.133111	0.787327	-0.224825	0.672079	RCAR1
		AT1G07430	0.0316647	0.967722	-1.00114	0.0568075	-0.41247	0.566412	0.319915	0.567195	-0.843251	0.100136	-0.183568	0.832057	HAI2
		AT1G08810	-0.478639	0.474827	-0.378309	0.62642	-0.387601	0.651124	-0.881597	0.12717	-0.413735	0.566221	-0.541416	0.48012	MYB60
		AT1G12480	-0.144728	0.797993	0.153639	0.801746	0.00885151	0.993062	-0.569273	0.141663	-0.231503	0.642275	0.230372	0.680781	OZS1
		AT1G16540	0.0916034	0.774381	-0.161269	0.619064	-0.187956	0.597189	0.157394	0.562823	-0.255118	0.357543	0.0259916	0.958585	ABA3
		AT1G17550	-0.0123024	0.984831	0.347541	0.518254	0.044106	0.958012	0.0529958	0.930313	0.0251824	0.970672	0.0330932	0.971243	HAB2
		AT1G30100	-0.258411	0.821307	0.518694	0.628327	0.694498	0.526613	-1.89162	0.163397	-0.570049	0.72027	-0.439575	0.822396	NCED5
		AT1G45249	0.155725	0.777648	0.124288	0.856447	-0.103637	0.891503	-0.092378	0.87429	-0.143989	0.80977	-0.344824	0.557924	ABF2
		AT1G49720	-0.120289	0.775297	-0.441283	0.220948	0.0400871	0.949761	0.0438434	0.922614	-0.526159	0.100229	0.053487	0.935389	ABF1
		AT1G52340	-0.172708	0.682358	-0.521398	0.149742	-0.537024	0.176478	-0.186249	0.659739	-0.274711	0.522349	-0.545424	0.161869	ABA2
		AT1G64060	1.68568	4.69109e-05	0.857351	0.0884088	1.09688	0.0263564	0.644586	0.170144	0.546834	0.290393	0.461848	0.448146	RBOH F
		AT1G67080	-0.570509	0.00262754	-0.359739	0.0966595	-0.344373	0.151042	-0.283325	0.188958	-0.46761	0.0212903	-0.441652	0.03845	ABA
		AT1G72770	-0.274409	0.432456	-0.0510601	0.923523	-0.349433	0.380835	-0.332512	0.301483	-0.164639	0.682471	-0.289533	0.471723	HAB1
		AT2G17290	1.81742	2.60108e-14	1.00183	0.000128615	1.19233	4.26831e-06	1.22029	6.96595e-07	1.22659	6.39471e-07	1.35854	2.76734e-08	CPK6
		AT2G26040	#N/A	#N/A	#N/A	#N/A	#N/A	#N/A	#N/A	#N/A	#N/A	#N/A	#N/A	#N/A	PYL2
		AT2G38310	0.718885	0.378923	0.520732	0.601232	0.47084	0.673584	-0.185789	0.857215	0.0180522	0.989889	-0.0148141	0.995537	PYL4
		AT2G40330	1.09933	0.525723	0.77495	0.718895	0.666142	0.782269	-0.772231	0.674906	0.0997626	0.967317	0.0995462	0.976216	PYL6
		AT3G11410	0.62711	0.23015	-0.0110613	0.991793	0.398078	0.574343	0.398579	0.482364	0.116989	0.879641	0.390096	0.586347	PP2CA
		AT3G14440	#N/A	#N/A	#N/A	#N/A	#N/A	#N/A	#N/A	#N/A	#N/A	#N/A	#N/A	#N/A	NCED3
		AT3G19290	-0.279838	0.496211	-0.47966	0.22777	-0.24793	0.631955	-0.369298	0.305856	-0.501161	0.159684	-0.125258	0.837842	ABF4
		AT3G56850	-0.270194	0.292282	-0.135905	0.683357	-0.219851	0.498429	-0.0791902	0.805931	-0.0411319	0.915532	-0.0482418	0.919819	AREB3
		AT4G01026	-0.317117	0.384759	-0.627787	0.0609188	-0.55824	0.138954	-0.63139	0.0397611	-1.03153	0.000322064	-0.566692	0.103292	PYL7
		AT4G17870	-0.168843	0.856861	-0.115813	0.922048	-0.00414945	0.99761	-0.812942	0.255859	-0.137269	0.898612	-0.180215	0.890308	PYR1
		AT4G20940	-0.312507	0.557675	-0.0195363	0.982238	-0.108574	0.892281	0.0545803	0.943601	-0.0184406	0.984187	-0.565067	0.404117	GHR1
		AT4G23650	0.526526	0.0166707	0.129443	0.704269	0.153796	0.665274	0.250279	0.327446	0.139192	0.657862	0.113471	0.780095	CDPK6
		AT4G26080	0.211923	0.487415	-0.12717	0.745147	0.120853	0.779553	-0.0620717	0.864624	-0.278946	0.351463	-0.137381	0.746322	ABI1
		AT4G33950	0.267152	0.512116	0.1517	0.769669	0.079077	0.900299	0.0443298	0.928385	0.230948	0.594843	0.155642	0.789021	OST1
		AT4G34000	-0.0920508	0.878829	-1.14691	0.00461642	-1.08407	0.0132574	-0.475348	0.277052	-1.21238	0.00118855	-1.02048	0.0108343	ABF3
		AT5G05440	1.00514	0.181958	0.331896	0.761036	0.659688	0.509386	-0.382405	0.673283	0.178032	0.874224	0.306733	0.810866	PYL5
		AT5G46790	0.16121	0.550976	0.260087	0.315375	-0.00339712	0.995319	-0.0401971	0.902081	0.243053	0.353199	0.179827	0.57471	PYL1
		AT5G47910	2.55988	0.00465659	2.40597	0.0112136	1.93049	0.0667905	1.33297	0.173972	1.88187	0.0494746	1.69819	0.107549	RBOHD
		AT5G53160	-0.523459	0.564766	-0.424262	0.699138	-0.225264	0.867375	-0.641363	0.456548	-0.203748	0.859501	-0.0169431	0.994575	RCAR3
		AT5G57050	0.209792	0.840598	-0.280735	0.813257	-0.381984	0.754685	0.464017	0.608107	-0.0980925	0.93803	0.154319	0.91831	ABI2
		AT5G59220	1.4024	0.044251	1.06951	0.179244	0.943163	0.307763	2.51248	0.000844337	1.85057	0.0323002	1.7131	0.0644372	HAI1
		AT5G67030	-0.673699	0.198041	-1.88056	2.68864e-05	-1.10237	0.0378678	-0.959219	0.0490012	-2.48192	9.71448e-09	-1.55336	0.000817959	ABA1
	Signalling [S6]	AT4G26080	0.211923	0.487415	-0.12717	0.745147	0.120853	0.779553	-0.0620717	0.864624	-0.278946	0.351463	-0.137381	0.746322	ABI1
		AT5G57050	0.209792	0.840598	-0.280735	0.813257	-0.381984	0.754685	0.464017	0.608107	-0.0980925	0.93803	0.154319	0.91831	ABI2
		AT4G17870	-0.168843	0.856861	-0.115813	0.922048	-0.00414945	0.99761	-0.812942	0.255859	-0.137269	0.898612	-0.180215	0.890308	PYR1
		AT5G57050	0.209792	0.840598	-0.280735	0.813257	-0.381984	0.754685	0.464017	0.608107	-0.0980925	0.93803	0.154319	0.91831	ABI2
		AT2G26040	#N/A	#N/A	#N/A	#N/A	#N/A	#N/A	#N/A	#N/A	#N/A	#N/A	#N/A	#N/A	PYL2
		AT2G38310	0.718885	0.378923	0.520732	0.601232	0.47084	0.673584	-0.185789	0.857215	0.0180522	0.989889	-0.0148141	0.995537	PYL4
		AT3G50500	0.191272	0.483351	-0.108533	0.759304	0.144213	0.691014	0.218692	0.401422	0.0654211	0.85319	0.375037	0.156917	SNRK2.2
		AT5G66880	0.0887122	0.850757	-0.0569645	0.924132	0.244251	0.623778	0.00281916	0.996043	-0.312509	0.441268	0.19617	0.716211	SNF1
		AT4G33950	0.267152	0.512116	0.1517	0.769669	0.079077	0.900299	0.0443298	0.928385	0.230948	0.594843	0.155642	0.789021	OST1
		AT1G01360	-0.213075	0.63398	0.0354601	0.956326	-0.0115666	0.98822	-0.503132	0.150786	-0.133111	0.787327	-0.224825	0.672079	RCAR1
		AT1G45249	0.155725	0.777648	0.124288	0.856447	-0.103637	0.891503	-0.092378	0.87429	-0.143989	0.80977	-0.344824	0.557924	ABF2
		AT4G33950	0.267152	0.512116	0.1517	0.769669	0.079077	0.900299	0.0443298	0.928385	0.230948	0.594843	0.155642	0.789021	OST1
		AT1G12480	-0.144728	0.797993	0.153639	0.801746	0.00885151	0.993062	-0.569273	0.141663	-0.231503	0.642275	0.230372	0.680781	OZS1
		AT4G04720	0.0976212	0.727121	0.142838	0.62677	0.0932091	0.794471	-0.027693	0.93149	-0.0616787	0.85359	0.0563123	0.896035	CPK21
		AT4G04740	0.468659	0.0885815	0.517956	0.0694094	0.449929	0.16326	0.317371	0.278322	0.56757	0.0332086	0.442861	0.152904	CPK23
		AT5G13630	-0.687103	0.091901	-1.02531	0.00919688	-0.678079	0.152911	-0.889644	0.0213482	-1.65931	2.38809e-06	-1.09623	0.00484389	GUN5
		AT1G52920	#N/A	#N/A	#N/A	#N/A	#N/A	#N/A	#N/A	#N/A	#N/A	#N/A	#N/A	#N/A	GPCR
		AT1G64990	0.105405	0.730798	0.0849637	0.818827	0.074388	0.859889	0.275993	0.278322	0.328463	0.204924	0.098864	0.815987	GTG1
		AT4G27630	-0.223384	0.553997	-0.0842322	0.868369	0.0384033	0.950291	-0.157885	0.708107	-0.251499	0.554531	-0.26154	0.581957	GTG2
		AT1G71960	1.03888	1.27661e-05	0.607235	0.0278862	0.481248	0.14953	0.722747	0.000491466	0.912428	4.87772e-06	0.784187	0.000167789	ABCG25
		AT1G15520	-0.792455	0.302794	-0.470164	0.62493	-0.454792	0.671024	-0.201634	0.840082	-0.0306337	0.980691	0.438459	0.693438	ABCG40
		AT4G25480	1.34425	0.44856	-2.03738	0.294663	-0.0511277	0.98822	1.16524	0.516177	-0.369531	0.879641	0.332291	0.914097	DREB1A
		AT5G51990	#N/A	#N/A	#N/A	#N/A	#N/A	#N/A	#N/A	#N/A	#N/A	#N/A	#N/A	#N/A	CBF4
		AT1G63030	#N/A	#N/A	#N/A	#N/A	#N/A	#N/A	#N/A	#N/A	#N/A	#N/A	#N/A	#N/A	ddf2
		AT1G12610	#N/A	#N/A	#N/A	#N/A	#N/A	#N/A	#N/A	#N/A	#N/A	#N/A	#N/A	#N/A	DDF1
		AT3G26744	-0.710622	0.0435361	-0.597439	0.125312	-0.499506	0.262865	-0.60305	0.104437	-0.458282	0.270503	-0.440868	0.343993	ICE1
		AT3G23250	#N/A	#N/A	#N/A	#N/A	#N/A	#N/A	#N/A	#N/A	#N/A	#N/A	#N/A	#N/A	MYB15
		AT5G05410	1.09292	0.0573451	0.761025	0.260524	1.26519	0.0397998	0.449277	0.473426	0.198668	0.803519	0.862863	0.16332	DREB2A
		AT5G03720	2.09017	0.00570771	1.46271	0.0881825	1.71969	0.047616	0.985949	0.262041	1.02405	0.269092	1.20143	0.214499	HSFA3
		AT3G19290	-0.279838	0.496211	-0.47966	0.22777	-0.24793	0.631955	-0.369298	0.305856	-0.501161	0.159684	-0.125258	0.837842	ABF4
		AT4G34000	-0.0920508	0.878829	-1.14691	0.00461642	-1.08407	0.0132574	-0.475348	0.277052	-1.21238	0.00118855	-1.02048	0.0108343	ABF3
		AT4G09570	1.87065	4.33424e-19	1.52519	6.82925e-13	1.20309	1.11459e-07	1.1146	5.11096e-06	1.28503	7.66284e-08	1.13441	4.21939e-06	CPK4
		AT1G35670	-0.383407	0.282371	-0.844868	0.00764486	-0.469673	0.247508	-0.40177	0.258408	-0.509404	0.152835	-0.381143	0.373362	CDPK2
		AT2G39810	-0.432396	0.039597	-0.326681	0.165246	-0.372002	0.133746	-0.0129646	0.968851	-0.0949452	0.769213	-0.0119134	0.98173	HOS1
		AT5G35770	#N/A	#N/A	#N/A	#N/A	#N/A	#N/A	#N/A	#N/A	#N/A	#N/A	#N/A	#N/A	SAP
		AT2G41660	-0.0579137	0.949989	0.782925	0.159636	0.949801	0.103415	0.206568	0.830448	2.03269	2.15379e-05	2.18816	1.57733e-06	MIZ1
		AT1G06770	-0.327583	0.395796	-0.221949	0.62954	-0.212169	0.685158	0.143292	0.755589	0.194319	0.684241	-0.0198476	0.980501	DRIP1
		AT2G30580	0.0253055	0.958681	-0.0980348	0.847961	-0.284136	0.526269	-0.136026	0.735751	-0.728928	0.0183851	-0.576244	0.0908898	DRIP2
		AT2G36270	#N/A	#N/A	#N/A	#N/A	#N/A	#N/A	#N/A	#N/A	#N/A	#N/A	#N/A	#N/A	ABI5
		AT3G15510	-0.974831	0.273402	-1.52458	0.0757298	-0.834152	0.436868	-0.429625	0.445358	-1.06052	0.0354472	-0.306041	0.692123	NAC2
Jasmonic Acid	Synthesis [S7]	AT2G44810	#N/A	#N/A	#N/A	#N/A	#N/A	#N/A	#N/A	#N/A	#N/A	#N/A	#N/A	#N/A	DAD1
		AT1G13280	0.277454	0.519183	0.557582	0.164278	0.285876	0.585644	0.501226	0.201212	0.402361	0.362815	0.248138	0.672779	AOC4
		AT3G25760	#N/A	#N/A	#N/A	#N/A	#N/A	#N/A	#N/A	#N/A	#N/A	#N/A	#N/A	#N/A	AOC1
		AT3G25780	3.57895	0.000331785	2.52648	0.0178001	2.55721	0.0225457	3.33232	0.00101067	2.97978	0.00410808	2.68062	0.0146105	AOC3
		AT3G25770	3.89215	0.120229	4.51538	0.0413945	5.71271	0.00141055	0.876874	0.110485	1.80313	4.98174e-05	2.42521	2.02358e-09	AOC2
		AT2G06050	0.675013	0.159252	0.770797	0.123039	0.82502	0.117392	0.19077	0.750069	0.955865	0.0312982	0.719549	0.167176	OPR3
		AT1G09400	#N/A	#N/A	#N/A	#N/A	#N/A	#N/A	#N/A	#N/A	#N/A	#N/A	#N/A	#N/A	#N/A
		AT1G18020	#N/A	#N/A	#N/A	#N/A	#N/A	#N/A	#N/A	#N/A	#N/A	#N/A	#N/A	#N/A	#N/A
		AT1G17990	0.808791	0.0285664	-0.452905	0.374214	0.117614	0.873989	0.192663	0.599017	0.0430633	0.935156	0.192043	0.682505	#N/A
		AT1G76690	1.50041	1.17137e-05	0.370629	0.483357	0.987295	0.0168463	0.521036	0.162626	0.615949	0.101551	0.401225	0.393967	OPR2
		AT5G42650	0.325841	0.663974	0.306991	0.72841	0.404265	0.651157	0.0757223	0.93153	0.33905	0.674875	0.313942	0.75413	AOS
		AT3G45140	#N/A	#N/A	#N/A	#N/A	#N/A	#N/A	#N/A	#N/A	#N/A	#N/A	#N/A	#N/A	LOX2
		AT1G17420	1.15726	0.267626	1.47567	0.17455	1.65442	0.145721	0.743336	0.518332	1.47067	0.162696	1.26388	0.297865	LOX3
		AT1G72520	3.54111	0.0369169	3.17532	0.0824676	2.99765	0.128308	1.70347	0.345923	2.11843	0.253607	2.25371	0.266928	LOX4
		AT1G67560	0.0264298	0.952998	0.124318	0.778628	0.170594	0.704737	0.109674	0.777047	0.373352	0.247034	0.451236	0.177761	LOX6
		AT1G20510	1.88116	0.00330806	1.67304	0.0138425	1.47479	0.0467755	1.44142	0.0294356	1.20617	0.0892811	1.43962	0.0451098	OPCL1
		AT1G20480	-1.40245	0.000124612	-1.473	3.36055e-05	-1.27207	0.000953695	-0.833012	0.0426278	-0.939056	0.0254087	-0.712873	0.128611	#N/A
		AT1G20490	0.0646092	0.909521	0.107259	0.86492	0.0354184	0.964106	0.0670061	0.885788	0.44602	0.197597	0.656723	0.0412648	#N/A
		AT1G20500	#N/A	#N/A	#N/A	#N/A	#N/A	#N/A	#N/A	#N/A	#N/A	#N/A	#N/A	#N/A	#N/A
		AT4G05160	0.194875	0.468268	0.256882	0.354143	0.216039	0.497937	0.265116	0.279598	0.213542	0.440943	0.28324	0.321744	#N/A
		AT4G19010	-0.206269	0.573561	-0.2812	0.441119	-0.266376	0.52657	0.352566	0.295057	0.113325	0.810124	0.249328	0.582926	#N/A
		AT5G38120	-1.2285	0.162814	-1.06992	0.276157	-1.39189	0.166151	-1.60927	0.0634073	-2.5117	0.0035954	-1.83082	0.0462304	4CL8
		AT5G63380	-0.126112	0.816603	-0.166635	0.786725	-0.0406459	0.960103	-0.331925	0.472781	-0.476971	0.297402	-0.292032	0.626922	#N/A
		AT4G29010	0.00382802	0.990293	-0.152347	0.548841	0.0343383	0.924957	-0.0154326	0.956858	-0.209892	0.343282	0.016053	0.96956	AIM1
		AT2G33150	0.271604	0.163355	0.115855	0.665386	0.224655	0.35853	-0.28908	0.125721	-0.477261	0.00585963	-0.0875459	0.787958	PKT3
		AT2G35690	-0.533403	0.0116354	-0.651722	0.00130425	-0.605897	0.00610174	-1.11054	3.04735e-10	-0.834787	4.82529e-06	-0.801843	1.31232e-05	ACX5
		AT4G16760	-0.377501	0.0922535	-0.125488	0.697686	-0.135494	0.696783	-0.295432	0.198698	-0.306402	0.201282	-0.168505	0.60467	ACX1
	Signalling [S8]	AT3G04720	1.61723	0.152593	0.256682	0.893713	0.0330449	0.989239	-0.235323	0.865242	-0.415226	0.764757	0.468005	0.782183	PR4
		AT3G12500	#N/A	#N/A	#N/A	#N/A	#N/A	#N/A	#N/A	#N/A	#N/A	#N/A	#N/A	#N/A	HCHIB
		AT5G44420	#N/A	#N/A	#N/A	#N/A	#N/A	#N/A	#N/A	#N/A	#N/A	#N/A	#N/A	#N/A	PDF1.2
		AT5G24780	0.436436	0.475004	0.924483	0.100461	0.47702	0.512288	-0.324943	0.658229	0.452336	0.532799	0.521033	0.513022	VSP1
		AT1G51760	-0.482111	0.245191	-0.0885045	0.893262	-0.124439	0.856374	-0.0891686	0.868435	0.605648	0.124452	0.428341	0.375507	IAR3
		AT1G24100	0.453154	0.158976	0.186169	0.674755	0.452538	0.230644	0.198653	0.572018	0.694881	0.012246	0.277827	0.488271	UGT74B1
		AT2G25450	2.01785	0.0735125	1.45586	0.264711	1.36684	0.343959	0.255195	0.868739	0.528752	0.725198	0.512697	0.786381	#N/A
		AT1G52400	-0.468809	0.55033	-0.838196	0.274828	-1.18764	0.113497	-1.20757	0.0636978	-1.80995	0.00365116	-1.33884	0.0546137	BGLU18
		AT5G42720	0.0981458	0.849401	0.516011	0.211672	0.173671	0.773982	0.0139014	0.979872	0.319067	0.484285	-0.443188	0.34826	#N/A
		AT3G16400	-0.632813	0.0447225	-0.0736035	0.884382	0.0954936	0.859758	-0.601478	0.0183753	-0.179724	0.606768	-0.219386	0.56333	NSP1
		AT3G16470	-0.593971	0.0412012	-0.379593	0.274942	-0.628579	0.0501733	-0.587619	0.0426977	-0.00016839	1	-0.53229	0.105647	JR1
		AT2G39310	#N/A	#N/A	#N/A	#N/A	#N/A	#N/A	#N/A	#N/A	#N/A	#N/A	#N/A	#N/A	JAL22
		AT1G52000	-1.49424	0.00407318	-1.00269	0.0669214	-1.63654	0.00275992	-1.17403	0.0184619	-0.755873	0.176349	-1.3707	0.00677032	#N/A
		AT5G05730	0.0533456	0.958605	-0.0169064	0.990826	0.155534	0.897945	-0.202704	0.826505	-0.050812	0.964346	0.147501	0.912438	ASA1
		AT1G25220	-0.0277436	0.969306	0.146447	0.841729	0.0893997	0.915425	0.226482	0.691955	0.512079	0.322352	0.456672	0.445261	ASB1
		AT3G54640	0.0343642	0.927576	0.0288898	0.949555	0.00866583	0.987917	0.187685	0.532636	0.141452	0.681975	-0.0648743	0.898246	TSA1
		AT5G54810	0.119694	0.722483	0.188785	0.592202	0.238833	0.505571	-0.216828	0.460582	-0.26458	0.381853	-0.0407627	0.942815	TSB1
		AT4G23600	#N/A	#N/A	#N/A	#N/A	#N/A	#N/A	#N/A	#N/A	#N/A	#N/A	#N/A	#N/A	CORI3
		AT2G24850	4.58887	9.7486e-09	4.4368	3.56141e-08	3.89878	5.58144e-06	5.94085	5.30585e-16	4.61914	3.91848e-10	4.18475	2.88733e-08	TAT3
		At5g37600	1.18884	0.000176354	1.27112	6.44356e-05	1.37797	1.78716e-05	2.20908	1.45374e-13	1.1516	0.000316582	1.61518	1.57447e-07	GSR 1
		AT4G34710	1.39652	8.92132e-08	0.145555	0.756304	0.0916062	0.869906	0.705185	0.0185571	0.738189	0.0150431	0.433317	0.259702	ADC2
		AT1G09240	#N/A	#N/A	#N/A	#N/A	#N/A	#N/A	#N/A	#N/A	#N/A	#N/A	#N/A	#N/A	NAS3
		AT1G76790	1.64631	0.150675	1.60771	0.183948	1.57051	0.251811	-0.732782	0.475669	0.0329331	0.983015	0.322002	0.838113	IGMT5
		AT1G74100	0.980681	2.7028e-05	-0.0319346	0.948218	0.40139	0.224179	0.408436	0.127645	0.385467	0.175341	0.085806	0.864095	SOT16
		AT2G25450	2.01785	0.0735125	1.45586	0.264711	1.36684	0.343959	0.255195	0.868739	0.528752	0.725198	0.512697	0.786381	#N/A
		AT3G44610	-0.442261	0.662802	0.169648	0.902885	-0.0756565	0.962822	-0.315504	0.768128	-0.225471	0.854371	-0.618138	0.607152	#N/A
		AT1G19670	-1.47926	1.71339e-05	0.150251	0.785469	-0.329026	0.52198	-2.11254	1.32067e-09	-0.295717	0.533393	-0.749935	0.0614937	CLH1
		AT4G18440	-0.716372	0.0391551	-0.292802	0.533351	-0.478492	0.285074	-0.557647	0.1267	-0.687759	0.0575941	-0.465429	0.294371	#N/A
		AT1G78380	-0.0132162	0.977364	0.0273845	0.96006	-0.0457349	0.936981	0.080159	0.847934	-0.158003	0.697048	-0.11101	0.840506	GSTU19
		AT5G14780	-1.02592	0.0155554	-1.00921	0.0236293	-0.684604	0.203159	-0.947425	0.0265495	-0.820782	0.0708618	-0.660369	0.207432	FDH
		AT1G64900	-1.39017	0.0284465	-1.54885	0.0170651	-1.2534	0.0873511	-0.91637	0.172466	-1.47176	0.0205262	-1.25958	0.0707717	CYP89A2
		AT4G14040	-0.839377	0.311296	-1.29284	0.118996	-1.04272	0.271035	-0.230216	0.826505	0.151868	0.900785	-0.184843	0.902976	SBP2
		AT5G24420	-0.864255	0.340733	-0.677648	0.527321	-0.461548	0.720796	-1.51132	0.0722938	-1.13336	0.221231	-1.00046	0.343779	PGL5
		AT3G16640	-0.369521	0.0509858	-0.248043	0.273787	-0.116229	0.701652	-0.22977	0.268314	0.0638668	0.823522	0.302212	0.17622	TCTP
Ethylene	Synthesis [S7]	AT1G62960	-1.2557	6.16762e-05	-0.959961	0.00382933	-1.09324	0.00116128	-1.02571	0.00121313	-1.19846	0.000130407	-1.39314	6.66191e-06	ACS10
		AT5G51690	-0.380836	0.326045	-0.325174	0.459503	-0.191414	0.730645	-0.349125	0.354748	-0.242076	0.585357	-0.247307	0.628158	ACS12
		AT1G49430	-0.0929221	0.87235	0.0681604	0.924437	0.0142638	0.987524	-0.213958	0.700203	0.311658	0.57479	-0.158933	0.842349	LACS2
		AT1G77590	-0.121467	0.639103	0.16756	0.53464	-0.124903	0.700993	-0.299748	0.204272	0.114108	0.711363	-0.392834	0.116841	LACS9
		AT2G04350	0.498886	0.18113	0.0984536	0.871823	0.238409	0.66232	0.334506	0.40213	0.272082	0.546335	0.242635	0.658869	LACS8
		AT2G47240	0.203318	0.671075	0.3829	0.416215	0.127377	0.850741	0.504816	0.203219	0.831634	0.024	0.523108	0.252825	LACS1
		AT3G05970	0.416751	0.0418491	0.56098	0.00455331	0.454484	0.0415444	0.525019	0.00695549	0.727703	7.63691e-05	0.731932	8.69521e-05	LACS6
		AT5G27600	0.161512	0.761913	0.0200739	0.979945	-0.0580144	0.942058	0.379807	0.385252	0.241261	0.644305	0.380669	0.475723	LACS7
		AT1G01480	#N/A	#N/A	#N/A	#N/A	#N/A	#N/A	#N/A	#N/A	#N/A	#N/A	#N/A	#N/A	ACS2
		AT2G22810	-1.8555	0.0761043	-0.145129	0.931792	0.505879	0.739641	-2.85971	0.107557	-0.0153987	0.995084	0.895721	0.620342	ACS4
		AT5G65800	#N/A	#N/A	#N/A	#N/A	#N/A	#N/A	#N/A	#N/A	#N/A	#N/A	#N/A	#N/A	ACS5
		AT4G11280	2.80706	0.254286	2.26226	0.423908	2.19568	0.477224	1.80221	0.485247	1.65894	0.557428	1.46611	0.670583	ACC
		AT4G26200	#N/A	#N/A	#N/A	#N/A	#N/A	#N/A	#N/A	#N/A	#N/A	#N/A	#N/A	#N/A	ACS7
		AT4G37770	-0.771201	0.61952	0.381533	0.846318	1.63293	0.272116	-1.2642	0.345847	-1.67402	0.222978	-0.869546	0.627683	ACS8
		AT3G49700	#N/A	#N/A	#N/A	#N/A	#N/A	#N/A	#N/A	#N/A	#N/A	#N/A	#N/A	#N/A	ACS9
		AT4G08040	2.11548	0.169167	1.05835	0.592335	2.21992	0.217432	1.26175	0.447442	1.72127	0.305573	1.69727	0.367585	ACS11
		AT3G61510	#N/A	#N/A	#N/A	#N/A	#N/A	#N/A	#N/A	#N/A	#N/A	#N/A	#N/A	#N/A	ACS1
		AT5G36880	0.33534	0.101344	0.248684	0.298709	0.00219222	0.996142	0.660393	0.000313743	0.607336	0.00124632	0.420278	0.0541843	ACS
		AT1G64400	0.612102	0.405356	0.124148	0.913142	0.226203	0.844315	0.700377	0.321401	0.677068	0.373606	0.137051	0.916218	LACS3
		AT4G23850	0.570417	0.08962	0.342636	0.412876	0.411199	0.341787	0.304071	0.423351	0.264394	0.531753	0.35022	0.432823	LACS4
		AT1G12010	#N/A	#N/A	#N/A	#N/A	#N/A	#N/A	#N/A	#N/A	#N/A	#N/A	#N/A	#N/A	#N/A
		AT2G19590	0.574481	0.477483	0.674492	0.417341	-0.342411	0.779559	-0.835398	0.320117	0.263814	0.800183	-0.489695	0.672779	ACO1
		AT1G62380	-0.0586298	0.858398	-0.0767302	0.841879	0.23439	0.459872	-0.662856	0.00167113	-0.241897	0.381392	-0.101928	0.80714	ACO2
		AT1G05010	1.10325	0.0351711	1.13911	0.0384997	0.712457	0.296849	0.736617	0.189267	0.858809	0.131864	0.917351	0.131236	EFE
		AT1G77330	-0.231602	0.537555	-1.00688	0.00043209	-0.140434	0.787539	-0.149842	0.723053	-1.4513	9.72395e-07	-0.871235	0.00626515	#N/A
		AT2G40940	0.18023	0.76647	-0.420891	0.475787	-0.128246	0.876799	-0.159577	0.797319	-0.602066	0.238045	-0.118136	0.896846	ERS1
		AT1G04310	-0.449683	0.584612	-0.186092	0.870318	0.033769	0.982395	-1.37021	0.0388959	-0.959683	0.193723	-0.673486	0.45934	ERS2
		AT1G66340	0.0471511	0.905337	-0.0951729	0.826905	-0.0146818	0.980026	-0.400938	0.144713	-0.367025	0.213057	-0.211436	0.589641	ETR1
		AT3G23150	#N/A	#N/A	#N/A	#N/A	#N/A	#N/A	#N/A	#N/A	#N/A	#N/A	#N/A	#N/A	#N/A
		AT3G04580	0.403435	0.216068	0.292307	0.453574	0.0601579	0.918264	0.351562	0.298021	0.18628	0.6589	0.326697	0.429838	EIN4
		AT5G03730	0.390745	0.494314	0.108408	0.897852	0.260547	0.739452	-0.113699	0.870177	0.0460344	0.955779	0.109911	0.910517	CTR1
		AT5G03280	-0.26143	0.158499	-0.275716	0.161056	-0.176596	0.469028	-0.136585	0.517208	-0.153231	0.493265	-0.113189	0.688504	EIN2
		AT3G20770	0.215684	0.43386	0.109007	0.764207	0.149204	0.689611	-0.0550502	0.872012	-0.145369	0.649496	0.115824	0.780767	EIN3
		AT2G27050	-0.462771	0.0315126	-0.274584	0.293678	-0.213349	0.48626	-0.842797	1.2594e-05	-0.637782	0.0017801	-0.564936	0.0090725	EIL1
	Signalling [S9]	AT1G66340	0.0471511	0.905337	-0.0951729	0.826905	-0.0146818	0.980026	-0.400938	0.144713	-0.367025	0.213057	-0.211436	0.589641	ETR1
		AT3G23150	-0.357395	0.769198	-0.883492	0.452466	-0.169376	0.923195	-0.51849	0.650982	-1.33961	0.183296	-0.401206	0.806482	ETR2
		AT2G40940	0.18023	0.76647	-0.420891	0.475787	-0.128246	0.876799	-0.159577	0.797319	-0.602066	0.238045	-0.118136	0.896846	ERS1
		AT3G04580	0.403435	0.216068	0.292307	0.453574	0.0601579	0.918264	0.351562	0.298021	0.18628	0.6589	0.326697	0.429838	EIN4
		AT5G20010	0.399862	0.0611238	0.203652	0.460211	0.312925	0.237077	0.461765	0.026538	0.681659	0.000455467	0.621452	0.00229274	RAN-1
		AT5G03730	0.390745	0.494314	0.108408	0.897852	0.260547	0.739452	-0.113699	0.870177	0.0460344	0.955779	0.109911	0.910517	CTR1
		AT5G03280	-0.26143	0.158499	-0.275716	0.161056	-0.176596	0.469028	-0.136585	0.517208	-0.153231	0.493265	-0.113189	0.688504	EIN2
		AT3G20770	0.215684	0.43386	0.109007	0.764207	0.149204	0.689611	-0.0550502	0.872012	-0.145369	0.649496	0.115824	0.780767	EIN3
		AT1G54490	0.0891464	0.735724	-0.05148	0.881315	0.0875983	0.795885	0.0106964	0.971908	0.00658368	0.985582	0.0544451	0.890832	XRN4
		AT3G23240	#N/A	#N/A	#N/A	#N/A	#N/A	#N/A	#N/A	#N/A	#N/A	#N/A	#N/A	#N/A	ERF1
		AT2G43790	-0.0585873	0.86137	-0.00181789	0.997687	-0.0731964	0.864233	-0.161725	0.575766	-0.18345	0.54897	-0.0608908	0.898944	MPK6
		AT2G27050	-0.462771	0.0315126	-0.274584	0.293678	-0.213349	0.48626	-0.842797	1.2594e-05	-0.637782	0.0017801	-0.564936	0.0090725	EIL1
		AT5G44420	#N/A	#N/A	#N/A	#N/A	#N/A	#N/A	#N/A	#N/A	#N/A	#N/A	#N/A	#N/A	PDF1.2
LogFC value with FDR < 0.05 is highlighted
