# Supplementary material for: Transgenic expression of fungal accessory hemicellulases in Arabidopsis thaliana triggers transcriptional patterns related to biotic stress and defense response
Source: PLoS One. 2017 Mar 2;12(3):e0173094. doi: 10.1371/journal.pone.0173094 (PMC5333852; doi:10.1371/journal.pone.0173094)
Supplement: S6 Table — (XLSX) [file pone.0173094.s011.xlsx]

## Sheet: Table S6
Table S6. Relative Fold Change of Genes in the Core Set Overlapped with Genes Responded to Chitin Elicitor
Gene Name	Top						Mid						Protein Name
	AnAF54		PcGCE-7		PcGCE-13		AnAF54		PcGCE-7		PcGCE-13
	LogFC	FDR	LogFC	FDR	LogFC	FDR	LogFC	FDR	LogFC	FDR	LogFC	FDR
AT1G01560	5.58203	2.1095e-07	4.90334	5.28155e-06	4.50257	4.75977e-05	3.70275	0.000511579	4.25363	6.65532e-05	4.1733	0.000122091	MPK11
AT1G03370	1.13008	0.000644565	0.978865	0.00533769	0.856441	0.0256516	0.823934	0.0184251	0.816834	0.0226546	0.960546	0.00701096	N/A
AT1G07000	3.0862	7.73819e-33	2.59295	2.55185e-23	2.6168	4.22002e-23	2.37862	1.7773e-22	2.66475	4.80508e-28	2.74375	1.06539e-29	EXO70B2
AT1G08930	2.2333	3.67724e-11	1.63578	2.7532e-06	1.58619	9.54134e-06	1.30775	0.00022198	1.42259	5.17486e-05	1.47798	3.15361e-05	ERD6
AT1G10340	4.72575	1.79389e-31	4.26954	4.74816e-26	3.98078	1.86755e-22	2.71059	1.23162e-13	3.28738	1.85488e-19	3.37766	2.25509e-20	N/A
AT1G11310	0.942046	9.85955e-08	1.39192	2.13779e-16	1.24997	5.38789e-13	1.05382	1.09109e-09	1.62549	2.60189e-22	1.74988	1.16117e-25	MLO2
AT1G14370	2.04066	3.52976e-06	1.72008	0.000167027	1.53115	0.00177675	1.32179	0.00291197	0.965302	0.0469944	1.11463	0.0233477	APK2A
AT1G15890	2.27414	0.000112007	2.38216	1.17749e-05	2.16485	0.000547841	1.19544	2.32357e-05	1.27745	5.50231e-06	1.48755	3.31052e-08	N/A
AT1G16670	1.45462	7.43946e-09	1.50799	9.70848e-10	1.38817	8.28637e-08	0.732002	0.00614866	0.804412	0.00256314	0.96378	0.00018271	N/A
AT1G22280	1.17958	1.49932e-07	1.03293	7.22617e-06	1.0216	1.71914e-05	0.737578	0.00179917	0.62806	0.0118747	0.837198	0.000411827	PAPP2C
AT1G23840	1.67809	0.000842868	1.66499	0.00105186	1.4424	0.0104914	2.9569	2.30338e-10	2.49767	1.70513e-07	2.95269	3.33857e-10	N/A
AT1G24150	2.28924	1.47843e-10	2.04925	1.37204e-08	1.73918	5.22043e-06	1.76845	1.17704e-06	1.74963	1.70079e-06	1.77927	1.35162e-06	FH4
AT1G25370	1.72112	1.1793e-06	1.02767	0.0112136	1.08842	0.010272	1.48263	6.51462e-05	1.00462	0.0157574	0.989746	0.0222316	N/A
AT1G25390	1.67497	9.1625e-07	1.62875	2.19698e-06	1.44203	7.49421e-05	1.06831	0.00220318	1.29889	0.000132994	1.28463	0.000210346	N/A
AT1G28380	1.70769	1.32836e-05	1.45422	0.000364756	1.43343	0.000704662	0.903794	0.0353142	1.07003	0.0116713	1.26426	0.00261648	NSL1
AT1G31540	2.12727	4.29335e-06	2.34989	3.87448e-07	1.82759	0.000208124	1.20416	0.0157154	1.53413	0.00149164	1.32589	0.0103946	N/A
AT1G33610	2.01584	1.82215e-09	1.67959	1.05373e-06	1.53693	2.15194e-05	1.44562	0.000730516	1.82855	7.12609e-06	2.15032	4.3502e-08	N/A
AT1G34420	3.12043	9.98348e-07	2.62281	7.07133e-05	1.77595	0.0226734	2.91955	2.4584e-06	2.99381	1.33265e-06	3.0455	1.1386e-06	N/A
AT1G34750	1.8734	1.23087e-13	1.47503	1.29959e-08	1.26878	3.93453e-06	1.59371	7.25838e-10	1.76394	5.33297e-12	1.76541	6.75425e-12	N/A
AT1G35140	6.87213	0.00201621	4.99678	0.0266039	5.48664	0.0209479	4.35446	0.0398754	4.2888	0.049033	4.53848	0.0491731	PHI-1
AT1G35350	2.16621	2.13261e-07	1.30805	0.00501744	1.72174	0.000129921	1.89695	8.39608e-06	1.928	5.97979e-06	1.94904	6.15354e-06	N/A
AT1G35710	4.77091	2.43587e-29	4.27419	1.79958e-24	3.6651	1.03166e-18	4.69577	4.22143e-29	4.7076	3.47546e-29	4.68232	8.63994e-29	N/A
AT1G42990	1.23457	0.00425418	1.04824	0.0246733	1.0252	0.0392602	1.10879	0.0109103	1.04708	0.0204121	1.19082	0.00851825	BZIP60
AT1G50740	2.36623	1.78731e-06	2.04469	5.97296e-05	1.95915	0.000209669	1.26934	0.0184918	1.48234	0.00536631	1.50243	0.00613364	N/A
AT1G51620	5.6597	8.17412e-34	5.23954	1.74135e-28	4.66771	1.01003e-20	2.45491	1.35367e-05	3.44266	4.08503e-12	2.8938	4.3502e-08	N/A
AT1G51790	6.02703	2.07291e-05	5.41107	0.000149394	4.53721	0.00221832	4.35295	0.00141614	4.2561	0.00202297	4.10841	0.00394854	N/A
AT1G51800	5.80917	3.23048e-08	4.37999	2.71348e-05	4.07861	0.000155143	3.3982	0.00109668	3.52508	0.000765357	3.34501	0.0020485	IOS1
AT1G55450	1.72454	2.24377e-10	1.81727	1.78336e-11	1.54648	3.85616e-08	1.0837	0.000125451	1.21151	1.37165e-05	1.49262	4.62926e-08	N/A
AT1G56120	2.2015	0.00098458	1.98489	0.00457851	1.75058	0.0220853	4.05382	1.02765e-10	3.33283	9.08926e-08	3.38442	8.03828e-08	N/A
AT1G56510	3.47959	1.74895e-05	2.90391	0.000467941	2.60201	0.00285513	1.98437	0.0177029	2.53496	0.0020568	2.22065	0.0109166	WRR4
AT1G57630	4.1553	1.02041e-06	2.95979	0.00554616	2.67339	0.0374619	3.68542	5.3199e-09	2.87767	7.21167e-05	2.48955	0.00155114	N/A
AT1G59620	1.53455	1.22465e-06	1.5466	1.06137e-06	1.26496	0.000217329	0.865798	0.0105181	1.18542	0.000226139	1.09451	0.00104656	CW9
AT1G64280	0.821144	6.3539e-05	0.865145	2.16686e-05	0.774326	0.000360275	0.694774	0.000916538	0.606296	0.00578839	0.780285	0.000197861	NPR1
AT1G65510	2.57916	2.23579e-13	1.9345	3.06267e-07	2.28785	7.00632e-10	2.11498	2.25239e-05	1.86559	0.000581258	2.78802	1.90046e-10	N/A
AT1G65790	4.94618	5.38502e-32	3.5802	7.15265e-17	4.17081	1.46563e-22	3.04856	1.62952e-18	2.63792	3.12682e-14	3.03895	2.76184e-18	RK1
AT1G66160	4.54919	0.000469984	2.86752	0.0415961	3.11418	0.0333119	3.61786	0.00767577	3.17829	0.0243786	3.29251	0.0250172	CMPG1
AT1G66880	2.33986	1.25198e-12	1.84631	4.2459e-08	1.40902	0.000110862	3.6086	1.51952e-27	3.27244	3.84578e-23	3.13144	2.54743e-21	N/A
AT1G66920	3.69545	0.000104369	2.87493	0.00807462	3.22664	0.00262988	2.89849	6.48636e-06	2.80562	1.49672e-05	3.03443	2.87816e-06	N/A
AT1G69840	2.49851	2.22904e-14	1.80429	6.22758e-08	1.74332	3.38114e-07	1.4293	2.79056e-05	1.37697	6.29589e-05	1.26177	0.000395505	N/A
AT1G70520	1.89812	1.2791e-16	1.65454	7.96357e-13	1.52697	1.15572e-10	0.859376	0.000475423	0.687088	0.00858413	0.969067	8.16047e-05	RECEPTOR-LIKE PROTEIN KINASE
AT1G72280	1.89848	1.00185e-05	1.80004	3.24976e-05	1.36586	0.0062651	2.95062	3.29257e-12	2.07389	4.83348e-06	2.36517	9.24135e-08	ERO1
AT1G72930	1.9059	0.000470626	2.99726	1.76986e-08	2.62171	1.63524e-06	2.13983	6.85846e-05	2.87177	5.38749e-08	2.3642	1.29172e-05	TIR
AT1G73805	4.59711	7.36285e-07	4.40285	2.52037e-06	4.18105	1.21622e-05	2.73723	0.00279309	3.05749	0.000865544	2.73664	0.00425966	SARD1
AT1G74440	1.56424	7.79255e-09	1.76393	2.11814e-11	1.475	1.32361e-07	1.99398	8.75189e-13	2.0739	9.07787e-14	2.03279	3.58898e-13	N/A
AT1G76970	1.9454	3.14155e-07	1.2888	0.00187782	1.01136	0.0309767	1.82069	1.68808e-06	1.82473	1.65338e-06	1.89232	8.09035e-07	N/A
AT1G77500	0.654312	0.00401309	0.574549	0.0156695	0.547616	0.0365856	0.572128	0.0197401	0.516599	0.0485621	0.786743	0.000713652	N/A
AT1G80840	3.71809	0.00579347	3.10969	0.0297006	3.23333	0.0312247	2.73022	0.0480331	3.25142	0.019573	3.60976	0.0117094	WRKY40
AT2G03530	1.3178	3.81571e-06	1.3573	1.47823e-06	1.09865	0.000397094	1.54065	1.20824e-08	1.14996	6.18886e-05	1.24129	1.25794e-05	UPS2
AT2G13790	1.89972	1.07571e-06	1.43285	0.000515713	1.33853	0.00206382	1.40688	0.000497028	1.65571	2.99556e-05	1.68629	2.73923e-05	SERK4
AT2G15040	1.677	0.0070733	2.00786	0.00104728	1.48945	0.0347563	1.29494	0.0313375	1.44932	0.0163249	1.68394	0.00515832	RLP18
AT2G15390	6.18029	1.70276e-13	4.95704	3.06066e-07	5.29693	3.14521e-08	3.85773	4.15563e-16	4.09778	4.61675e-18	4.30759	7.43685e-20	FUT4
AT2G17040	5.51634	1.78742e-05	4.67792	0.000304762	4.53093	0.000704662	3.5657	0.00327163	3.77534	0.00210365	3.67278	0.00374703	NAC036
AT2G17220	1.57974	4.26881e-08	1.25952	2.70158e-05	1.02979	0.00169778	1.54271	1.13476e-07	1.3104	1.20037e-05	1.11675	0.000371692	KIN3
AT2G18690	4.9479	1.65024e-29	3.55958	2.10413e-14	3.04472	1.36107e-09	3.67572	4.44158e-22	3.2188	7.3065e-17	3.46562	1.39048e-19	N/A
AT2G19130	1.95237	1.03271e-05	1.35632	0.00522309	1.39594	0.0056522	1.94106	4.21727e-06	1.6543	0.000132994	2.02931	1.90398e-06	N/A
AT2G23320	1.74848	2.94686e-10	1.67755	1.57928e-09	1.62802	1.15319e-08	0.6294	0.0484418	0.9051	0.00255626	1.2254	1.70827e-05	WRKY15
AT2G23680	4.41457	6.3212e-05	3.18797	0.0109187	3.48225	0.00604614	2.88489	0.000978061	2.32423	0.0112633	2.46932	0.00849398	N/A
AT2G24160	3.44851	1.1173e-24	2.96224	1.27912e-18	2.73797	1.08658e-15	2.63368	6.44087e-16	2.87717	1.0086e-18	2.98125	6.4609e-20	N/A
AT2G24600	4.60632	8.75796e-09	3.85859	1.34473e-06	3.63915	8.0376e-06	2.7319	0.000536699	3.16625	5.92238e-05	3.24125	5.14958e-05	N/A
AT2G26190	1.72886	0.00190098	1.70974	0.00292116	1.40021	0.0273687	1.57628	0.00472675	1.32891	0.0238892	1.5917	0.00656289	N/A
AT2G26560	6.69336	1.42023e-13	4.57192	6.11996e-06	5.24926	9.20599e-08	4.64571	3.68472e-11	2.99655	3.411e-05	3.88233	4.39932e-08	PLA2A
AT2G27660	5.59006	8.92975e-08	5.37091	3.12961e-07	4.88238	4.98255e-06	3.6535	0.000315096	4.31405	2.12441e-05	4.12127	6.55539e-05	N/A
AT2G29720	1.36361	4.71215e-05	1.45974	1.07299e-05	1.41192	4.42901e-05	1.23358	0.000204398	1.33584	5.09627e-05	1.61217	5.88771e-07	CTF2B
AT2G31880	3.64745	1.09706e-22	3.11037	4.09575e-17	2.76912	1.26404e-13	3.12747	7.24886e-18	2.86557	2.43325e-15	2.91066	1.28871e-15	SOBIR1
AT2G37710	1.43592	1.24822e-10	1.24642	4.12948e-08	1.13649	1.5613e-06	1.93524	1.08916e-17	1.80334	2.1102e-15	1.76626	1.07158e-14	RLK
AT2G37940	1.11093	1.2968e-06	1.00188	1.9887e-05	0.792858	0.0022614	1.0107	1.71762e-05	0.998971	2.45452e-05	1.09518	3.21432e-06	AtIPCS2
AT2G41100	2.76193	9.18874e-14	2.33959	3.34966e-10	2.20937	5.49648e-09	1.63116	1.82831e-05	1.92423	2.72003e-07	2.10172	2.30762e-08	TCH3
AT2G43620	5.04038	2.53017e-06	3.43302	0.00245258	3.10542	0.0109114	4.38212	0.00030874	3.06676	0.0242446	2.8888	0.0484102	N/A
AT2G46440	4.71538	1.28878e-33	5.33557	4.49627e-42	4.67215	9.61913e-33	3.68193	2.25858e-24	4.28766	5.86858e-32	3.94713	1.54222e-27	CNGC11
AT3G01290	4.21084	2.18407e-16	3.01046	2.83312e-09	3.08283	1.94561e-09	3.28622	4.02042e-11	3.12963	2.89057e-10	3.49833	3.50722e-12	HIR2
AT3G01830	6.6127	2.53474e-06	5.82982	5.95146e-05	5.01837	0.00153209	3.3164	0.00599846	3.74516	0.00184736	3.39739	0.00712962	N/A
AT3G03020	1.12076	1.43432e-05	0.863712	0.00176409	0.824984	0.00497068	0.611769	0.0410355	0.956655	0.000508718	0.794315	0.00737818	N/A
AT3G04110	4.3746	9.71411e-05	3.41627	0.0115797	3.27952	0.0330977	2.36022	8.63916e-05	2.14955	0.000595153	2.16509	0.000576756	GLR1.1
AT3G04210	3.33197	1.67358e-13	3.67376	7.00015e-16	3.25867	1.10108e-12	2.45402	4.78357e-08	2.77926	5.28338e-10	2.66607	3.78987e-09	N/A
AT3G09830	2.00552	9.20742e-13	2.03707	2.60285e-13	1.7073	5.01762e-09	1.45607	1.47486e-07	1.59342	6.26529e-09	1.68479	8.21748e-10	N/A
AT3G11820	1.67428	2.26732e-07	1.44803	1.34766e-05	1.34498	0.000108312	1.14695	0.000757484	1.25078	0.0002163	1.3055	0.00013333	SYP121
AT3G14470	0.905913	2.45706e-05	1.26511	6.9091e-11	0.892954	5.98086e-05	1.08411	5.52559e-08	1.02806	4.40718e-07	0.98377	1.57733e-06	N/A
AT3G14620	4.01014	4.51583e-31	4.9211	1.43103e-49	4.44283	5.98246e-39	1.9632	2.08736e-15	2.50289	2.29181e-24	2.61097	2.73382e-26	CYP72A8
AT3G17700	1.28918	7.54614e-06	1.4623	2.01963e-07	1.15131	0.000174314	1.31455	2.85724e-06	1.33154	2.21024e-06	1.42801	3.49143e-07	CNBT1
AT3G18830	1.21788	1.84026e-05	1.07279	0.000270197	0.904127	0.00483557	1.46306	2.64378e-07	0.76482	0.0190095	1.08914	0.000353958	PMT5
AT3G19010	1.6796	3.3338e-08	1.28267	5.6777e-05	1.36207	2.69102e-05	1.22597	6.05346e-05	0.928263	0.00426411	1.2123	0.000104544	N/A
AT3G21780	2.56593	0.00121339	2.22801	0.00823208	2.68498	0.000912054	2.69664	4.503e-07	2.7543	2.52767e-07	3.53734	5.68808e-12	UGT71B6
AT3G25610	1.87957	9.05123e-10	1.80066	4.28283e-09	1.85901	2.46238e-09	1.62161	5.11768e-08	1.77474	1.73222e-09	1.7578	3.3221e-09	N/A
AT3G25780	3.57895	0.000331785	2.52648	0.0178001	2.55721	0.0225457	3.33232	0.00101067	2.97978	0.00410808	2.68062	0.0146105	AOC3
AT3G26980	1.85616	6.45086e-12	0.863688	0.00577479	0.734303	0.0349098	1.04502	0.000478278	1.13639	0.000128937	1.06307	0.000512412	MUB4
AT3G28450	0.868306	0.000759806	0.622988	0.0300691	0.786302	0.00532768	0.565485	0.0368957	0.584569	0.0348486	0.767805	0.00364881	N/A
AT3G44400	2.22545	2.57756e-07	2.11153	1.40067e-06	1.72299	0.000218886	1.36152	0.00277006	1.58189	0.00041393	1.4202	0.00251495	N/A
AT3G46110	2.15273	3.24625e-09	1.64673	1.65473e-05	1.32703	0.00206501	1.2404	0.00297144	1.39858	0.000679451	1.51681	0.000186818	N/A
AT3G47570	1.6755	1.12714e-08	1.40317	3.24346e-06	1.23733	0.00011753	0.876452	0.00851313	1.4918	8.00065e-07	1.47228	1.4423e-06	N/A
AT3G48090	1.66326	0.00117041	1.71802	0.00100129	1.24215	0.0373133	1.83391	0.000318	1.89873	0.000195994	1.59375	0.00320295	EDS1
AT3G48650	5.91674	1.74934e-06	5.05295	4.92983e-05	4.83088	0.000168678	4.59649	0.000119225	4.81435	6.12977e-05	4.8892	6.21515e-05	N/A
AT3G50480	3.79966	2.25572e-09	3.05965	1.62747e-06	3.05914	2.67338e-06	2.72291	1.65099e-05	3.08919	9.52288e-07	3.08674	1.35162e-06	HR4
AT3G50950	2.0195	1.38353e-08	1.99439	2.46566e-08	1.93058	1.31756e-07	1.3371	0.000311331	1.90131	9.14635e-08	1.88857	1.62418e-07	ZAR1
AT3G51890	1.95812	0.000117537	1.72815	0.00108024	1.48393	0.0103882	1.32688	0.0109448	1.26406	0.0191969	1.37916	0.0119424	N/A
AT3G53960	0.666744	0.0448214	0.854049	0.00804221	0.733292	0.0418968	0.628002	0.0485749	0.849368	0.00526525	0.9008	0.00338665	N/A
AT3G54100	0.799597	3.33541e-05	0.730932	0.000173884	0.731988	0.000346538	0.574839	0.00444046	0.730727	0.000172195	0.77976	5.18587e-05	N/A
AT3G54150	3.74176	3.43243e-08	2.57675	0.000433564	2.42205	0.00195601	2.23197	0.00130799	2.03995	0.00477647	2.26375	0.00159883	N/A
AT3G56400	3.34717	0.00120164	3.38052	0.00144868	3.09799	0.00539907	2.86665	0.00563134	3.12415	0.00280689	3.1747	0.00314849	WRKY70
AT3G56410	1.24632	6.77954e-08	1.04707	8.2594e-06	1.19436	5.28354e-07	1.00361	2.82341e-07	0.966858	1.04185e-06	1.19794	3.39331e-10	N/A
AT3G56710	4.42658	1.42249e-06	4.54526	9.91483e-07	4.15973	1.16557e-05	2.61938	0.00335044	2.42044	0.00828333	2.81796	0.00232452	SIB1
AT3G57630	0.848336	0.000458228	1.19856	7.19445e-08	0.940957	0.000129921	0.884221	0.000133489	1.50669	1.24382e-12	1.10988	6.94583e-07	N/A
AT3G59350	1.85576	1.38637e-08	1.14328	0.0013516	1.6339	1.63378e-06	1.28484	0.000166698	1.48161	9.97394e-06	1.85678	1.96999e-08	N/A
AT3G59700	2.97632	1.22026e-08	2.1561	0.000242184	2.25223	0.000247246	2.15995	4.45739e-08	1.88137	4.90347e-06	2.21416	2.00247e-08	HLECRK
AT3G60420	3.94557	8.06447e-31	4.67253	1.91427e-43	3.62141	1.87936e-25	2.23778	5.75168e-14	3.03454	5.09098e-25	2.50462	2.57206e-17	N/A
AT4G00300	0.888483	0.000371022	0.676792	0.0133262	0.726458	0.00977719	0.677411	0.0108183	1.00843	4.93167e-05	0.933725	0.000274729	N/A
AT4G01010	2.08085	3.47551e-07	1.60841	0.000206534	1.32077	0.00841416	1.37026	0.00014459	1.29209	0.000458597	1.20531	0.00161566	CNGC13
AT4G01700	2.36679	1.56687e-05	1.88621	0.00107745	1.55689	0.0147602	1.89018	0.000924395	1.6737	0.00477647	1.8979	0.00129641	N/A
AT4G01740	1.51248	0.00075972	1.66374	0.000186008	1.39816	0.00412521	2.16703	2.19351e-06	2.29793	4.29822e-07	2.2826	6.68296e-07	N/A
AT4G08850	3.17363	3.14852e-28	2.8758	1.30862e-23	2.55316	8.80358e-19	2.29613	5.74108e-16	2.19702	9.7212e-15	2.25496	2.57639e-15	N/A
AT4G09570	1.87065	4.33424e-19	1.52519	6.82925e-13	1.20309	1.11459e-07	1.1146	5.11096e-06	1.28503	7.66284e-08	1.13441	4.21939e-06	CPK4
AT4G11000	4.58334	3.12753e-15	3.98426	1.07452e-11	3.88726	9.08901e-11	3.88562	3.80084e-13	3.72053	3.68446e-12	3.69773	7.13885e-12	N/A
AT4G11850	1.61051	0.000174168	1.47809	0.000871366	1.43976	0.00186998	1.71188	5.48563e-05	1.69174	7.13403e-05	1.95183	4.31279e-06	PLDGAMMA1
AT4G11890	4.53278	2.28093e-09	2.61558	0.00128995	2.6657	0.00150119	3.5109	6.04279e-07	2.63195	0.000231395	2.97122	3.62372e-05	ARCK1
AT4G11900	1.12401	4.51281e-05	1.81201	1.17822e-12	1.34444	8.98935e-07	1.07103	7.539e-05	1.56371	9.45106e-10	1.45105	2.47429e-08	N/A
AT4G12720	2.74134	7.6831e-09	2.29135	2.0432e-06	1.97699	9.03967e-05	1.51928	0.00233761	1.7011	0.000596756	1.33058	0.0140899	NUDT7
AT4G14365	5.46633	6.0951e-14	4.8477	1.43946e-11	4.46574	6.22764e-10	3.44314	5.26455e-07	3.72651	5.81423e-08	3.64681	1.57447e-07	XBAT34
AT4G14610	3.25286	8.21242e-18	3.27203	1.83353e-18	3.05389	2.47195e-15	1.90172	5.00007e-08	1.86646	1.08947e-07	2.0521	3.13082e-09	N/A
AT4G16960	2.15965	2.48344e-11	1.82765	3.1716e-08	1.26872	0.00110544	1.96824	4.11482e-11	1.61605	1.71852e-07	1.75919	8.60922e-09	N/A
AT4G18250	3.11872	8.58916e-10	2.14561	5.1744e-05	1.88239	0.000851443	2.87783	2.15825e-08	2.27217	1.62938e-05	2.18924	4.75255e-05	N/A
AT4G20780	1.87091	8.09994e-06	1.57465	0.000308543	1.25481	0.0106763	1.44872	0.000522103	1.31978	0.00215204	1.68932	4.84985e-05	CML42
AT4G20830	2.28358	7.08146e-14	1.74901	1.80262e-08	1.67377	1.45801e-07	1.05217	0.0013577	0.92853	0.00654862	1.46428	4.29497e-06	N/A
AT4G22980	2.18529	2.78938e-08	2.69756	1.13724e-13	2.18849	4.5661e-08	2.26442	3.90199e-10	2.96627	7.62705e-18	2.87225	9.31018e-17	N/A
AT4G23180	2.31318	0.000371026	2.49061	0.000149394	2.30038	0.000784615	1.65589	0.0137384	1.90906	0.00427588	2.05399	0.00250744	RECEPTOR-LIKE PROTEIN KINASE
AT4G23190	2.08385	1.65873e-11	1.78046	1.54453e-08	1.7629	5.40608e-08	1.95079	3.10158e-08	2.51113	1.06394e-13	2.42524	1.16414e-12	RECEPTOR-LIKE PROTEIN KINASE
AT4G23220	4.40348	1.14512e-38	3.78481	1.32798e-29	3.56494	4.7523e-26	4.19853	6.90646e-35	3.95575	3.28539e-31	4.13274	8.60233e-34	RECEPTOR-LIKE PROTEIN KINASE
AT4G23260	3.26432	1.26808e-31	2.34497	1.99097e-15	2.5793	3.0494e-18	0.959181	9.79514e-06	1.16416	3.42924e-08	1.1234	1.55704e-07	RECEPTOR-LIKE PROTEIN KINASE
AT4G23270	3.06384	1.3073e-35	2.92386	5.56189e-33	2.86546	7.49932e-31	1.65302	2.00769e-13	1.62848	5.30868e-13	1.93009	3.53069e-18	RECEPTOR-LIKE PROTEIN KINASE
AT4G23810	3.61854	7.78751e-05	2.86471	0.0026848	2.58484	0.0111537	3.18968	0.000443476	3.33517	0.000253269	3.29745	0.000396901	WRKY53
AT4G24240	2.12002	3.4226e-11	2.22019	2.42437e-12	2.14889	3.26545e-11	1.0046	0.0032805	1.35463	3.25982e-05	1.46295	6.8933e-06	WRKY7
AT4G32300	1.19937	2.90309e-07	0.909245	0.000242802	0.817406	0.00215419	0.539254	0.0413419	0.82224	0.000791715	0.900749	0.000224393	SD2-5
AT4G33050	3.55019	4.5599e-17	3.40999	6.29206e-16	3.1679	1.09993e-13	2.43524	3.2469e-09	2.61681	1.67899e-10	2.67119	1.03507e-10	EDA39
AT4G33300	1.74021	3.34012e-11	1.59627	1.73639e-09	1.36309	8.26649e-07	0.880684	0.00195615	0.823246	0.00487663	0.828213	0.00606086	ADR1-L1
AT4G35180	3.86479	5.69181e-12	2.84575	7.55612e-07	2.77727	2.69735e-06	3.57355	2.94623e-09	3.16019	2.35271e-07	2.71797	1.98125e-05	LHT7
AT4G36150	1.99146	2.15923e-07	2.22429	4.60006e-09	1.91504	1.46152e-06	1.94429	1.03488e-06	2.10326	9.54523e-08	2.17958	3.68128e-08	N/A
AT4G37370	1.64362	1.63379e-06	2.23317	3.34919e-12	2.05887	6.21008e-10	1.61807	1.38919e-07	1.63522	1.04386e-07	2.28659	1.53948e-14	CYP81D8
AT4G37640	1.5969	4.3104e-10	1.29223	9.53425e-07	1.06019	0.00017045	1.09677	4.15459e-05	1.2552	1.74249e-06	1.12919	3.12183e-05	ACA2
AT4G38550	2.81622	7.63253e-12	2.50665	1.8566e-09	2.4762	1.12619e-08	1.13006	0.0029276	1.40845	0.00011695	1.545	1.84646e-05	N/A
AT4G38560	4.1034	3.95293e-12	3.40625	8.26752e-08	2.90592	0.000101418	4.32442	9.8548e-25	4.11088	5.5007e-22	3.75566	4.76841e-18	N/A
AT4G39830	5.07	2.90069e-31	3.53007	3.74354e-15	3.53889	9.32539e-15	4.86493	3.70857e-25	3.72293	4.31184e-14	4.24219	8.31941e-19	N/A
AT5G02290	1.5845	1.0198e-06	1.38459	3.34596e-05	1.32745	0.000133402	1.56415	1.35887e-06	1.61192	6.02753e-07	1.67753	2.49321e-07	NAK
AT5G04340	1.76526	0.00075972	1.98218	7.53022e-05	2.07693	5.96925e-05	0.959707	0.0399464	1.1421	0.0131807	1.59877	0.000189271	ZAT6
AT5G09800	1.18485	0.00214749	1.0872	0.00529446	0.951071	0.0369766	1.51773	0.000363204	2.57594	6.38748e-13	2.04582	9.41842e-08	N/A
AT5G10380	2.29918	2.90309e-07	1.27138	0.0121837	1.28799	0.0157004	2.54912	5.21921e-09	1.77916	7.59952e-05	1.73126	0.000167926	RING1
AT5G14930	1.64435	1.30634e-10	1.18687	1.07098e-05	1.03722	0.000378264	1.27934	4.42057e-06	1.41088	2.91246e-07	1.15852	6.16886e-05	SAG101
AT5G15730	1.21097	2.13261e-07	0.728169	0.00581701	0.914704	0.00037504	0.694315	0.0068893	0.623003	0.0213855	0.715691	0.00758614	CRLK2
AT5G18470	2.72914	7.12161e-06	1.5834	0.0220147	2.01042	0.00285927	3.76786	2.30338e-10	3.61025	1.11223e-09	4.00724	2.55772e-11	N/A
AT5G19240	3.34178	7.97889e-06	2.98347	8.98633e-05	2.56842	0.00136586	2.2958	0.00258574	2.55427	0.000786522	2.4213	0.00211696	N/A
AT5G20480	1.78257	2.58127e-10	1.42098	1.06137e-06	1.31596	1.71914e-05	1.14064	0.000676398	1.35365	3.38499e-05	1.26595	0.00014804	EFR
AT5G22540	7.20873	4.61287e-09	5.73222	0.000479485	5.5903	0.00244726	5.60839	3.78872e-12	5.45082	7.05056e-11	5.34472	2.19388e-10	N/A
AT5G24210	5.87716	1.47168e-24	4.59372	2.37452e-13	4.46843	7.54206e-12	2.17081	5.08483e-09	2.62253	8.12808e-13	2.41752	7.20096e-11	N/A
AT5G25040	0.585297	0.0288671	1.26742	1.52835e-08	0.962022	0.000105669	0.82133	0.000896208	1.14662	8.52083e-07	0.972729	6.16134e-05	N/A
AT5G25440	3.00138	1.53981e-24	2.52661	8.90942e-18	2.49804	4.57586e-17	1.81308	1.09877e-09	2.12327	4.51053e-13	2.21724	4.97361e-14	N/A
AT5G25930	3.26241	4.99822e-11	2.99427	1.90221e-09	2.71864	1.11935e-07	2.80038	1.46438e-08	2.81014	1.27945e-08	2.98232	2.02358e-09	N/A
AT5G35735	3.76366	1.09155e-07	2.69801	0.000193404	2.7094	0.000271441	2.15668	0.00271757	2.08113	0.00454825	2.10892	0.00524036	N/A
AT5G38210	2.63942	2.49617e-13	1.9842	2.71751e-07	1.73328	6.18189e-05	1.7002	1.79929e-07	1.86519	6.15695e-09	1.84771	8.45424e-09	N/A
AT5G38990	1.4247	6.70521e-08	2.1424	3.43369e-17	1.81704	3.03228e-12	1.17776	8.78775e-06	1.69629	2.29899e-11	1.64463	1.46507e-10	N/A
AT5G39020	3.80684	1.7753e-17	3.58831	9.72099e-16	3.43449	4.4256e-14	2.12996	4.88729e-07	2.20799	1.66142e-07	2.2932	6.2787e-08	N/A
AT5G41740	4.30118	9.84496e-06	4.15127	2.43132e-05	3.76219	0.000206874	2.03304	0.0402431	2.74055	0.00495868	2.55569	0.0125503	N/A
AT5G42440	1.35206	0.00039793	1.62125	4.67732e-06	1.37099	0.000547027	1.94006	1.22272e-07	1.60684	4.17541e-05	2.02621	2.66346e-08	N/A
AT5G44070	2.0643	7.08146e-14	2.02197	2.51963e-13	1.795	2.01727e-10	1.50416	1.09836e-07	1.92101	4.38886e-12	1.90081	1.17817e-11	CAD1
AT5G46510	1.79233	1.17578e-07	1.45881	3.20293e-05	1.22324	0.00120634	1.37456	0.000119225	1.44943	4.68234e-05	1.43904	6.89925e-05	N/A
AT5G47220	2.47113	1.449e-07	1.41591	0.00911342	1.8915	0.000244709	1.43542	0.00127017	1.29207	0.00512773	1.45804	0.0015396	ERF2
AT5G48380	2.3171	6.88757e-28	1.73049	5.41341e-16	1.74081	6.9814e-16	1.62436	2.56177e-14	1.75748	1.21741e-16	1.94796	3.6809e-20	BIR1
AT5G52750	4.68013	1.47918e-09	3.59568	3.57605e-06	3.26434	4.9921e-05	4.10776	6.69879e-08	3.82782	4.81856e-07	3.94886	2.94512e-07	N/A
AT5G52760	5.84833	3.0616e-09	4.37121	8.7448e-06	4.17289	3.8667e-05	4.80644	5.4902e-07	4.57342	1.83249e-06	4.29558	1.01123e-05	N/A
AT5G54720	3.21219	7.35494e-16	2.69373	1.39022e-11	2.42033	2.82446e-09	1.63089	6.67934e-05	2.01076	4.62334e-07	1.76014	1.92871e-05	N/A
AT5G54860	1.38204	1.53747e-08	1.49666	3.3325e-10	1.16193	7.63911e-06	1.61247	1.56919e-11	1.11679	1.34206e-05	1.27885	3.26576e-07	N/A
AT5G60800	2.07104	1.38942e-08	1.3648	0.000557959	1.13398	0.0102894	3.64708	6.48052e-19	2.9407	3.47055e-12	2.44835	2.75379e-08	N/A
AT5G60900	2.91083	1.86099e-28	3.00957	8.9898e-31	2.59187	3.28387e-22	4.24946	9.78866e-54	4.12819	1.34468e-50	4.02259	2.39591e-48	RLK1
AT5G61210	1.60648	3.48594e-15	1.02752	1.83344e-06	1.08435	6.85807e-07	0.616893	0.00709125	0.58384	0.0136719	0.775931	0.000585362	SNAP33
AT5G61560	1.45485	7.11538e-11	1.07851	3.80046e-06	0.841967	0.00112591	0.786808	0.00152919	0.877695	0.000353092	0.731755	0.00549211	N/A
AT5G66640	5.15838	8.63756e-09	3.35902	0.00932999	3.14486	0.0397596	4.73582	8.43237e-11	3.59667	7.15947e-05	3.51552	0.000117421	DAR3
AT5G67340	1.82854	3.31012e-14	0.674036	0.028704	1.07146	0.000129157	1.0256	2.47188e-06	0.676343	0.00466864	1.00154	6.34782e-06	N/A
AT5G67450	4.91814	0.000632444	4.13662	0.00588426	3.8792	0.0151095	4.53976	0.00269369	5.14458	0.000671556	5.08395	0.00104656	ZF1
