# Supplementary material for: Transgenic expression of fungal accessory hemicellulases in Arabidopsis thaliana triggers transcriptional patterns related to biotic stress and defense response
Source: PLoS One. 2017 Mar 2;12(3):e0173094. doi: 10.1371/journal.pone.0173094 (PMC5333852; doi:10.1371/journal.pone.0173094)
Supplement: S8 Table — (XLSX) [file pone.0173094.s013.xlsx]

## Sheet: Table S8
Table S8. Relative Fold Change of Transcription Factors in the Core Set Genes
Gene Name	Top						Mid						TF Family Name	Protein Name
	AnAF54		PcGCE-7		PcGCE-13		AnAF54		PcGCE-7		PcGCE-13
	LogFC	FDR	LogFC	FDR	LogFC	FDR	LogFC	FDR	LogFC	FDR	LogFC	FDR
At5g47220	2.47113	1.449e-07	1.41591	0.00911342	1.8915	0.000244709	1.43542	0.00127017	1.29207	0.00512773	1.45804	0.0015396	AP2-EREBP	AtERF2
At1g05710	0.825739	0.0128491	1.09408	0.000477015	0.949426	0.00586192	1.01733	0.00199104	2.07258	1.15859e-12	1.32913	2.6995e-05	bHLH	AtbHLH153
At1g42990	1.23457	0.00425418	1.04824	0.0246733	1.0252	0.0392602	1.10879	0.0109103	1.04708	0.0204121	1.19082	0.00851825	bZIP	AtbZIP60
At3g45260	1.40546	0.000442815	1.13446	0.00802924	1.17536	0.00962419	1.25498	0.000229911	0.776091	0.0490901	1.31543	0.00013218	C2H2
At5g04340	1.76526	0.00075972	1.98218	7.53022e-05	2.07693	5.96925e-05	0.959707	0.0399464	1.1421	0.0131807	1.59877	0.000189271	C2H2
At5g67450	4.91814	0.000632444	4.13662	0.00588426	3.8792	0.0151095	4.53976	0.00269369	5.14458	0.000671556	5.08395	0.00104656	C2H2
At1g22510	1.50702	3.15157e-09	0.812063	0.00585732	1.10445	8.65083e-05	0.926723	0.000973076	0.728626	0.0176944	1.02505	0.000263964	C3H
At5g10380	2.29918	2.90309e-07	1.27138	0.0121837	1.28799	0.0157004	2.54912	5.21921e-09	1.77916	7.59952e-05	1.73126	0.000167926	C3H
At3g50650	2.47825	3.64956e-22	1.93654	1.01709e-13	1.94278	2.17926e-13	0.787817	0.00709125	0.987751	0.000470332	1.10484	7.30416e-05	GRAS
At4g36710	0.841628	0.0441006	0.88307	0.0390903	0.913488	0.0440916	1.37599	0.000444125	2.05359	1.77377e-08	1.7038	7.62316e-06	GRAS	AtGRAS25
At2g17040	5.51634	1.78742e-05	4.67792	0.000304762	4.53093	0.000704662	3.5657	0.00327163	3.77534	0.00210365	3.67278	0.00374703	NAC
At5g22380	6.87284	3.65121e-08	5.02315	7.79884e-05	4.02463	0.00385998	7.63751	4.11102e-08	7.70775	2.9626e-08	7.52545	9.06397e-08	NAC
At1g80840	3.71809	0.00579347	3.10969	0.0297006	3.23333	0.0312247	2.73022	0.0480331	3.25142	0.019573	3.60976	0.0117094	WRKY	AtWRKY40
At2g23320	1.74848	2.94686e-10	1.67755	1.57928e-09	1.62802	1.15319e-08	0.6294	0.0484418	0.9051	0.00255626	1.2254	1.70827e-05	WRKY	AtWRKY15
At2g30250	3.29162	1.88905e-17	2.62148	2.19737e-11	2.76636	2.97738e-12	1.42334	0.000135408	1.58814	1.61745e-05	1.77694	1.29488e-06	WRKY	AtWRKY25
At2g40750	4.87667	8.43581e-23	4.88429	8.40961e-23	4.46516	3.08159e-19	3.43276	1.82084e-12	3.99225	2.59138e-16	3.8239	5.36313e-15	WRKY	AtWRKY54
At3g01080	3.29138	7.88178e-12	3.3326	2.89473e-12	3.26335	2.26511e-11	2.45576	3.29948e-08	2.72526	5.35406e-10	2.86396	7.78336e-11	WRKY	AtWRKY58
At3g56400	3.34717	0.00120164	3.38052	0.00144868	3.09799	0.00539907	2.86665	0.00563134	3.12415	0.00280689	3.1747	0.00314849	WRKY	AtWRKY70
At4g23810	3.61854	7.78751e-05	2.86471	0.0026848	2.58484	0.0111537	3.18968	0.000443476	3.33517	0.000253269	3.29745	0.000396901	WRKY	AtWRKY53
At4g24240	2.12002	3.4226e-11	2.22019	2.42437e-12	2.14889	3.26545e-11	1.0046	0.0032805	1.35463	3.25982e-05	1.46295	6.8933e-06	WRKY	AtWRKY7
At5g22570	5.46762	8.60844e-06	3.96839	0.00624101	3.52732	0.0374619	7.91679	1.55417e-06	5.52222	0.0161159	6.29114	0.00208845	WRKY	AtWRKY38
At5g64810	5.83211	6.46374e-07	5.13186	2.14227e-05	3.73301	0.00891525	5.24368	3.38256e-06	4.60488	6.79715e-05	3.94949	0.00125314	WRKY	AtWRKY51
